# Supplementary material for: RASA2 ablation in T cells boosts antigen sensitivity and long-term function
Source: Nature. 2022 Aug 24;609(7925):174–82. doi: 10.1038/s41586-022-05126-w (PMC9433322; doi:10.1038/s41586-022-05126-w)
Supplement: Supplementary file 5 — Results of MAGeCK analysis for condition-specific hits. [file 41586_2022_5126_MOESM5_ESM.xlsx]

## Sheet: Adenosine
id	num	neg|score	neg|p-value	neg|fdr	neg|rank	neg|goodsgrna	neg|lfc	pos|score	pos|p-value	pos|fdr	pos|rank	pos|goodsgrna	pos|lfc
NKX2-6	8	0.99912	0.99912	0.999842	19347	0	0.54823	7.5182e-07	7.1583e-06	0.138614	1	7	0.54823
ICA1	6	0.99021	0.99026	0.999312	19189	0	0.7212	2.3524e-05	0.00012246	0.837534	2	5	0.7212
SF3B3	8	0.045303	0.14768	0.991027	2838	4	-0.18787	2.6191e-05	0.00019967	0.837534	3	1	-0.18787
MTHFD1	8	0.95623	0.95751	0.997828	18558	1	0.47062	3.2069e-05	0.00024262	0.837534	4	7	0.47062
RNF2	8	0.80979	0.89528	0.997828	17233	1	0.4848	3.7629e-05	0.00027636	0.837534	5	7	0.4848
PDE4C	8	0.19634	0.41595	0.997828	7937	2	0.62711	4.6306e-05	0.00033261	0.837534	6	6	0.62711
ERCC2	8	0.99431	0.99434	0.999664	19259	0	0.30523	4.8553e-05	0.0003505	0.837534	7	5	0.30523
VPS37D	8	0.97624	0.97616	0.998902	18921	0	0.44737	5.1185e-05	0.00037249	0.837534	8	5	0.44737
LAP3	8	0.9597	0.96027	0.997828	18614	1	0.34287	6.4765e-05	0.00046043	0.837534	9	7	0.34287
RRP12	8	0.99689	0.99692	0.999664	19309	0	0.79198	6.5216e-05	0.00046248	0.837534	10	7	0.79198
MRPS25	8	0.064433	0.19312	0.996953	3700	2	0.58151	6.6779e-05	0.00047577	0.837534	11	6	0.58151
TPRN	8	0.44235	0.66589	0.997828	12847	3	0.17656	7.8571e-05	0.00055861	0.901403	12	4	0.17656
LONP2	8	0.95359	0.95556	0.997828	18517	1	0.61383	0.00010526	0.00074728	0.977515	13	5	0.61383
OLFM2	8	0.8226	0.90356	0.997828	17419	1	0.5425	0.00011427	0.00080608	0.977515	14	7	0.5425
INS-IGF2	8	0.50529	0.71763	0.997828	13821	2	0.057903	0.00013095	0.0009201	0.977515	15	3	0.057903
MORC4	8	0.99984	0.99984	0.999842	19364	0	0.26717	0.00016339	0.0011216	0.977515	16	8	0.26717
PLD2	8	0.047163	0.1522	0.991027	2944	3	0.27145	0.00017229	0.0011844	0.977515	17	4	0.27145
CA11	8	0.92056	0.93695	0.997828	18135	1	0.086845	0.00018332	0.0012581	0.977515	18	4	0.086845
RGS9BP	8	0.50356	0.71618	0.997828	13793	1	0.38608	0.00018709	0.0012831	0.977515	19	7	0.38608
PFKFB1	8	0.99981	0.99982	0.999842	19363	0	0.20503	0.00019067	0.0013133	0.977515	20	8	0.20503
CCT5	8	0.15904	0.3628	0.997828	6911	2	0.48885	0.00019819	0.0013675	0.977515	21	6	0.48885
PRDX1	8	0.9998	0.99981	0.999842	19362	0	0.40192	0.00020075	0.0013874	0.977515	22	8	0.40192
PLK4	8	0.83359	0.90879	0.997828	17534	1	0.43305	0.0002094	0.0014467	0.977515	23	7	0.43305
NBPF11	8	0.34314	0.58417	0.997828	11279	3	-0.12111	0.00021987	0.0015127	0.977515	24	3	-0.12111
FBXW4	8	0.084396	0.23823	0.997828	4566	3	0.4456	0.00022101	0.0015199	0.977515	25	5	0.4456
TBC1D20	8	0.99977	0.99978	0.999842	19361	0	0.28401	0.00023116	0.0015899	0.977515	26	8	0.28401
ST6GAL1	8	0.20232	0.42422	0.997828	8101	4	-0.15321	0.0002357	0.0016262	0.977515	27	3	-0.15321
TAS2R10	8	0.99013	0.99025	0.999312	19186	0	0.4956	0.0002411	0.0016623	0.977515	28	6	0.4956
KHK	6	0.99976	0.99977	0.999842	19360	0	0.49541	0.00024491	0.001345	0.977515	29	6	0.49541
OPRL1	8	0.96274	0.96288	0.997828	18673	1	0.48937	0.00024612	0.0016988	0.977515	30	5	0.48937
PLXNA4	8	0.47066	0.68914	0.997828	13282	1	0.57539	0.00025226	0.0017433	0.977515	31	6	0.57539
SLC23A2	8	0.99974	0.99975	0.999842	19359	0	0.46029	0.00026064	0.001799	0.977515	32	8	0.46029
MT1G	8	0.99673	0.99677	0.999664	19303	0	0.36918	0.00026499	0.0018328	0.977515	33	7	0.36918
TCEB1	8	0.16983	0.37845	0.997828	7222	2	0.39181	0.00026954	0.001865	0.977515	34	6	0.39181
GABRB2	8	0.99972	0.99973	0.999842	19358	0	0.27017	0.00028037	0.0019335	0.977515	35	8	0.27017
TTN	8	0.38562	0.61915	0.997828	11942	3	-0.18553	0.00028807	0.0019821	0.977515	36	1	-0.18553
ATF4	6	0.50763	0.67089	0.997828	13855	2	0.12736	0.00029462	0.0016007	0.977515	37	3	0.12736
TGFBR2	8	0.015891	0.064989	0.982715	1270	1	0.24823	0.00032205	0.0022081	0.977515	38	4	0.24823
PPIL2	8	0.58649	0.7775	0.997828	14912	2	0.4718	0.00034044	0.002317	0.977515	39	5	0.4718
TNFRSF17	8	0.56901	0.76987	0.997828	14756	2	0.33457	0.00038506	0.0025675	0.977515	40	5	0.33457
AQP2	6	0.98542	0.9855	0.998964	19090	0	0.50547	0.00039864	0.0021214	0.977515	41	5	0.50547
SNX1	8	0.22481	0.45488	0.997828	8687	3	-0.0841	0.0004039	0.0026764	0.977515	42	3	-0.0841
MED28	8	0.52205	0.73135	0.997828	14051	2	0.55996	0.00042123	0.0027746	0.977515	43	5	0.55996
OSR1	8	0.032519	0.11543	0.991027	2228	4	-0.25839	0.00044517	0.0029209	0.977515	44	2	-0.25839
SPATA8	8	0.68257	0.82348	0.997828	15838	1	0.50415	0.00045981	0.0029929	0.977515	45	5	0.50415
GABBR1	8	0.98396	0.98408	0.998964	19063	0	0.69305	0.00046118	0.0030027	0.977515	46	6	0.69305
FNDC3A	8	0.99843	0.99845	0.999842	19333	0	0.53343	0.00046793	0.00304	0.977515	47	7	0.53343
SDHAF1	8	0.93762	0.9455	0.997828	18332	1	0.37999	0.00046925	0.0030477	0.977515	48	5	0.37999
IL18R1	8	0.95814	0.959	0.997828	18588	1	0.13672	0.00049753	0.0032317	0.977515	49	4	0.13672
GART	8	0.99809	0.99812	0.999842	19326	0	0.4683	0.00050066	0.0032471	0.977515	50	7	0.4683
SLC3A1	8	0.42657	0.65288	0.997828	12614	3	0.1918	0.00051547	0.0033222	0.977515	51	4	0.1918
KRTAP9-6	8	0.95482	0.95644	0.997828	18539	1	0.36922	0.00052587	0.00338	0.977515	52	6	0.36922
CMTR2	8	0.98082	0.98081	0.998964	19001	0	0.43696	0.00052638	0.0033836	0.977515	53	5	0.43696
ERN1	6	0.13776	0.30621	0.997828	6318	2	0.17719	0.00053026	0.0028012	0.977515	54	3	0.17719
CRTAP	8	0.49475	0.70894	0.997828	13657	2	0.41437	0.00053139	0.0034102	0.977515	55	5	0.41437
NARS	8	0.10971	0.2893	0.997828	5512	2	0.04736	0.00053975	0.0034674	0.977515	56	3	0.04736
ERMN	8	0.69853	0.83176	0.997828	15976	2	0.22325	0.00054956	0.0035206	0.977515	57	5	0.22325
OVOL3	8	0.21817	0.44592	0.997828	8500	2	-0.020375	0.00054989	0.0035227	0.977515	58	3	-0.020375
SLC26A8	8	0.071304	0.20886	0.996953	4004	3	0.47419	0.00059915	0.0037793	0.977515	59	5	0.47419
NonTarget.CTRL64	8	0.74167	0.8549	0.997828	16463	1	0.26093	0.00060074	0.0037839	0.977515	60	4	0.26093
2021-03-08	8	0.20948	0.43407	0.997828	8290	3	0.059449	0.00060224	0.0037921	0.977515	61	4	0.059449
RDH14	8	0.99297	0.99302	0.999583	19231	0	0.22709	0.00060741	0.0038269	0.977515	62	7	0.22709
ADORA2A	8	0.88736	0.92402	0.997828	17844	1	0.5005	0.00062097	0.0039031	0.977515	63	6	0.5005
TRAPPC2L	8	0.66883	0.81649	0.997828	15701	1	0.44985	0.00065015	0.0040524	0.977515	64	6	0.44985
ANKS1A	8	0.47589	0.69343	0.997828	13375	3	0.13509	0.000663	0.0041153	0.977515	65	4	0.13509
ELMSAN1	8	0.8594	0.91546	0.997828	17674	1	0.31649	0.00069769	0.0042958	0.977515	66	5	0.31649
IL6R	8	0.19111	0.40862	0.997828	7817	2	0.011974	0.00070204	0.0043213	0.977515	67	3	0.011974
WDR36	8	0.14275	0.33904	0.997828	6457	3	0.18083	0.00070495	0.0043305	0.977515	68	4	0.18083
PKD1L1	8	0.40715	0.63696	0.997828	12305	2	0.18017	0.00071282	0.0043766	0.977515	69	4	0.18017
LDB1	8	0.5486	0.75341	0.997828	14431	1	-0.038316	0.00072379	0.0044282	0.977515	70	3	-0.038316
CDH13	8	0.98906	0.98917	0.99902	19173	0	0.52117	0.00074016	0.00451	0.977515	71	6	0.52117
CCDC28B	8	0.54662	0.75176	0.997828	14405	2	0.37577	0.00074848	0.0045596	0.977515	72	6	0.37577
NANOG	8	0.95133	0.95394	0.997828	18484	1	0.36248	0.00074925	0.0045622	0.977515	73	6	0.36248
LARP4B	8	0.98648	0.98659	0.998964	19114	0	0.54123	0.00075606	0.0045974	0.977515	74	6	0.54123
LARP7	8	0.76997	0.87117	0.997828	16771	1	0.28848	0.0007593	0.0046138	0.977515	75	5	0.28848
DYNLRB1	8	0.6436	0.80407	0.997828	15448	1	0.56671	0.00078304	0.0047472	0.977515	76	6	0.56671
NUBP1	8	0.16764	0.37526	0.997828	7152	2	0.36704	0.00078893	0.0047851	0.977515	77	4	0.36704
MUTYH	8	0.32607	0.56993	0.997828	10988	2	0.46236	0.00079555	0.0048214	0.977515	78	6	0.46236
ALG14	8	0.49975	0.71302	0.997828	13729	2	0.078355	0.00080741	0.0048848	0.977515	79	3	0.078355
TAS2R30	8	0.89376	0.92623	0.997828	17896	1	0.1343	0.00081164	0.0049093	0.977515	80	4	0.1343
SMARCC2	8	0.81126	0.89623	0.997828	17253	2	0.29044	0.00081986	0.0049487	0.977515	81	5	0.29044
SLC22A4	8	0.94278	0.94847	0.997828	18385	1	0.30806	0.00084405	0.0050796	0.977515	82	5	0.30806
CCDC64	8	0.44195	0.66555	0.997828	12841	3	-0.057145	0.00084626	0.0050888	0.977515	83	2	-0.057145
CHST3	8	0.020068	0.079497	0.990153	1542	1	0.41877	0.00085117	0.00512	0.977515	84	5	0.41877
KIF22	8	0.38834	0.62141	0.997828	11992	3	0.51091	0.00085345	0.0051333	0.977515	85	5	0.51091
PKM	8	0.92276	0.93797	0.997828	18158	1	0.57237	0.00085727	0.0051522	0.977515	86	6	0.57237
PXN	8	0.16932	0.37769	0.997828	7203	3	-0.05729	0.00086399	0.0051962	0.977515	87	2	-0.05729
SCARA5	8	0.98364	0.98375	0.998964	19058	0	0.38665	0.00088118	0.0052805	0.977515	88	6	0.38665
CALY	8	0.71491	0.8404	0.997828	16164	2	0.44746	0.0008932	0.0053511	0.977515	89	5	0.44746
TMEM211	8	0.99666	0.9967	0.999664	19301	0	0.32286	0.00089422	0.0053593	0.977515	90	7	0.32286
BHLHB9	8	0.65373	0.80904	0.997828	15544	2	0.35291	0.00089906	0.0053833	0.977515	91	4	0.35291
NF2	8	0.98536	0.98549	0.998964	19088	0	0.49637	0.00090866	0.0054334	0.977515	92	6	0.49637
SYNRG	8	0.34514	0.58586	0.997828	11305	1	0.42717	0.00091633	0.0054738	0.977515	93	7	0.42717
SETD3	8	0.030408	0.11005	0.991027	2123	2	0.30329	0.00091635	0.0054743	0.977515	94	5	0.30329
OR2F2	8	0.96264	0.96279	0.997828	18671	1	0.19155	0.00091767	0.0054805	0.977515	95	5	0.19155
ZEB1	8	0.5844	0.77655	0.997828	14892	2	0.19457	0.00093001	0.0055398	0.977515	96	4	0.19457
PSEN2	8	0.34268	0.58378	0.997828	11268	1	0.0044077	0.00094243	0.0056119	0.977515	97	3	0.0044077
CLTB	8	0.92832	0.94061	0.997828	18227	1	0.33741	0.00095994	0.0057072	0.977515	98	6	0.33741
FAM205A	8	0.65526	0.8098	0.997828	15564	2	-0.037796	0.00096867	0.0057489	0.977515	99	3	-0.037796
OR5AN1	8	0.99965	0.99966	0.999842	19357	0	0.35942	0.00097209	0.0057653	0.977515	100	7	0.35942
GTSE1	8	0.98314	0.98323	0.998964	19044	0	0.24444	0.00097914	0.0058041	0.977515	101	5	0.24444
FOXL1	8	0.96237	0.96255	0.997828	18665	1	0.60722	0.00098856	0.0058629	0.977515	102	6	0.60722
LRRC47	8	0.588	0.77817	0.997828	14929	2	0.19264	0.00099033	0.0058737	0.977515	103	4	0.19264
NonTarget.CTRL139	8	0.93824	0.94587	0.997828	18345	1	0.35045	0.00099377	0.005891	0.977515	104	5	0.35045
STYX	8	0.94882	0.95225	0.997828	18452	1	0.52616	0.0010091	0.0059662	0.977515	105	6	0.52616
SLC5A7	8	0.19787	0.41811	0.997828	7974	3	-0.0065654	0.0010101	0.0059734	0.977515	106	2	-0.0065654
CDH22	8	0.92117	0.93722	0.997828	18141	1	0.37431	0.0010114	0.00598	0.977515	107	6	0.37431
SRSF6	8	0.078022	0.22408	0.997828	4317	3	0.15846	0.0010144	0.0059989	0.977515	108	4	0.15846
ARHGAP5	8	0.22769	0.45872	0.997828	8775	2	0.13244	0.001021	0.0060357	0.977515	109	4	0.13244
ZNF785	8	0.93655	0.9449	0.997828	18318	1	0.57649	0.0010546	0.0062277	0.977515	110	6	0.57649
ZNF827	8	0.47102	0.68944	0.997828	13287	3	0.0040781	0.0010689	0.0063027	0.977515	111	3	0.0040781
ATPIF1	8	0.82833	0.90743	0.997828	17498	1	0.22301	0.0010733	0.0063287	0.977515	112	5	0.22301
ADGRG2	8	0.10953	0.28901	0.997828	5506	2	0.070038	0.0010927	0.0064422	0.977515	113	4	0.070038
SLC15A4	8	0.16726	0.37472	0.997828	7142	2	0.15375	0.0010986	0.0064852	0.977515	114	4	0.15375
MRLN	8	0.26623	0.50956	0.997828	9745	2	0.43533	0.0011045	0.0065189	0.977515	115	6	0.43533
LIPE	8	0.82509	0.90524	0.997828	17452	1	0.31424	0.0011132	0.0065701	0.977515	116	6	0.31424
HSPE1-MOB4	8	0.17696	0.3886	0.997828	7414	4	0.019076	0.0011257	0.0066406	0.977515	117	4	0.019076
EEF2	6	0.13724	0.30553	0.997828	6304	1	0.44786	0.0011544	0.005935	0.977515	118	4	0.44786
VPRBP	8	0.95921	0.95989	0.997828	18608	1	0.41168	0.0011626	0.0068472	0.977515	119	7	0.41168
SH3BP5L	8	0.92931	0.94112	0.997828	18241	1	0.35315	0.001178	0.0069336	0.977515	120	5	0.35315
PRR15	8	0.34844	0.58858	0.997828	11358	1	0.13681	0.0011833	0.0069525	0.977515	121	4	0.13681
STARD6	8	0.98497	0.98508	0.998964	19080	0	0.35006	0.0011849	0.0069617	0.977515	122	5	0.35006
KRT40	8	0.3135	0.55953	0.997828	10758	3	0.15227	0.0011888	0.0069842	0.977515	123	4	0.15227
LOXL1	8	0.95695	0.95804	0.997828	18570	1	0.51775	0.0011972	0.007021	0.977515	124	5	0.51775
SERPINA11	8	0.50148	0.71449	0.997828	13762	2	0.16902	0.0012031	0.0070458	0.977515	125	4	0.16902
NDUFAF5	8	0.98777	0.98792	0.998964	19141	0	0.26236	0.0012125	0.0070921	0.977515	126	5	0.26236
MOB3C	8	0.063939	0.19197	0.996953	3676	3	0.087105	0.0012303	0.0071785	0.977515	127	3	0.087105
TMEM91	8	0.72594	0.84628	0.997828	16279	2	0.13532	0.0012361	0.0072123	0.977515	128	4	0.13532
TMEM38B	8	0.39978	0.63088	0.997828	12184	2	0.41961	0.0012366	0.0072164	0.977515	129	6	0.41961
ST8SIA2	8	0.32547	0.56943	0.997828	10972	2	0.46157	0.0012473	0.0072695	0.977515	130	6	0.46157
AUNIP	8	0.3554	0.59432	0.997828	11483	2	0.33442	0.0012639	0.0073565	0.977515	131	4	0.33442
RNF38	6	0.99872	0.99874	0.999842	19337	0	0.38016	0.001282	0.0065639	0.977515	132	6	0.38016
CCDC144A	8	0.18475	0.39959	0.997828	7641	2	0.093866	0.0012827	0.0074511	0.977515	133	3	0.093866
GTF3C1	8	0.93753	0.94545	0.997828	18330	1	0.36023	0.0012864	0.0074705	0.977515	134	4	0.36023
PGAM4	8	0.94269	0.9484	0.997828	18383	1	0.39527	0.0013006	0.0075421	0.977515	135	6	0.39527
MUCL1	8	0.98089	0.98088	0.998964	19003	0	0.40924	0.0013034	0.0075579	0.977515	136	5	0.40924
COMMD9	8	0.70626	0.8358	0.997828	16076	2	0.41001	0.0013083	0.0075871	0.977515	137	6	0.41001
PPM1B	8	0.89326	0.92605	0.997828	17893	1	0.32729	0.0013154	0.0076218	0.977515	138	6	0.32729
SLC35E2B	8	0.41437	0.64293	0.997828	12418	2	0.059287	0.0013214	0.007653	0.977515	139	4	0.059287
CLCN5	8	0.22075	0.44945	0.997828	8577	2	0.071098	0.0013278	0.0076857	0.977515	140	3	0.071098
ABCE1	8	0.27254	0.51763	0.997828	9917	2	0.10518	0.001335	0.0077266	0.977515	141	4	0.10518
ZMAT1	8	0.72818	0.84748	0.997828	16310	1	0.4291	0.0013411	0.0077456	0.977515	142	5	0.4291
DNAH3	8	0.25605	0.49624	0.997828	9488	2	0.41456	0.0013542	0.0078202	0.977515	143	5	0.41456
PEX1	8	0.99462	0.99467	0.999664	19264	0	0.42116	0.0013759	0.0079312	0.977515	144	7	0.42116
ALG2	6	0.36623	0.57455	0.997828	11650	2	0.62006	0.0013784	0.0070553	0.977515	145	4	0.62006
PPP3R1	8	0.30531	0.5528	0.997828	10620	1	0.37548	0.0013828	0.0079639	0.977515	146	7	0.37548
ZFR	8	0.57119	0.77081	0.997828	14783	1	0.25692	0.0013838	0.007969	0.977515	147	7	0.25692
ECSIT	8	0.97034	0.97026	0.998409	18818	0	0.18279	0.0013873	0.0079843	0.977515	148	5	0.18279
NPIPA8	8	0.81818	0.90067	0.997828	17352	1	0.36263	0.0013974	0.0080396	0.977515	149	6	0.36263
HNRNPH2	8	0.86965	0.91839	0.997828	17725	1	0.23933	0.001404	0.0080789	0.977515	150	5	0.23933
MMP2	8	0.18507	0.40008	0.997828	7646	3	0.37215	0.0014166	0.0081347	0.977515	151	4	0.37215
KCNS3	8	0.00086399	0.0051133	0.923009	105	2	0.48359	0.0014167	0.0081352	0.977515	152	6	0.48359
C6orf165	6	0.57416	0.71924	0.997828	14809	1	0.40203	0.0014347	0.007334	0.977515	153	4	0.40203
XCL2	8	0.67028	0.81724	0.997828	15717	2	0.38213	0.0014354	0.0082247	0.977515	154	4	0.38213
SLC44A1	8	0.080247	0.22903	0.997828	4398	5	-0.19613	0.0014396	0.0082502	0.977515	155	2	-0.19613
CERS4	8	0.89312	0.926	0.997828	17891	1	0.47177	0.001443	0.0082671	0.977515	156	6	0.47177
PRCC	8	0.66585	0.81499	0.997828	15667	2	0.45508	0.0014433	0.0082686	0.977515	157	6	0.45508
TFAP2E	8	0.13379	0.32581	0.997828	6196	1	0.21159	0.0014586	0.0083479	0.977515	158	7	0.21159
BYSL	8	0.95291	0.95506	0.997828	18508	1	0.12889	0.0014843	0.008489	0.977515	159	4	0.12889
TRIM50	8	0.49242	0.707	0.997828	13631	2	0.18393	0.0014919	0.0085263	0.977515	160	5	0.18393
DTX3L	8	0.94246	0.94826	0.997828	18379	1	0.46285	0.0014956	0.0085432	0.977515	161	6	0.46285
NDUFB9	8	0.79994	0.88921	0.997828	17118	1	0.49306	0.0015224	0.0086675	0.977515	162	5	0.49306
NLRC5	8	0.66896	0.81657	0.997828	15704	2	0.40483	0.0015358	0.0087344	0.977515	163	5	0.40483
AKR1E2	8	0.78495	0.88005	0.997828	16940	1	0.29817	0.0015427	0.0087728	0.977515	164	7	0.29817
PRAMEF17	8	0.18108	0.39439	0.997828	7523	3	0.048417	0.0015442	0.008781	0.977515	165	3	0.048417
RPS6KL1	8	0.33495	0.57736	0.997828	11131	1	0.30646	0.0015489	0.0088076	0.977515	166	5	0.30646
MEF2BNB	8	0.17233	0.382	0.997828	7300	2	0.32367	0.001552	0.0088208	0.977515	167	4	0.32367
ULK4	8	0.9984	0.99843	0.999842	19332	0	0.42929	0.0015654	0.0088868	0.977515	168	6	0.42929
POLD4	8	0.364	0.60145	0.997828	11614	2	0.38165	0.0015916	0.0090146	0.977515	169	5	0.38165
BCL2L11	8	0.010299	0.04474	0.975116	877	1	0.33719	0.0015966	0.0090382	0.977515	170	5	0.33719
C1orf162	8	0.024331	0.093907	0.991027	1809	2	0.0017143	0.0015977	0.0090438	0.977515	171	2	0.0017143
RPL26	8	0.96496	0.96488	0.997828	18716	1	0.3821	0.0016038	0.0090714	0.977515	172	5	0.3821
LBHD1	8	0.46197	0.682	0.997828	13155	2	0.15684	0.0016193	0.0091501	0.977515	173	3	0.15684
DDX41	8	0.98803	0.98817	0.998964	19146	0	0.23219	0.0016247	0.0091731	0.977515	174	5	0.23219
NonTarget.CTRL200	8	0.32416	0.56835	0.997828	10949	2	0.017851	0.0016464	0.0092872	0.977515	175	2	0.017851
PURB	8	0.7152	0.84055	0.997828	16169	1	0.32826	0.0016489	0.0092979	0.977515	176	5	0.32826
TMPRSS6	8	0.0273	0.10193	0.991027	1956	3	0.19508	0.0016529	0.009325	0.977515	177	4	0.19508
SNAPC1	8	0.72076	0.84351	0.997828	16229	1	0.053904	0.0016573	0.009349	0.977515	178	4	0.053904
ZNF506	6	0.99642	0.99641	0.999664	19297	0	0.49766	0.00168	0.0085222	0.977515	179	5	0.49766
BTNL8	8	0.34626	0.58678	0.997828	11323	2	0.35597	0.0016843	0.0094692	0.977515	180	5	0.35597
OTUD1	8	0.76253	0.86678	0.997828	16693	2	0.042918	0.0017012	0.0095536	0.977515	181	3	0.042918
SNAI1	8	0.25224	0.49131	0.997828	9398	2	0.40455	0.0017036	0.0095668	0.977515	182	5	0.40455
SCN2B	8	0.9589	0.95963	0.997828	18601	1	0.33024	0.0017101	0.0096047	0.977515	183	7	0.33024
RNF151	8	0.95272	0.95491	0.997828	18507	1	0.30803	0.0017149	0.0096303	0.977515	184	7	0.30803
MAP4K4	8	0.94253	0.94831	0.997828	18381	1	0.29612	0.0017267	0.0097003	0.977515	185	4	0.29612
EXOSC6	8	0.19812	0.41847	0.997828	7980	2	0.60089	0.0017313	0.0097264	0.977515	186	6	0.60089
MTMR11	8	0.20105	0.42248	0.997828	8070	2	0.47382	0.0017411	0.0097683	0.977515	187	6	0.47382
EML3	8	0.72855	0.84766	0.997828	16314	2	-0.045557	0.0017535	0.0098276	0.977515	188	2	-0.045557
TMTC2	8	0.072616	0.21181	0.996953	4072	5	-0.15462	0.0017797	0.009958	0.977515	189	2	-0.15462
PDCD1	6	0.23457	0.42744	0.997828	8951	3	-0.071686	0.0017862	0.0090264	0.977515	190	2	-0.071686
IARS	6	0.88244	0.88982	0.997828	17811	1	0.71407	0.0017932	0.0090627	0.977515	191	4	0.71407
KCNQ1	8	0.9307	0.94182	0.997828	18256	1	0.43448	0.0018058	0.010087	0.977515	192	6	0.43448
TP53BP1	8	0.99887	0.99889	0.999842	19342	0	0.42988	0.0018131	0.010123	0.977515	193	7	0.42988
TTC5	8	0.99869	0.99872	0.999842	19336	0	0.32853	0.001844	0.010269	0.977515	194	7	0.32853
MAPRE3	8	0.73644	0.85194	0.997828	16405	2	0.4363	0.0018445	0.010271	0.977515	195	6	0.4363
LEO1	8	0.087955	0.24598	0.997828	4707	4	0.10921	0.001855	0.010322	0.977515	196	4	0.10921
EQTN	8	0.39054	0.6232	0.997828	12033	1	0.00054836	0.0018581	0.010341	0.977515	197	3	0.00054836
RIOK1	8	0.18253	0.39647	0.997828	7564	1	0.30669	0.0018704	0.0104	0.977515	198	4	0.30669
GIMAP7	8	0.91339	0.93382	0.997828	18068	1	0.38516	0.001871	0.010403	0.977515	199	5	0.38516
BMS1	8	0.7511	0.86021	0.997828	16555	1	0.3741	0.0018832	0.010453	0.977515	200	5	0.3741
CEMIP	8	0.99182	0.99191	0.999583	19215	0	0.38701	0.0018921	0.010507	0.977515	201	7	0.38701
MRPL39	8	0.941	0.94742	0.997828	18364	1	0.28304	0.0019056	0.010582	0.977515	202	4	0.28304
SERPINB9	8	0.72516	0.84584	0.997828	16264	1	0.29605	0.0019062	0.010585	0.977515	203	7	0.29605
CTAG1A	8	0.99589	0.99595	0.999664	19290	0	0.37506	0.0019101	0.010605	0.977515	204	7	0.37506
GRIPAP1	8	0.1379	0.33189	0.997828	6324	1	0.20018	0.0019104	0.010606	0.977515	205	5	0.20018
DCAF16	8	0.82099	0.9025	0.997828	17393	2	0.37063	0.0019123	0.010619	0.977515	206	5	0.37063
TLR7	8	0.32725	0.57092	0.997828	10999	2	0.36613	0.0019182	0.010654	0.977515	207	6	0.36613
PITHD1	8	0.95964	0.96022	0.997828	18612	1	0.45936	0.0019187	0.010657	0.977515	208	5	0.45936
PTPRZ1	8	0.64121	0.8029	0.997828	15430	2	0.020753	0.0019577	0.010865	0.977515	209	3	0.020753
RASSF10	8	0.44974	0.67192	0.997828	12948	2	0.20017	0.0019627	0.010891	0.977515	210	5	0.20017
NAT2	8	0.98078	0.98077	0.998964	19000	0	0.40087	0.0019703	0.010928	0.977515	211	6	0.40087
SMN2	8	0.99542	0.99549	0.999664	19281	0	0.72638	0.0019833	0.010998	0.977515	212	5	0.72638
HBD	8	0.89081	0.92518	0.997828	17871	1	0.22012	0.0019857	0.011006	0.977515	213	7	0.22012
MAGED4	8	0.01981	0.078618	0.990153	1523	1	0.68532	0.0020063	0.011101	0.977515	214	6	0.68532
SHQ1	8	0.27736	0.52381	0.997828	10039	2	0.4219	0.002013	0.011137	0.977515	215	6	0.4219
GABRA1	8	0.20045	0.42169	0.997828	8048	1	0.40666	0.0020162	0.011155	0.977515	216	7	0.40666
C2orf47	8	0.99263	0.99269	0.999583	19227	0	0.35873	0.0020477	0.011304	0.977515	217	7	0.35873
B3GALT4	8	0.29157	0.54154	0.997828	10373	2	0.17739	0.0020596	0.011361	0.977515	218	4	0.17739
C19orf18	8	0.96852	0.96841	0.998099	18788	0	0.55749	0.00206	0.011362	0.977515	219	5	0.55749
APPL2	6	0.61682	0.75136	0.997828	15186	1	0.16368	0.0020608	0.010343	0.977515	220	3	0.16368
MROH8	8	0.79034	0.88331	0.997828	17001	2	0.24177	0.0020614	0.011368	0.977515	221	6	0.24177
LMNB1	8	0.62756	0.79639	0.997828	15296	2	0.1038	0.0020672	0.011401	0.977515	222	3	0.1038
CR1	8	0.66691	0.81553	0.997828	15680	1	0.32591	0.0020741	0.011433	0.977515	223	6	0.32591
GNG13	8	0.13649	0.32981	0.997828	6285	3	0.21589	0.0020752	0.011437	0.977515	224	5	0.21589
TM2D3	8	0.96806	0.96795	0.998099	18777	0	0.44249	0.0020928	0.011534	0.977515	225	6	0.44249
DCLK2	8	0.98172	0.98175	0.998964	19019	0	0.25948	0.002109	0.01162	0.977515	226	7	0.25948
BNC1	8	0.12529	0.31306	0.997828	5961	4	-0.095005	0.0021195	0.011669	0.977515	227	2	-0.095005
ARHGAP27	8	0.76165	0.86627	0.997828	16682	2	-0.055129	0.0021225	0.01168	0.977515	228	3	-0.055129
MVK	8	0.98955	0.98966	0.999152	19180	0	0.61719	0.0021235	0.011684	0.977515	229	5	0.61719
GMPS	8	0.35352	0.5928	0.997828	11447	2	0.015392	0.0021498	0.011813	0.977515	230	3	0.015392
ZNF212	8	0.97773	0.97764	0.998964	18945	0	0.4479	0.0021514	0.01182	0.977515	231	6	0.4479
SSR1	8	0.024015	0.092849	0.991027	1792	2	0.2042	0.0021718	0.011906	0.977515	232	4	0.2042
FAM110C	6	0.29978	0.50542	0.997828	10526	2	0.2628	0.0022006	0.01101	0.977515	233	3	0.2628
GAST	8	0.93625	0.94474	0.997828	18314	1	0.33278	0.0022128	0.012105	0.977515	234	5	0.33278
ACD	8	0.30619	0.55354	0.997828	10633	3	-0.037009	0.0022222	0.01215	0.977515	235	2	-0.037009
SLC16A11	8	0.66846	0.8163	0.997828	15693	2	0.049674	0.0022241	0.012158	0.977515	236	2	0.049674
TAS2R5	8	0.85502	0.91423	0.997828	17653	1	0.19015	0.002239	0.012233	0.977515	237	4	0.19015
IARS2	8	0.11631	0.29941	0.997828	5701	3	0.42556	0.0022543	0.012318	0.977515	238	5	0.42556
PAXBP1	6	0.61772	0.75207	0.997828	15195	1	0.1559	0.0022569	0.01128	0.977515	239	3	0.1559
PFN3	8	0.252	0.491	0.997828	9391	1	0.10453	0.0022761	0.012422	0.977515	240	4	0.10453
MMS22L	8	0.28629	0.53538	0.997828	10257	2	0.17677	0.0022791	0.012434	0.977515	241	4	0.17677
HHIP	8	0.22403	0.45386	0.997828	8666	4	-0.13496	0.0023287	0.012683	0.977515	242	2	-0.13496
DCP1A	8	0.98091	0.98091	0.998964	19004	0	0.26802	0.0023402	0.012746	0.977515	243	6	0.26802
MRPL57	8	0.99488	0.99493	0.999664	19269	0	0.24224	0.0023456	0.012779	0.977515	244	4	0.24224
TRAPPC5	8	0.67473	0.81953	0.997828	15760	2	-0.027668	0.0023661	0.012876	0.977515	245	3	-0.027668
IQCH	8	0.97458	0.97453	0.998583	18896	0	0.34337	0.0023707	0.012898	0.977515	246	7	0.34337
LCP2	8	0.99834	0.99837	0.999842	19330	0	0.31964	0.0023948	0.013015	0.977515	247	7	0.31964
TMEM106B	8	0.67359	0.81893	0.997828	15749	2	0.20901	0.0023954	0.013021	0.977515	248	5	0.20901
ABCC4	8	0.62464	0.79502	0.997828	15266	2	0.30528	0.0024331	0.013185	0.977515	249	4	0.30528
ARHGEF37	8	0.10896	0.28815	0.997828	5494	4	-0.16033	0.0024332	0.013187	0.977515	250	2	-0.16033
AGPAT4	8	0.41173	0.64075	0.997828	12378	2	0.27005	0.0024418	0.013228	0.977515	251	4	0.27005
SMARCD1	8	0.79451	0.88584	0.997828	17054	2	0.32138	0.0024454	0.013247	0.977515	252	5	0.32138
POFUT2	8	0.12068	0.306	0.997828	5830	1	0.20203	0.0024461	0.013252	0.977515	253	7	0.20203
EGR4	8	0.96845	0.96834	0.998099	18785	0	0.35182	0.0024513	0.013277	0.977515	254	6	0.35182
GNB2	8	0.35516	0.59413	0.997828	11478	1	0.316	0.002457	0.013303	0.977515	255	7	0.316
MYBPH	8	0.0080222	0.036192	0.975116	708	5	-0.23745	0.0024855	0.013441	0.977515	256	2	-0.23745
HBEGF	8	0.1757	0.3868	0.997828	7379	1	0.34804	0.0024996	0.013508	0.977515	257	6	0.34804
SLC39A1	8	0.72627	0.84645	0.997828	16284	1	0.46458	0.0025237	0.013622	0.977515	258	7	0.46458
TRIM23	8	0.9991	0.99911	0.999842	19345	0	0.24594	0.0025238	0.013623	0.977515	259	7	0.24594
CCAR1	8	0.60239	0.78466	0.997828	15069	1	0.24816	0.0025332	0.013678	0.977515	260	5	0.24816
CRISP1	8	0.11165	0.29233	0.997828	5558	4	-0.0080513	0.0025377	0.013705	0.977515	261	3	-0.0080513
OR5A2	8	0.98633	0.98646	0.998964	19111	0	0.23934	0.0025455	0.013745	0.977515	262	7	0.23934
IL18BP	8	0.44954	0.67176	0.997828	12946	1	0.26125	0.0025587	0.013805	0.977515	263	5	0.26125
DSE	8	0.84545	0.91174	0.997828	17603	1	0.29981	0.0025891	0.013954	0.977515	264	6	0.29981
MRPS17	8	0.16899	0.37721	0.997828	7188	4	-0.0054852	0.00259	0.013961	0.977515	265	4	-0.0054852
DAAM1	8	0.0035304	0.018534	0.956735	367	3	0.26649	0.0025946	0.013987	0.977515	266	4	0.26649
SKA2	8	0.99051	0.99065	0.999318	19195	0	0.23163	0.0026052	0.014045	0.977515	267	7	0.23163
CATSPERB	8	0.74409	0.85624	0.997828	16484	2	0.19715	0.0026054	0.014046	0.977515	268	5	0.19715
PRAMEF12	8	0.20782	0.4318	0.997828	8243	3	0.37369	0.0026098	0.014065	0.977515	269	5	0.37369
LAD1	8	0.79959	0.88898	0.997828	17117	1	0.33505	0.0026379	0.014216	0.977515	270	6	0.33505
ZDHHC16	8	0.34077	0.58219	0.997828	11234	3	0.14423	0.0026404	0.014232	0.977515	271	4	0.14423
MDM4	8	0.85211	0.91346	0.997828	17639	1	0.17147	0.0026423	0.014238	0.977515	272	5	0.17147
HNF1A	8	0.54336	0.74904	0.997828	14361	1	0.34367	0.0026711	0.014375	0.977515	273	5	0.34367
LRPPRC	8	0.98307	0.98317	0.998964	19043	0	0.46023	0.0026945	0.014485	0.977515	274	6	0.46023
FAM228A	8	0.33849	0.58027	0.997828	11197	1	0.31455	0.002701	0.014518	0.977515	275	7	0.31455
DIXDC1	8	0.96128	0.96161	0.997828	18645	1	0.29658	0.0027016	0.014521	0.977515	276	5	0.29658
LAPTM5	8	0.85737	0.91487	0.997828	17664	1	0.33107	0.002706	0.014543	0.977515	277	6	0.33107
BAZ1B	8	0.87355	0.91957	0.997828	17750	1	0.14816	0.0027069	0.014549	0.977515	278	4	0.14816
ARHGAP31	8	0.010034	0.043754	0.975116	853	3	0.10635	0.0027082	0.014554	0.977515	279	4	0.10635
CFAP74	8	0.96625	0.96614	0.997828	18746	1	0.34008	0.0027348	0.014679	0.977515	280	7	0.34008
CRACR2B	8	0.12199	0.30799	0.997828	5867	4	0.27884	0.0027584	0.0148	0.977515	281	4	0.27884
DNAJC6	8	0.94897	0.95234	0.997828	18454	1	0.54205	0.0027594	0.014805	0.977515	282	6	0.54205
HIST1H2BB	8	0.83172	0.90836	0.997828	17526	1	0.54674	0.0027756	0.014885	0.977515	283	6	0.54674
C12orf79	8	0.3083	0.55527	0.997828	10674	1	0.46841	0.0027778	0.014893	0.977515	284	5	0.46841
ATP12A	8	0.75547	0.8627	0.997828	16610	1	0.12621	0.0027951	0.014985	0.977515	285	4	0.12621
NCF4	8	0.68912	0.82686	0.997828	15897	2	-0.029357	0.002799	0.015004	0.977515	286	3	-0.029357
CNKSR2	8	0.74661	0.85767	0.997828	16513	1	0.43848	0.0028109	0.015056	0.977515	287	5	0.43848
PSMA6	8	0.99963	0.99963	0.999842	19356	0	0.47119	0.0028244	0.015122	0.977515	288	7	0.47119
SETBP1	8	0.99911	0.99912	0.999842	19346	0	0.43635	0.0028288	0.015147	0.977515	289	7	0.43635
KLHL24	8	0.95795	0.95884	0.997828	18584	1	0.36727	0.0028301	0.015154	0.977515	290	4	0.36727
RBFA	8	0.21153	0.43688	0.997828	8337	3	0.057612	0.0028513	0.015253	0.977515	291	3	0.057612
SLC35C2	8	0.67352	0.81889	0.997828	15747	1	0.063277	0.0028727	0.015363	0.977515	292	3	0.063277
ANKRD62	8	0.99559	0.99565	0.999664	19284	0	0.31835	0.0028861	0.015428	0.977515	293	7	0.31835
KIF13A	8	0.40222	0.63287	0.997828	12216	2	0.32941	0.0028883	0.015437	0.977515	294	6	0.32941
BARX1	8	0.017468	0.070599	0.990153	1366	2	0.38977	0.0028924	0.01546	0.977515	295	5	0.38977
TOMM40	8	0.18414	0.39871	0.997828	7620	2	0.28036	0.0028947	0.015473	0.977515	296	4	0.28036
TRAF3	8	0.81954	0.90156	0.997828	17373	1	0.21563	0.0029035	0.015513	0.977515	297	5	0.21563
FAM132A	8	0.82407	0.90455	0.997828	17442	2	0.54601	0.0029155	0.015571	0.977515	298	5	0.54601
ALLC	8	0.59406	0.78089	0.997828	14988	1	0.32896	0.0029262	0.015613	0.977515	299	6	0.32896
HDAC5	8	0.36835	0.60503	0.997828	11684	2	0.26768	0.0029318	0.015642	0.977515	300	5	0.26768
CELSR1	8	0.19839	0.41881	0.997828	7986	3	0.45189	0.0029393	0.015673	0.977515	301	5	0.45189
LAMP3	8	0.6376	0.80119	0.997828	15392	2	0.26673	0.0029558	0.015763	0.977515	302	6	0.26673
LZTS3	8	0.99957	0.99958	0.999842	19354	0	0.28776	0.0029885	0.015927	0.977515	303	7	0.28776
DOCK2	8	0.99938	0.99939	0.999842	19349	0	0.39775	0.0030245	0.016111	0.977515	304	7	0.39775
TXN2	6	0.032532	0.10321	0.991027	2231	1	0.064651	0.0030285	0.014277	0.977515	305	2	0.064651
DEF6	8	0.55648	0.75982	0.997828	14547	2	0.40347	0.0030396	0.016181	0.977515	306	5	0.40347
KCNK7	8	0.817	0.89992	0.997828	17332	1	0.36895	0.0030461	0.016212	0.977515	307	7	0.36895
PDXDC1	8	0.11175	0.29249	0.997828	5560	2	0.32091	0.0030491	0.016227	0.977515	308	5	0.32091
CNGB3	8	0.047012	0.15181	0.991027	2932	2	0.29288	0.0030603	0.016276	0.977515	309	6	0.29288
PRMT8	8	0.9807	0.9807	0.998964	18997	0	0.43889	0.0030646	0.016298	0.977515	310	7	0.43889
MFHAS1	8	0.67953	0.82196	0.997828	15804	1	0.34035	0.0030842	0.016389	0.977515	311	5	0.34035
FAM105A	8	0.99317	0.99321	0.999583	19236	0	0.34991	0.0030869	0.016402	0.977515	312	4	0.34991
KNTC1	8	0.99421	0.99423	0.999664	19256	0	0.311	0.0030925	0.016429	0.977515	313	7	0.311
OR8G1	8	0.45151	0.67338	0.997828	12981	2	0.40161	0.003098	0.016464	0.977515	314	6	0.40161
OR6K3	8	0.42404	0.65086	0.997828	12576	2	0.32927	0.0030998	0.016474	0.977515	315	4	0.32927
NECAB3	8	0.073147	0.21302	0.996953	4100	2	0.32967	0.0031092	0.016518	0.977515	316	6	0.32967
NOL10	8	0.98682	0.98695	0.998964	19120	0	0.57334	0.0031556	0.016732	0.977515	317	6	0.57334
ZNF558	8	0.021811	0.085434	0.991027	1653	3	0.20418	0.0031575	0.016739	0.977515	318	4	0.20418
CCDC24	8	0.4949	0.70906	0.997828	13659	2	0.011962	0.0031648	0.016776	0.977515	319	4	0.011962
WDR3	8	0.085429	0.24051	0.997828	4604	4	-0.22351	0.0031652	0.016778	0.977515	320	2	-0.22351
CABP5	8	0.80397	0.8917	0.997828	17166	1	0.37646	0.0031712	0.016809	0.977515	321	6	0.37646
OR6K6	8	0.93903	0.9463	0.997828	18353	1	0.12449	0.003217	0.017045	0.977515	322	5	0.12449
SYNGR1	8	0.96996	0.96987	0.998339	18809	0	0.050292	0.0032499	0.017207	0.977515	323	4	0.050292
TP53AIP1	8	0.89896	0.92814	0.997828	17944	1	0.1987	0.0032692	0.017311	0.977515	324	5	0.1987
SEC22B	8	0.47514	0.69283	0.997828	13363	2	0.018496	0.0032971	0.017448	0.977515	325	4	0.018496
ADAL	8	0.77902	0.87652	0.997828	16870	2	0.31015	0.0032992	0.01746	0.977515	326	6	0.31015
ITPRIPL2	8	0.59316	0.7805	0.997828	14980	2	0.097375	0.0033009	0.017467	0.977515	327	3	0.097375
PCYT1A	8	0.57674	0.77321	0.997828	14835	2	0.25729	0.003303	0.017475	0.977515	328	4	0.25729
SLC4A8	8	0.071195	0.2086	0.996953	3998	4	-0.032454	0.0033215	0.017562	0.977515	329	4	-0.032454
TCEB3B	8	0.9005	0.92872	0.997828	17958	1	0.26483	0.0033352	0.017626	0.977515	330	4	0.26483
ZNF404	8	0.64538	0.80496	0.997828	15466	2	0.12406	0.0033544	0.017711	0.977515	331	6	0.12406
SLC6A19	8	0.98896	0.98906	0.998964	19172	0	0.20951	0.0033554	0.017718	0.977515	332	7	0.20951
ELK1	8	0.95019	0.95314	0.997828	18464	1	0.53579	0.0033598	0.017743	0.977515	333	6	0.53579
FAM111A	8	0.389	0.62194	0.997828	12006	3	-0.15236	0.0033737	0.017823	0.977515	334	3	-0.15236
UNC45B	8	0.58267	0.77579	0.997828	14878	2	0.20513	0.0034017	0.017967	0.977515	335	4	0.20513
EI24	8	0.82201	0.90317	0.997828	17413	2	0.1725	0.0034219	0.018067	0.977515	336	4	0.1725
TSR1	8	0.18643	0.402	0.997828	7675	4	-0.15636	0.0034259	0.018087	0.977515	337	2	-0.15636
TNFSF18	8	0.29211	0.54203	0.997828	10383	3	-0.101	0.003451	0.018212	0.977515	338	3	-0.101
SLC12A8	8	0.49038	0.70534	0.997828	13602	2	0.44575	0.0034686	0.018299	0.977515	339	5	0.44575
PNO1	8	0.45895	0.67947	0.997828	13113	3	0.2297	0.0034781	0.01834	0.977515	340	3	0.2297
GAB1	8	0.51361	0.7244	0.997828	13937	2	0.13479	0.0035085	0.018488	0.977515	341	4	0.13479
CSPG5	8	0.66156	0.81291	0.997828	15623	1	0.11243	0.0035178	0.018538	0.977515	342	3	0.11243
ZNF511	8	0.98593	0.98605	0.998964	19104	0	0.31078	0.0035291	0.018585	0.977515	343	7	0.31078
DNAJB3	8	0.20345	0.42579	0.997828	8133	4	-0.095024	0.0035304	0.01859	0.977515	344	2	-0.095024
LYPD5	8	0.084664	0.23882	0.997828	4576	2	0.25732	0.0035499	0.018693	0.977515	345	6	0.25732
ALOX12B	8	0.9992	0.99919	0.999842	19348	0	0.20627	0.0035611	0.01875	0.977515	346	7	0.20627
C7orf33	8	0.045925	0.1492	0.991027	2873	4	-0.021534	0.0035617	0.018752	0.977515	347	4	-0.021534
ALKBH1	8	0.83698	0.90963	0.997828	17556	1	0.18981	0.0035826	0.018851	0.977515	348	4	0.18981
ZNF839	8	0.62203	0.7938	0.997828	15239	1	0.13634	0.0036091	0.018987	0.977515	349	4	0.13634
C7orf60	8	0.7217	0.84399	0.997828	16238	2	0.0076378	0.0036348	0.01912	0.977515	350	2	0.0076378
TRAPPC1	8	0.9845	0.9846	0.998964	19075	0	0.42016	0.0036526	0.0192	0.977515	351	6	0.42016
PLAC8L1	8	0.95551	0.95696	0.997828	18550	1	0.20823	0.0036709	0.019286	0.977515	352	7	0.20823
OR7C1	8	0.17393	0.38426	0.997828	7334	3	0.044398	0.0036728	0.019297	0.977515	353	3	0.044398
METTL2B	8	0.4564	0.67737	0.997828	13074	2	0.45682	0.0036795	0.019328	0.977515	354	5	0.45682
KRTAP16-1	8	0.17044	0.37934	0.997828	7243	4	-0.21903	0.003687	0.019368	0.977515	355	3	-0.21903
CHP2	8	0.5881	0.77822	0.997828	14931	1	0.36409	0.0036954	0.019409	0.977515	356	7	0.36409
C16orf82	6	0.3677	0.57555	0.997828	11673	2	0.14283	0.0036966	0.016765	0.977515	357	3	0.14283
TRMT10B	8	0.97205	0.97196	0.998445	18847	0	0.20718	0.0037196	0.019538	0.977515	358	7	0.20718
MAMDC2	8	0.99165	0.99175	0.999583	19208	0	0.51403	0.0037277	0.019581	0.977515	359	6	0.51403
POTEJ	8	0.59732	0.78238	0.997828	15017	2	-0.0013434	0.0037392	0.019648	0.977515	360	2	-0.0013434
KIR2DL3	6	0.084528	0.21587	0.996953	4572	4	-0.27503	0.0037461	0.016961	0.977515	361	1	-0.27503
PRSS23	8	0.99603	0.99608	0.999664	19292	0	0.26971	0.00376	0.019736	0.977515	362	6	0.26971
ANKRD27	8	0.32193	0.56657	0.997828	10902	1	0.33105	0.003774	0.019804	0.977515	363	5	0.33105
YTHDF1	8	0.31398	0.55995	0.997828	10765	3	-0.035744	0.0037914	0.019878	0.977515	364	2	-0.035744
ERMAP	6	0.31296	0.52096	0.997828	10749	1	0.30707	0.0037947	0.017132	0.977515	365	4	0.30707
TTC30A	8	0.18398	0.39851	0.997828	7612	3	0.1985	0.0038053	0.019942	0.977515	366	4	0.1985
GLT8D2	8	0.70213	0.83362	0.997828	16028	2	0.457	0.0038064	0.019945	0.977515	367	6	0.457
NUTM1	8	0.55962	0.76237	0.997828	14582	1	0.33511	0.0038071	0.019945	0.977515	368	6	0.33511
TAF2	8	0.63725	0.80103	0.997828	15387	2	0.46778	0.0038083	0.01995	0.977515	369	6	0.46778
R3HCC1	6	0.62667	0.75898	0.997828	15287	1	0.32651	0.0038105	0.017195	0.977515	370	4	0.32651
NXPH2	8	0.81674	0.89974	0.997828	17327	2	0.41219	0.0038185	0.020005	0.977515	371	6	0.41219
ZNF823	8	0.61665	0.7913	0.997828	15183	1	0.3592	0.0038588	0.020195	0.977515	372	7	0.3592
SH3BP1	8	0.66321	0.81372	0.997828	15641	2	0.26022	0.0038621	0.020209	0.977515	373	4	0.26022
COG6	8	0.9996	0.99961	0.999842	19355	0	0.21435	0.0038719	0.02026	0.977515	374	7	0.21435
UBTD1	8	0.70114	0.83312	0.997828	16018	2	0.31003	0.0038741	0.020272	0.977515	375	4	0.31003
MRPS35	8	0.69947	0.83224	0.997828	15995	2	0.049192	0.0038816	0.020313	0.977515	376	3	0.049192
DARS2	8	0.98344	0.98354	0.998964	19052	0	0.2812	0.0038819	0.020314	0.977515	377	6	0.2812
BTBD6	8	0.32596	0.56985	0.997828	10985	2	0.37089	0.0038851	0.020328	0.977515	378	5	0.37089
ACOX2	8	0.081683	0.23226	0.997828	4452	4	-0.092828	0.0038959	0.020374	0.977515	379	3	-0.092828
SLC34A1	8	0.2645	0.50733	0.997828	9704	2	-0.15466	0.003912	0.020465	0.977515	380	2	-0.15466
PDGFD	8	0.76515	0.86835	0.997828	16719	2	0.30391	0.0039285	0.020546	0.977515	381	4	0.30391
UBE2Q2	8	0.01744	0.070493	0.990153	1362	3	0.23662	0.0039333	0.020575	0.977515	382	4	0.23662
YWHAB	8	0.85061	0.91307	0.997828	17633	1	0.38554	0.0039364	0.020586	0.977515	383	7	0.38554
KCNH8	8	0.878	0.92094	0.997828	17784	1	0.13199	0.0039368	0.020587	0.977515	384	3	0.13199
ZNF107	8	0.49374	0.7081	0.997828	13642	2	0.28543	0.0039417	0.02061	0.977515	385	5	0.28543
PARP2	8	0.44049	0.66437	0.997828	12823	2	0.18611	0.0039481	0.020631	0.977515	386	5	0.18611
C9orf172	8	0.35177	0.59137	0.997828	11419	2	0.45523	0.0039557	0.020665	0.977515	387	6	0.45523
EXOSC10	6	0.33383	0.54527	0.997828	11112	3	-0.073751	0.0039762	0.017827	0.977515	388	2	-0.073751
HRASLS5	8	0.65914	0.81173	0.997828	15597	1	0.36601	0.0039792	0.020776	0.977515	389	6	0.36601
KIF5B	8	0.99942	0.99943	0.999842	19351	0	0.35642	0.0040026	0.020896	0.977515	390	7	0.35642
GPR132	8	0.99777	0.99782	0.999842	19323	0	0.55626	0.00401	0.020932	0.977515	391	6	0.55626
C8orf74	8	0.30243	0.55046	0.997828	10571	3	0.34628	0.0040175	0.020971	0.977515	392	5	0.34628
RAD23A	8	0.99952	0.99953	0.999842	19352	0	0.1507	0.0040198	0.020983	0.977515	393	7	0.1507
SAPCD1	8	0.10649	0.28437	0.997828	5426	1	0.25681	0.0040202	0.020986	0.977515	394	7	0.25681
SMOC2	8	0.20698	0.43065	0.997828	8222	1	0.25208	0.0040367	0.021063	0.977515	395	5	0.25208
APH1A	8	0.79763	0.88774	0.997828	17090	1	0.37815	0.0040394	0.021076	0.977515	396	6	0.37815
RPL27	4	0.99595	0.99595	0.999664	19291	0	0.72215	0.0040519	0.014254	0.977515	397	4	0.72215
CFAP44	8	0.13299	0.3246	0.997828	6165	3	-0.059335	0.0040525	0.021138	0.977515	398	3	-0.059335
HIST1H1T	8	0.51109	0.72234	0.997828	13907	2	0.22761	0.0040577	0.021166	0.977515	399	5	0.22761
NADK	6	0.98044	0.98057	0.998964	18995	0	0.3317	0.0040593	0.018135	0.977515	400	5	0.3317
PSMG1	8	0.81419	0.89809	0.997828	17300	2	0.18699	0.0040651	0.021208	0.977515	401	4	0.18699
ATXN3	8	0.9829	0.98298	0.998964	19041	0	0.49464	0.0040917	0.021332	0.977515	402	6	0.49464
FADS6	8	0.25796	0.49882	0.997828	9539	3	0.38819	0.0041047	0.021386	0.977515	403	5	0.38819
GAS7	8	0.93817	0.94582	0.997828	18343	1	0.10409	0.0041167	0.021445	0.977515	404	4	0.10409
AIF1L	8	0.81162	0.89647	0.997828	17261	2	0.49208	0.0041168	0.021447	0.977515	405	6	0.49208
PBDC1	8	0.0058779	0.027942	0.975116	547	1	0.32324	0.0041378	0.02156	0.977515	406	5	0.32324
PAX9	8	0.65417	0.80927	0.997828	15550	1	0.2434	0.0041459	0.021593	0.977515	407	7	0.2434
NLRP7	8	0.47711	0.69445	0.997828	13392	3	0.1247	0.0041569	0.021642	0.977515	408	4	0.1247
KSR2	8	0.39065	0.62329	0.997828	12034	3	0.3475	0.0041713	0.021726	0.977515	409	5	0.3475
ARMC8	8	0.7396	0.85374	0.997828	16445	1	0.241	0.0041846	0.021786	0.977515	410	5	0.241
HFM1	8	0.12012	0.30521	0.997828	5814	1	0.27433	0.004185	0.021787	0.977515	411	7	0.27433
TNNI3	8	0.52857	0.7367	0.997828	14140	2	0.35265	0.0041889	0.021802	0.977515	412	5	0.35265
PHOSPHO1	8	0.90587	0.9308	0.997828	17999	1	0.39509	0.0042075	0.021888	0.977515	413	5	0.39509
OR2A7	8	0.044422	0.14544	0.991027	2798	2	0.21668	0.004209	0.021895	0.977515	414	5	0.21668
SPEM1	8	0.45874	0.6793	0.997828	13106	2	0.29424	0.0042485	0.022083	0.977515	415	6	0.29424
FAM157A	8	0.39159	0.62409	0.997828	12042	3	0.032134	0.0042593	0.022139	0.977515	416	3	0.032134
PIK3C2A	8	0.46641	0.68564	0.997828	13218	1	0.39362	0.0042695	0.022187	0.977515	417	6	0.39362
TUSC5	8	0.83801	0.90989	0.997828	17563	1	0.30501	0.0042744	0.022215	0.977515	418	6	0.30501
C3AR1	8	0.92897	0.94095	0.997828	18238	1	0.30902	0.0042755	0.022219	0.977515	419	7	0.30902
THRAP3	8	0.31126	0.5577	0.997828	10723	2	0.43502	0.0042875	0.022271	0.977515	420	6	0.43502
ZNF492	8	0.11102	0.29136	0.997828	5542	3	0.53004	0.0043062	0.022359	0.977515	421	5	0.53004
MUSK	8	0.19096	0.4084	0.997828	7811	4	0.014467	0.0043134	0.022389	0.977515	422	3	0.014467
ZSWIM5	8	0.35751	0.59607	0.997828	11512	2	0.12314	0.0043177	0.022406	0.977515	423	4	0.12314
ZXDB	8	0.48373	0.69993	0.997828	13479	1	0.23355	0.0043181	0.022408	0.977515	424	6	0.23355
RORC	8	0.92411	0.9386	0.997828	18175	1	0.23614	0.0043239	0.022435	0.977515	425	7	0.23614
INHBC	6	0.13724	0.30554	0.997828	6305	3	-0.14166	0.0043334	0.019142	0.977515	426	2	-0.14166
VDAC2	8	0.95449	0.9562	0.997828	18532	1	0.2774	0.0043334	0.022483	0.977515	427	5	0.2774
SEMA4A	8	0.89263	0.92582	0.997828	17886	1	0.25618	0.0043458	0.022539	0.977515	428	6	0.25618
TAF1C	8	0.92036	0.93686	0.997828	18133	1	0.36398	0.0043483	0.022551	0.977515	429	6	0.36398
TMEM65	8	0.8003	0.88946	0.997828	17124	1	0.30099	0.0043493	0.022557	0.977515	430	7	0.30099
NOS1AP	8	0.96743	0.9673	0.997991	18767	1	0.16953	0.0043656	0.022638	0.977515	431	4	0.16953
ENDOG	8	0.51716	0.72728	0.997828	13981	1	0.44867	0.0043785	0.022702	0.977515	432	5	0.44867
TMEM68	8	0.79619	0.88685	0.997828	17082	1	0.38207	0.004381	0.022713	0.977515	433	6	0.38207
KRTAP7-1	8	0.38874	0.62172	0.997828	11997	2	0.24422	0.0043876	0.022743	0.977515	434	4	0.24422
CTPS1	8	0.76661	0.8692	0.997828	16740	1	0.24442	0.0043958	0.02279	0.977515	435	7	0.24442
WFS1	8	0.52401	0.73293	0.997828	14075	2	-0.015888	0.0043959	0.022791	0.977515	436	3	-0.015888
RBM28	6	0.67349	0.79595	0.997828	15746	1	0.13356	0.0044117	0.019442	0.977515	437	3	0.13356
CCNE1	8	0.94724	0.95127	0.997828	18433	1	0.3311	0.0044136	0.022867	0.977515	438	6	0.3311
FAM189A2	8	0.25665	0.49706	0.997828	9509	3	-0.082367	0.0044178	0.022887	0.977515	439	2	-0.082367
CACNA2D3	8	0.54165	0.7476	0.997828	14334	1	0.35755	0.0044217	0.022904	0.977515	440	6	0.35755
PLLP	8	0.40008	0.63113	0.997828	12188	1	0.40149	0.0044428	0.023014	0.977515	441	6	0.40149
CTR9	8	0.76395	0.86764	0.997828	16708	1	0.42097	0.0044491	0.023046	0.977515	442	6	0.42097
TMEM252	8	0.99687	0.9969	0.999664	19308	0	0.36563	0.0044624	0.023108	0.977515	443	5	0.36563
VAPB	8	0.42161	0.64886	0.997828	12522	2	0.39541	0.00447	0.023144	0.977515	444	5	0.39541
TMCO6	8	0.98871	0.98882	0.998964	19167	0	0.43654	0.0045133	0.02335	0.977515	445	6	0.43654
S1PR4	8	0.29253	0.54236	0.997828	10389	2	0.16198	0.0045221	0.023383	0.977515	446	4	0.16198
WDR25	8	0.056762	0.17522	0.996953	3365	3	0.0060207	0.0045233	0.023388	0.977515	447	3	0.0060207
CLDN10	8	0.72141	0.84383	0.997828	16234	2	0.43559	0.0045427	0.023494	0.977515	448	6	0.43559
ADGRE5	8	0.86162	0.91608	0.997828	17688	1	0.15492	0.0045454	0.02351	0.977515	449	4	0.15492
ADCY4	6	0.10693	0.26054	0.997828	5442	3	-0.14958	0.0045682	0.020035	0.977515	450	2	-0.14958
PSMB11	8	0.98968	0.98979	0.99918	19182	0	0.39834	0.0045689	0.023631	0.977515	451	6	0.39834
SARAF	8	0.71275	0.83927	0.997828	16140	1	-0.054275	0.0045743	0.023653	0.977515	452	2	-0.054275
PRPF8	4	0.53566	0.62764	0.997828	14247	1	0.17082	0.0045887	0.016044	0.977515	453	1	0.17082
TCAF2	8	0.29842	0.54716	0.997828	10502	3	-0.11703	0.0045987	0.023769	0.977515	454	2	-0.11703
SERINC4	8	0.36449	0.60183	0.997828	11623	3	0.046986	0.0046265	0.023896	0.977515	455	3	0.046986
RB1CC1	8	0.3822	0.61636	0.997828	11882	1	0.36439	0.0046316	0.023916	0.977515	456	5	0.36439
TCEAL5	8	0.80554	0.89271	0.997828	17186	1	0.19071	0.0046572	0.024025	0.977515	457	7	0.19071
GJC1	8	0.79066	0.88351	0.997828	17007	1	0.028486	0.0046684	0.024081	0.977515	458	3	0.028486
PATE3	8	0.22949	0.46117	0.997828	8818	4	0.13626	0.0046787	0.024127	0.977515	459	4	0.13626
APOF	8	0.10628	0.28406	0.997828	5419	3	0.25151	0.004682	0.024149	0.977515	460	4	0.25151
PAGE2B	8	0.032096	0.11437	0.991027	2206	3	0.23825	0.0046957	0.024209	0.977515	461	4	0.23825
CELF5	8	0.98136	0.98136	0.998964	19014	0	0.33819	0.004696	0.024211	0.977515	462	5	0.33819
PSMA2	8	0.87502	0.92001	0.997828	17763	1	0.37187	0.004716	0.024309	0.977515	463	6	0.37187
HOXC13	8	0.35231	0.5918	0.997828	11426	3	-0.13105	0.0047308	0.024374	0.977515	464	3	-0.13105
GUCA1C	8	0.98168	0.98171	0.998964	19018	0	0.37887	0.0047423	0.024425	0.977515	465	5	0.37887
PCDHAC1	8	0.9924	0.99246	0.999583	19223	0	0.18556	0.0047431	0.024427	0.977515	466	7	0.18556
ZNF660	8	0.7394	0.85363	0.997828	16443	1	0.34349	0.0047452	0.024438	0.977515	467	5	0.34349
DEFB133	6	0.97937	0.97956	0.998964	18971	0	0.3388	0.0047519	0.020703	0.977515	468	5	0.3388
CELF3	8	0.9368	0.94504	0.997828	18320	1	0.30908	0.004766	0.024536	0.977515	469	6	0.30908
WDR87	8	0.19337	0.4118	0.997828	7866	2	0.1745	0.0047753	0.024584	0.977515	470	4	0.1745
AGAP2	8	0.96484	0.96477	0.997828	18713	1	0.10152	0.0047809	0.02461	0.977515	471	4	0.10152
BSCL2	8	0.13628	0.3295	0.997828	6280	4	-0.14305	0.004783	0.024621	0.977515	472	3	-0.14305
SNX3	8	0.96636	0.96625	0.997828	18747	1	0.35699	0.0048056	0.024721	0.977515	473	5	0.35699
FABP9	8	0.61601	0.791	0.997828	15178	2	0.10017	0.0048264	0.024807	0.977515	474	3	0.10017
TMED8	8	0.30588	0.55329	0.997828	10626	3	0.15768	0.0048351	0.024843	0.977515	475	5	0.15768
ATP6V1F	8	0.62605	0.79569	0.997828	15284	1	0.50038	0.0048418	0.024871	0.977515	476	5	0.50038
NADSYN1	8	0.21659	0.44372	0.997828	8463	2	0.36946	0.0048716	0.024981	0.977515	477	6	0.36946
ABT1	6	0.64007	0.76935	0.997828	15417	2	0.44272	0.0048813	0.021178	0.977515	478	4	0.44272
WBP2NL	8	0.24984	0.48812	0.997828	9344	3	0.076992	0.0048873	0.025049	0.977515	479	2	0.076992
YIPF7	8	0.88464	0.92311	0.997828	17828	1	0.46712	0.0048904	0.025061	0.977515	480	5	0.46712
MANSC4	8	0.82577	0.90568	0.997828	17459	2	0.043785	0.0049156	0.025169	0.977515	481	4	0.043785
CYP2S1	8	0.82417	0.90462	0.997828	17444	2	-0.085273	0.0049386	0.02526	0.977515	482	2	-0.085273
KCNJ9	8	0.75492	0.86237	0.997828	16601	2	0.19565	0.0049395	0.025261	0.977515	483	5	0.19565
USP5	8	0.6265	0.79589	0.997828	15285	2	0.25405	0.0049464	0.025292	0.977515	484	6	0.25405
PAGE3	8	0.060687	0.1844	0.996953	3530	3	0.037392	0.0049617	0.025351	0.977515	485	3	0.037392
CLTA	8	0.96005	0.96058	0.997828	18621	1	0.3155	0.0049883	0.025445	0.977515	486	6	0.3155
SLITRK4	8	0.97493	0.97489	0.998658	18903	0	0.24239	0.0050125	0.025533	0.977515	487	6	0.24239
NABP1	8	0.79546	0.88642	0.997828	17067	1	0.37541	0.0050249	0.025578	0.977515	488	5	0.37541
C6orf163	8	0.88955	0.92474	0.997828	17859	1	0.1151	0.0050438	0.025656	0.977515	489	4	0.1151
PLAC4	8	0.66112	0.81269	0.997828	15618	2	0.19142	0.0050446	0.025658	0.977515	490	4	0.19142
RIIAD1	8	0.018368	0.07371	0.990153	1428	2	0.33108	0.0050599	0.025716	0.977515	491	5	0.33108
PIGV	8	0.074747	0.21666	0.996953	4182	3	-0.085888	0.0050872	0.025822	0.977515	492	3	-0.085888
SYDE1	8	0.0043424	0.02184	0.956735	427	4	-0.034442	0.0050959	0.025855	0.977515	493	4	-0.034442
PIGY	8	0.82856	0.90758	0.997828	17502	2	0.43469	0.005119	0.025937	0.977515	494	5	0.43469
C14orf2	8	0.38454	0.61828	0.997828	11922	2	0.0061358	0.0051481	0.026052	0.977515	495	4	0.0061358
HIST1H2BA	8	0.77363	0.87333	0.997828	16812	1	0.23432	0.0051575	0.026093	0.977515	496	5	0.23432
SHANK1	8	0.40557	0.63561	0.997828	12276	3	0.47834	0.0051607	0.026112	0.977515	497	5	0.47834
KLHL10	8	0.10784	0.28648	0.997828	5466	4	-0.13444	0.0051673	0.026141	0.977515	498	3	-0.13444
ALB	8	0.031638	0.1132	0.991027	2187	3	0.39826	0.0051688	0.026146	0.977515	499	5	0.39826
CCDC50	8	0.3285	0.57198	0.997828	11020	1	0.24227	0.0051786	0.026194	0.977515	500	6	0.24227
FOXD4L5	8	0.42167	0.6489	0.997828	12524	3	0.080292	0.0051822	0.026204	0.977515	501	4	0.080292
PPEF1	8	0.9714	0.97132	0.998426	18838	0	0.36442	0.0051899	0.026233	0.977515	502	6	0.36442
C21orf140	8	0.49166	0.70637	0.997828	13619	1	0.32463	0.0051961	0.026264	0.977515	503	5	0.32463
FOXD4L3	6	0.76688	0.83019	0.997828	16744	1	0.63111	0.0051966	0.022295	0.977515	504	4	0.63111
ARHGAP4	8	0.96067	0.96108	0.997828	18634	1	0.13413	0.0052002	0.026285	0.977515	505	4	0.13413
SETD4	8	0.14029	0.33542	0.997828	6388	1	0.27186	0.005206	0.026305	0.977515	506	6	0.27186
RBM15B	8	0.0078565	0.035571	0.975116	690	4	0.17388	0.0052377	0.026425	0.977515	507	4	0.17388
L3MBTL4	8	0.01073	0.046347	0.975116	906	4	-0.16695	0.0052524	0.026488	0.977515	508	3	-0.16695
BEX1	8	0.63608	0.80045	0.997828	15372	1	0.27691	0.0052553	0.026497	0.977515	509	6	0.27691
HERPUD2	8	0.17161	0.38098	0.997828	7272	4	0.12278	0.0052768	0.026584	0.977515	510	4	0.12278
SPECC1L	8	0.097462	0.26646	0.997828	5073	4	-0.055483	0.0052932	0.026639	0.977515	511	4	-0.055483
KIF17	8	0.89664	0.92726	0.997828	17921	1	0.40177	0.0053	0.026672	0.977515	512	6	0.40177
SCAMP2	8	0.51405	0.72475	0.997828	13947	1	0.32982	0.0053011	0.026676	0.977515	513	6	0.32982
NECAP2	8	0.026768	0.10055	0.991027	1929	4	-0.29874	0.0053045	0.026691	0.977515	514	2	-0.29874
ZNF74	8	0.69648	0.83068	0.997828	15960	2	0.31314	0.0053048	0.026692	0.977515	515	6	0.31314
RNF220	8	0.37498	0.61041	0.997828	11779	1	0.24596	0.0053206	0.026742	0.977515	516	6	0.24596
IL1B	8	0.031943	0.11397	0.991027	2193	3	0.2969	0.0053293	0.026774	0.977515	517	4	0.2969
TNIP3	8	0.97581	0.97577	0.998902	18913	0	0.12012	0.0053566	0.026882	0.977515	518	4	0.12012
FGD5	6	0.22161	0.41169	0.997828	8602	2	0.060168	0.0053898	0.022979	0.977515	519	2	0.060168
C19orf35	8	0.36971	0.60611	0.997828	11699	3	0.24991	0.0053975	0.027032	0.977515	520	5	0.24991
DPCR1	8	0.15622	0.35879	0.997828	6842	2	0.4144	0.0054023	0.027049	0.977515	521	5	0.4144
CCDC70	8	0.58276	0.77582	0.997828	14881	2	0.16179	0.0054096	0.027084	0.977515	522	6	0.16179
POTEB	8	0.06435	0.19295	0.996953	3695	1	0.35331	0.0054112	0.027087	0.977515	523	6	0.35331
NFKB2	8	0.85775	0.91499	0.997828	17665	1	0.5581	0.0054366	0.027187	0.977515	524	6	0.5581
SIGIRR	8	0.41135	0.64044	0.997828	12370	3	0.034512	0.0054482	0.027235	0.977515	525	3	0.034512
ERCC8	8	0.93059	0.94177	0.997828	18255	1	0.17256	0.0054609	0.027281	0.977515	526	4	0.17256
CBWD3	6	0.64279	0.77155	0.997828	15440	2	0.37958	0.005469	0.023281	0.977515	527	4	0.37958
TMEM185A	8	0.34919	0.58922	0.997828	11376	3	-0.093924	0.0054772	0.027349	0.977515	528	3	-0.093924
AZIN2	8	0.64566	0.80509	0.997828	15469	1	0.28491	0.0054985	0.027434	0.977515	529	5	0.28491
CSTL1	8	0.092427	0.25576	0.997828	4882	3	0.031825	0.005513	0.027496	0.977515	530	4	0.031825
DIRAS1	6	0.20834	0.39538	0.997828	8259	3	-0.096639	0.0055463	0.023552	0.977515	531	2	-0.096639
TM9SF4	8	0.89465	0.92654	0.997828	17903	1	0.35579	0.0055504	0.027639	0.977515	532	6	0.35579
OR8D2	8	0.63151	0.79826	0.997828	15324	1	0.28422	0.0055579	0.02767	0.977515	533	5	0.28422
RGS10	8	0.058836	0.18012	0.996953	3462	4	-0.1116	0.0055652	0.027694	0.977515	534	3	-0.1116
COL26A1	8	0.53881	0.74521	0.997828	14297	2	0.19373	0.0055792	0.027744	0.977515	535	5	0.19373
TBCK	8	0.34543	0.58609	0.997828	11312	3	0.22858	0.0055841	0.027768	0.977515	536	4	0.22858
OR52E4	8	0.69905	0.83202	0.997828	15982	2	0.095363	0.0055912	0.027799	0.977515	537	4	0.095363
NUMBL	8	0.81734	0.90013	0.997828	17337	2	0.080682	0.0056173	0.027896	0.977515	538	4	0.080682
ZNF114	8	0.55279	0.75684	0.997828	14495	2	0.61065	0.0056609	0.028054	0.977515	539	5	0.61065
FOXN1	8	0.32087	0.56571	0.997828	10882	2	0.13739	0.0056694	0.028094	0.977515	540	3	0.13739
HSCB	8	0.609	0.78773	0.997828	15120	2	0.18916	0.0056822	0.028144	0.977515	541	5	0.18916
NAPRT	8	0.11935	0.30404	0.997828	5796	2	0.25293	0.0056945	0.02819	0.977515	542	4	0.25293
HOXA13	8	0.98815	0.98829	0.998964	19153	0	0.37031	0.0057035	0.028226	0.977515	543	5	0.37031
ZNF620	8	0.80106	0.8899	0.997828	17136	2	0.16024	0.0057215	0.028299	0.977515	544	4	0.16024
LRRC18	8	0.83772	0.90981	0.997828	17561	1	0.50315	0.0057378	0.028372	0.977515	545	5	0.50315
HIST1H2BF	8	0.80981	0.8953	0.997828	17234	2	0.35219	0.0057461	0.028406	0.977515	546	6	0.35219
FAM193A	8	0.32217	0.56674	0.997828	10906	2	0.35847	0.0057809	0.028537	0.977515	547	5	0.35847
DDX56	8	0.73653	0.85199	0.997828	16406	1	0.39302	0.0057891	0.028566	0.977515	548	5	0.39302
C17orf58	8	0.99766	0.9977	0.999842	19321	0	0.17802	0.005791	0.028572	0.977515	549	4	0.17802
TMPRSS13	8	0.32417	0.56835	0.997828	10950	2	0.17323	0.0058108	0.028649	0.977515	550	5	0.17323
SALL1	8	0.95092	0.95364	0.997828	18475	1	0.37329	0.0058193	0.028679	0.977515	551	5	0.37329
CHRNA2	8	0.54368	0.74933	0.997828	14364	3	0.097354	0.0058258	0.028702	0.977515	552	3	0.097354
ACKR1	8	0.96041	0.96088	0.997828	18628	1	0.32177	0.0058259	0.028703	0.977515	553	6	0.32177
BOD1	8	0.63242	0.79869	0.997828	15333	2	0.45357	0.0058795	0.028902	0.977515	554	6	0.45357
ZBTB2	8	0.39512	0.627	0.997828	12103	2	0.32563	0.0058838	0.028918	0.977515	555	6	0.32563
DLGAP5	8	0.99426	0.99428	0.999664	19258	0	0.33826	0.0058893	0.028938	0.977515	556	6	0.33826
F2RL1	8	0.094844	0.26095	0.997828	4979	2	0.33722	0.0059145	0.029035	0.977515	557	6	0.33722
MYL6B	8	0.14874	0.34782	0.997828	6623	4	-0.086711	0.00593	0.029095	0.977515	558	3	-0.086711
ZNF675	8	0.44929	0.67155	0.997828	12939	3	0.20089	0.0059459	0.029158	0.977515	559	4	0.20089
KIAA1191	8	0.93895	0.94626	0.997828	18352	1	0.12289	0.0059522	0.029181	0.977515	560	4	0.12289
NOX1	8	0.88369	0.92281	0.997828	17819	1	0.29266	0.0059766	0.029274	0.977515	561	4	0.29266
OBSCN	8	0.2391	0.47402	0.997828	9070	2	0.24216	0.0059821	0.029297	0.977515	562	5	0.24216
LOC100130370	8	0.69068	0.82768	0.997828	15915	2	0.45157	0.0059826	0.029298	0.977515	563	5	0.45157
SPAG11A	8	0.40346	0.63388	0.997828	12235	1	0.47832	0.0059854	0.029304	0.977515	564	5	0.47832
ITFG1	8	0.30376	0.55156	0.997828	10590	2	0.40178	0.006	0.029363	0.977515	565	5	0.40178
ZNF408	8	0.40579	0.63579	0.997828	12280	1	0.38504	0.0060105	0.029406	0.977515	566	6	0.38504
DUSP27	8	0.55515	0.75875	0.997828	14529	1	0.10262	0.0060165	0.029434	0.977515	567	4	0.10262
DDTL	6	0.99307	0.99308	0.999583	19235	0	0.39894	0.0060657	0.025381	0.977515	568	5	0.39894
TYK2	8	0.81226	0.89688	0.997828	17268	1	0.41495	0.0060811	0.02969	0.977515	569	5	0.41495
NHSL1	8	0.68724	0.82585	0.997828	15881	2	0.17775	0.0060846	0.029702	0.977515	570	4	0.17775
CEACAM7	8	0.7083	0.83692	0.997828	16095	2	0.3648	0.0060881	0.029717	0.977515	571	5	0.3648
RBPJ	8	0.70939	0.8375	0.997828	16105	2	0.20257	0.0061006	0.029764	0.977515	572	4	0.20257
EXPH5	8	0.4278	0.65385	0.997828	12635	2	0.51129	0.006105	0.029778	0.977515	573	5	0.51129
ULBP3	8	0.77148	0.87208	0.997828	16792	2	0.3456	0.0061255	0.029864	0.977515	574	5	0.3456
KANK2	8	0.97734	0.97726	0.998964	18941	0	0.19174	0.0061384	0.029917	0.977515	575	5	0.19174
PPARA	8	0.18062	0.39374	0.997828	7511	3	-0.049037	0.0061384	0.029917	0.977515	576	3	-0.049037
VLDLR	8	0.81236	0.89695	0.997828	17269	2	0.2869	0.0061442	0.02994	0.977515	577	6	0.2869
CCDC85C	8	0.98928	0.98938	0.999082	19176	0	0.23423	0.0061905	0.030119	0.977515	578	4	0.23423
RSL1D1	8	0.96664	0.96651	0.997828	18752	1	0.06097	0.0062	0.030157	0.977515	579	4	0.06097
ATF6	8	0.23324	0.46617	0.997828	8921	2	0.42358	0.0062003	0.030158	0.977515	580	6	0.42358
HIST1H3B	8	0.84643	0.91197	0.997828	17606	1	0.49192	0.0062172	0.030229	0.977515	581	5	0.49192
ZNF619	8	0.65966	0.81198	0.997828	15605	2	0.46215	0.0062393	0.030311	0.977515	582	5	0.46215
ARCN1	8	0.68282	0.8236	0.997828	15842	1	0.2866	0.0062426	0.030326	0.977515	583	6	0.2866
OPTN	8	0.29489	0.54431	0.997828	10433	1	0.30449	0.0062465	0.030344	0.977515	584	6	0.30449
NFKBIA	8	0.9649	0.96484	0.997828	18715	1	0.0082386	0.0062512	0.030363	0.977515	585	3	0.0082386
MAPK3	8	0.92128	0.93727	0.997828	18145	1	0.094561	0.0062556	0.030381	0.977515	586	4	0.094561
SLC4A1AP	8	0.22533	0.45557	0.997828	8703	4	-0.1013	0.0062947	0.030533	0.977515	587	2	-0.1013
NKIRAS2	8	0.95524	0.95677	0.997828	18547	1	0.48789	0.0063017	0.03056	0.977515	588	5	0.48789
RAB7A	8	0.87452	0.91987	0.997828	17758	1	0.05392	0.0063028	0.030563	0.977515	589	2	0.05392
MED27	8	0.059396	0.18146	0.996953	3482	2	0.23936	0.0063234	0.030647	0.977515	590	5	0.23936
UBE2J1	8	0.48798	0.7034	0.997828	13557	2	0.2951	0.0063338	0.030687	0.977515	591	6	0.2951
BBS1	8	0.15292	0.35398	0.997828	6746	3	0.11093	0.0063442	0.030725	0.977515	592	4	0.11093
GNPNAT1	6	0.58566	0.72774	0.997828	14906	1	0.47366	0.0063449	0.026412	0.977515	593	5	0.47366
PDGFRL	8	0.063262	0.19033	0.996953	3649	1	0.094572	0.0063468	0.030741	0.977515	594	4	0.094572
KIF24	6	0.075881	0.19809	0.996953	4232	3	-0.067445	0.0063801	0.026533	0.977515	595	3	-0.067445
NonTarget.CTRL47	8	0.019347	0.077045	0.990153	1485	4	-0.025747	0.0063961	0.030927	0.977515	596	3	-0.025747
OR2A5	8	0.9088	0.93195	0.997828	18025	1	0.12975	0.0063989	0.030943	0.977515	597	3	0.12975
CNOT6L	8	0.64286	0.80369	0.997828	15441	1	0.21848	0.0064111	0.030996	0.977515	598	6	0.21848
SPA17	8	0.317	0.56247	0.997828	10821	3	0.12287	0.0064169	0.031022	0.977515	599	4	0.12287
SLC17A5	8	0.69037	0.8275	0.997828	15913	1	0.39906	0.0064231	0.03105	0.977515	600	5	0.39906
RCL1	8	0.74308	0.85568	0.997828	16478	1	0.36834	0.0064313	0.031077	0.977515	601	6	0.36834
ATP13A1	8	0.29666	0.54577	0.997828	10471	2	0.38808	0.0064408	0.03111	0.977515	602	4	0.38808
NTS	8	0.0086199	0.038443	0.975116	759	5	-0.51203	0.006451	0.031156	0.977515	603	1	-0.51203
ANGPTL1	8	0.97268	0.97259	0.998445	18861	0	0.33012	0.0064533	0.031164	0.977515	604	6	0.33012
CUTA	8	0.75581	0.86289	0.997828	16616	2	0.47543	0.006471	0.03124	0.977515	605	5	0.47543
PHF20L1	8	0.93791	0.94567	0.997828	18338	1	0.28254	0.006499	0.031346	0.977515	606	6	0.28254
CLCA4	8	0.9329	0.94295	0.997828	18276	1	0.32013	0.0065176	0.031415	0.977515	607	5	0.32013
OR11G2	8	0.93674	0.94501	0.997828	18319	1	0.27653	0.0065212	0.031436	0.977515	608	5	0.27653
GTF3C5	8	0.98814	0.98828	0.998964	19152	0	0.23112	0.0065245	0.031449	0.977515	609	6	0.23112
AMD1	8	0.19767	0.41783	0.997828	7971	4	-0.17246	0.0065373	0.031502	0.977515	610	3	-0.17246
GGA3	8	0.069875	0.20557	0.996953	3945	5	-0.23059	0.0065552	0.03157	0.977515	611	3	-0.23059
CCDC74B	8	0.84296	0.91114	0.997828	17588	1	0.23909	0.0065617	0.031586	0.977515	612	5	0.23909
STAG2	8	0.55284	0.75688	0.997828	14496	2	0.32753	0.0065863	0.031668	0.977515	613	5	0.32753
WRAP73	8	0.97643	0.97636	0.998902	18926	0	0.38959	0.0065921	0.031695	0.977515	614	5	0.38959
ZNF219	8	0.046545	0.15068	0.991027	2903	4	0.10228	0.0066052	0.031747	0.977515	615	4	0.10228
CLEC4M	8	0.075657	0.2187	0.997813	4226	2	0.10221	0.0066072	0.031759	0.977515	616	3	0.10221
NUDT17	8	0.26625	0.50959	0.997828	9746	2	0.30977	0.0066504	0.031929	0.977515	617	5	0.30977
CDX1	8	0.12093	0.30639	0.997828	5836	3	-0.034027	0.0066587	0.031959	0.977515	618	3	-0.034027
CCDC88C	8	0.3001	0.54853	0.997828	10535	1	0.3989	0.0066593	0.031961	0.977515	619	5	0.3989
FRAT1	8	0.15282	0.35384	0.997828	6740	2	0.12343	0.0067114	0.03215	0.977515	620	3	0.12343
ANXA2R	6	0.98866	0.98873	0.998964	19166	0	0.48018	0.006728	0.027768	0.977515	621	5	0.48018
MBL2	8	0.66615	0.81515	0.997828	15672	1	0.22933	0.0067298	0.032231	0.977515	622	6	0.22933
RAB31	8	0.32146	0.56619	0.997828	10891	3	0.18593	0.0067332	0.032244	0.977515	623	4	0.18593
UGT1A7	8	0.66291	0.81359	0.997828	15637	2	0.30415	0.0067608	0.032344	0.977515	624	6	0.30415
ARF1	8	0.28586	0.53482	0.997828	10246	3	-0.23465	0.0067635	0.032354	0.977515	625	2	-0.23465
RHOC	8	0.9915	0.99162	0.999583	19206	0	0.30218	0.0067705	0.032381	0.977515	626	5	0.30218
PMPCB	8	0.18757	0.40362	0.997828	7714	1	0.27461	0.0067867	0.032433	0.977515	627	6	0.27461
ELP2	8	0.74663	0.85768	0.997828	16514	1	0.33109	0.0067958	0.032464	0.977515	628	6	0.33109
ATP8A2	8	0.80794	0.89416	0.997828	17214	2	0.23406	0.0067973	0.032469	0.977515	629	5	0.23406
HNRNPUL1	8	0.32817	0.57169	0.997828	11015	2	0.17271	0.0068149	0.032529	0.977515	630	6	0.17271
CCL4L2	8	0.88726	0.92398	0.997828	17843	1	0.37988	0.0068155	0.032532	0.977515	631	5	0.37988
ASCL4	8	0.74828	0.85865	0.997828	16531	2	0.11045	0.0068676	0.03272	0.977515	632	4	0.11045
CRTC3	8	0.28857	0.53827	0.997828	10302	1	0.27759	0.0068795	0.032765	0.977515	633	6	0.27759
ZNF565	8	0.96117	0.96151	0.997828	18643	1	0.046647	0.0069696	0.033096	0.977515	634	3	0.046647
CLIC3	8	0.8728	0.91935	0.997828	17744	1	0.23355	0.0069717	0.033105	0.977515	635	5	0.23355
ELAC2	8	0.72339	0.84488	0.997828	16253	1	0.27273	0.0069726	0.033108	0.977515	636	5	0.27273
NME5	8	0.1182	0.30225	0.997828	5756	2	0.43285	0.0069905	0.033173	0.977515	637	5	0.43285
TM2D1	8	0.10682	0.28491	0.997828	5438	2	0.23833	0.0070033	0.033225	0.977515	638	4	0.23833
DCAF17	8	0.0231	0.089763	0.991027	1734	1	0.062113	0.0070238	0.03332	0.977515	639	3	0.062113
OR5D13	8	0.87347	0.91955	0.997828	17748	1	0.27316	0.0070401	0.033376	0.977515	640	5	0.27316
RFX3	8	0.98192	0.98197	0.998964	19023	0	0.26183	0.0070734	0.03349	0.977515	641	6	0.26183
KRTAP1-4	8	0.79517	0.88624	0.997828	17060	1	0.25964	0.0070759	0.033499	0.977515	642	5	0.25964
FNIP1	8	0.40695	0.63679	0.997828	12299	1	0.44882	0.0070968	0.033583	0.977515	643	6	0.44882
SPACA7	8	0.83688	0.90961	0.997828	17554	1	0.37567	0.0071008	0.033595	0.977515	644	5	0.37567
LY6G5C	8	0.55314	0.75713	0.997828	14504	2	0.13153	0.0071274	0.033707	0.977515	645	4	0.13153
TTC24	8	0.16487	0.37121	0.997828	7075	3	-0.083125	0.0071279	0.033711	0.977515	646	2	-0.083125
TSPO2	8	0.24223	0.47819	0.997828	9148	3	0.12368	0.0071837	0.033945	0.977515	647	4	0.12368
OR10H1	8	0.48806	0.70347	0.997828	13558	2	0.3672	0.0071964	0.033991	0.977515	648	6	0.3672
ACTN2	8	0.56322	0.76528	0.997828	14640	2	0.33168	0.0072014	0.034007	0.977515	649	5	0.33168
FLT4	8	0.047555	0.15316	0.991027	2961	3	0.093437	0.0072042	0.034019	0.977515	650	3	0.093437
IGFL4	8	0.65359	0.80896	0.997828	15539	1	0.30222	0.0072318	0.034125	0.977515	651	6	0.30222
SLC9A3R1	8	0.12208	0.30814	0.997828	5872	3	0.063867	0.007232	0.034125	0.977515	652	3	0.063867
ZNF234	8	0.10641	0.28424	0.997828	5422	3	-0.10438	0.0072841	0.034314	0.977515	653	2	-0.10438
SNX15	8	0.94313	0.94868	0.997828	18390	1	0.24948	0.0073229	0.034468	0.977515	654	6	0.24948
MTRNR2L5	8	0.0075963	0.034603	0.975116	669	3	-0.11008	0.0073361	0.034519	0.977515	655	2	-0.11008
PRKCA	8	0.4812	0.69781	0.997828	13447	2	0.33204	0.0073518	0.034583	0.977515	656	6	0.33204
MYBPHL	8	0.22424	0.45418	0.997828	8670	4	0.057352	0.0073757	0.034661	0.977515	657	4	0.057352
PPRC1	6	0.76703	0.83024	0.997828	16746	1	0.26577	0.0073828	0.030082	0.977515	658	3	0.26577
PTCD3	8	0.53383	0.74109	0.997828	14224	2	0.14516	0.0073979	0.034741	0.977515	659	4	0.14516
FAM179A	8	0.76047	0.86559	0.997828	16669	1	0.23555	0.0073997	0.034745	0.977515	660	6	0.23555
RLN3	8	0.2426	0.47868	0.997828	9160	1	0.26757	0.007403	0.034758	0.977515	661	6	0.26757
SYT10	8	0.86598	0.91735	0.997828	17707	1	0.36077	0.007434	0.034877	0.977515	662	5	0.36077
ARSI	8	0.59901	0.78315	0.997828	15032	2	0.33592	0.0074724	0.034998	0.977515	663	6	0.33592
CBWD1	6	0.99575	0.99573	0.999664	19287	0	0.56598	0.0074807	0.030406	0.977515	664	5	0.56598
EME1	8	0.80079	0.88975	0.997828	17131	2	-0.021288	0.0074923	0.035067	0.977515	665	3	-0.021288
ABCB1	8	0.84802	0.91238	0.997828	17619	1	0.34192	0.0075096	0.03514	0.977515	666	6	0.34192
CDKN2C	8	0.82115	0.90259	0.997828	17396	2	0.28511	0.0075209	0.035177	0.977515	667	4	0.28511
ELL3	8	0.67862	0.82148	0.997828	15797	1	0.41122	0.0075286	0.035204	0.977515	668	5	0.41122
TNR	8	0.41046	0.63971	0.997828	12357	1	0.28886	0.0075409	0.03526	0.977515	669	6	0.28886
ORM2	8	0.99652	0.99656	0.999664	19298	0	0.13002	0.0075443	0.035272	0.977515	670	4	0.13002
ATIC	8	0.98836	0.98848	0.998964	19159	0	0.3379	0.00756	0.03534	0.977515	671	6	0.3379
OPTC	8	0.060786	0.18464	0.996953	3534	1	0.4108	0.0075963	0.035482	0.977515	672	5	0.4108
CDH18	8	0.49759	0.71128	0.997828	13690	2	0.29021	0.0076066	0.035517	0.977515	673	4	0.29021
PFKP	8	0.51044	0.72182	0.997828	13896	2	0.32167	0.0076138	0.035542	0.977515	674	6	0.32167
OR10P1	8	0.13259	0.32401	0.997828	6155	1	0.21626	0.0076167	0.035554	0.977515	675	4	0.21626
THEM5	8	0.28235	0.53028	0.997828	10165	3	0.23648	0.007626	0.03559	0.977515	676	5	0.23648
GTPBP10	8	0.41371	0.64239	0.997828	12403	1	0.27464	0.0076445	0.03566	0.977515	677	5	0.27464
ASPDH	8	0.84252	0.91102	0.997828	17585	1	0.26171	0.0076682	0.035742	0.977515	678	5	0.26171
NonTarget.CTRL16	8	0.018037	0.072581	0.990153	1406	5	-0.20382	0.0077004	0.035858	0.977515	679	2	-0.20382
TMEM100	8	0.61604	0.79102	0.997828	15179	1	0.20736	0.0077337	0.035987	0.977515	680	4	0.20736
CDC42EP3	6	0.90465	0.90665	0.997828	17989	1	0.17385	0.0077507	0.031388	0.977515	681	3	0.17385
BCL11B	8	0.18897	0.40556	0.997828	7756	1	0.19008	0.0077526	0.036059	0.977515	682	6	0.19008
HSPA1L	8	0.49832	0.71187	0.997828	13703	2	0.25487	0.0077703	0.03612	0.977515	683	4	0.25487
ABHD1	8	0.92533	0.93917	0.997828	18188	1	0.38716	0.0077981	0.03622	0.977515	684	5	0.38716
RASSF2	8	0.0051152	0.024922	0.962753	498	2	0.047433	0.0077982	0.036221	0.977515	685	4	0.047433
HMBS	8	0.78691	0.88123	0.997828	16964	1	0.075544	0.0078044	0.036252	0.977515	686	4	0.075544
FZD2	8	0.07828	0.22465	0.997828	4328	4	-0.20519	0.0078096	0.036266	0.977515	687	3	-0.20519
TAP1	8	0.97001	0.96993	0.998339	18811	0	0.25888	0.0078353	0.036348	0.977515	688	5	0.25888
FCRL6	8	0.68265	0.82351	0.997828	15840	2	0.45975	0.0078595	0.03645	0.977515	689	6	0.45975
SPATA17	8	0.1294	0.31931	0.997828	6074	3	0.088909	0.0078738	0.036498	0.977515	690	4	0.088909
KLHL8	8	0.76588	0.86876	0.997828	16731	2	0.32509	0.0079046	0.036603	0.977515	691	5	0.32509
IDH3A	8	0.4157	0.64402	0.997828	12439	2	0.30811	0.0079268	0.036696	0.977515	692	5	0.30811
TPPP2	8	0.9828	0.98288	0.998964	19039	0	0.31829	0.0079605	0.03682	0.977515	693	5	0.31829
GUK1	4	0.54058	0.63003	0.997828	14319	1	0.53392	0.0079863	0.027186	0.977515	694	3	0.53392
FBXW11	8	0.59511	0.78136	0.997828	14999	1	0.35971	0.0079873	0.036913	0.977515	695	6	0.35971
PRAMEF11	8	0.21789	0.44552	0.997828	8494	3	-0.069499	0.0079979	0.036952	0.977515	696	3	-0.069499
NFYA	8	0.29735	0.54632	0.997828	10485	3	-0.026587	0.0080049	0.03698	0.977515	697	3	-0.026587
ZNF25	8	0.096714	0.26489	0.997828	5042	2	0.060901	0.0080125	0.037012	0.977515	698	3	0.060901
ARL2	8	0.59127	0.77963	0.997828	14965	1	0.34481	0.0080395	0.037114	0.977515	699	5	0.34481
AGPAT3	8	0.08364	0.23654	0.997828	4541	3	0.21859	0.0080917	0.037302	0.977515	700	5	0.21859
CRK	8	0.26128	0.50318	0.997828	9628	4	0.15174	0.0081041	0.037348	0.977515	701	4	0.15174
COPS5	8	0.42458	0.65129	0.997828	12589	1	0.24048	0.0081058	0.037353	0.977515	702	5	0.24048
ZNF782	8	0.68504	0.82472	0.997828	15858	2	0.031375	0.0081166	0.037394	0.977515	703	4	0.031375
PFAS	8	0.81737	0.90015	0.997828	17338	1	0.1717	0.0081382	0.037468	0.977515	704	4	0.1717
TTYH3	8	0.32962	0.5729	0.997828	11034	3	0.11874	0.0081686	0.037595	0.977515	705	4	0.11874
NUDT8	8	0.067833	0.20093	0.996953	3857	5	-0.13199	0.0082206	0.037799	0.977515	706	1	-0.13199
CPNE1	8	0.98733	0.98749	0.998964	19130	0	0.22921	0.0082442	0.03788	0.977515	707	5	0.22921
INSL6	8	0.019141	0.076332	0.990153	1473	2	0.29106	0.0082726	0.037983	0.977515	708	4	0.29106
MRPL30	8	0.12549	0.31334	0.997828	5964	2	0.37867	0.008273	0.037987	0.977515	709	5	0.37867
SH2B3	8	0.49446	0.7087	0.997828	13651	3	0.2777	0.0083246	0.038171	0.977515	710	5	0.2777
TRUB2	8	0.20721	0.43098	0.997828	8232	3	0.094757	0.0083431	0.038234	0.977515	711	4	0.094757
UBXN11	8	0.28073	0.52822	0.997828	10120	3	0.011077	0.0083664	0.038322	0.977515	712	3	0.011077
KLHL38	8	0.38404	0.61787	0.997828	11909	3	0.036476	0.0083766	0.038356	0.977515	713	4	0.036476
NLRP14	8	0.089486	0.24935	0.997828	4754	3	0.25375	0.0083874	0.038399	0.977515	714	4	0.25375
KIF3A	8	0.65937	0.81183	0.997828	15599	1	0.30804	0.0083896	0.038407	0.977515	715	6	0.30804
UBAP1L	8	0.47464	0.69242	0.997828	13352	1	0.12027	0.008428	0.038552	0.977515	716	4	0.12027
ITGB4	8	0.55068	0.75513	0.997828	14464	3	-0.032426	0.0084286	0.038557	0.977515	717	2	-0.032426
DNAJC9	4	0.99156	0.99154	0.999583	19207	0	0.5792	0.0084396	0.028611	0.977515	718	4	0.5792
UBFD1	8	0.50666	0.71871	0.997828	13844	3	-0.091084	0.0084671	0.038701	0.977515	719	2	-0.091084
DNAH2	8	0.22302	0.45251	0.997828	8650	1	0.2319	0.0084677	0.038701	0.977515	720	6	0.2319
TNK1	8	0.041726	0.13868	0.991027	2679	5	-0.26544	0.0084806	0.038755	0.977515	721	3	-0.26544
RGS21	8	0.59872	0.78302	0.997828	15027	2	0.29625	0.0084824	0.038763	0.977515	722	6	0.29625
MYL7	6	0.19508	0.37887	0.997828	7905	2	0.10176	0.0084831	0.033987	0.977515	723	2	0.10176
HNRNPM	8	0.47393	0.69183	0.997828	13337	2	0.24334	0.008503	0.038843	0.977515	724	4	0.24334
SIX5	8	0.52042	0.73002	0.997828	14035	3	0.099221	0.0085086	0.038865	0.977515	725	4	0.099221
BMP2K	8	0.1142	0.29623	0.997828	5629	1	0.23796	0.0085349	0.038967	0.977515	726	6	0.23796
PRPSAP2	8	0.99346	0.9935	0.999583	19246	0	0.30911	0.00856	0.039064	0.977515	727	5	0.30911
HSD17B11	8	0.70391	0.83457	0.997828	16053	1	0.35803	0.0085944	0.03919	0.977515	728	5	0.35803
MANF	8	0.60112	0.78409	0.997828	15056	2	0.30253	0.0086033	0.039221	0.977515	729	4	0.30253
NANP	8	0.97969	0.97964	0.998964	18978	0	0.2647	0.008604	0.039223	0.977515	730	6	0.2647
KDM2B	8	0.11862	0.30293	0.997828	5773	3	0.40386	0.0086206	0.039274	0.977515	731	5	0.40386
UBN1	8	0.45536	0.67648	0.997828	13056	3	0.088682	0.0086365	0.039334	0.977515	732	4	0.088682
NHP2	8	0.70237	0.83375	0.997828	16033	2	0.28453	0.008652	0.039394	0.977515	733	5	0.28453
CSK	8	0.91343	0.93384	0.997828	18071	1	0.31978	0.0086564	0.03941	0.977515	734	4	0.31978
NR4A2	8	0.91038	0.93257	0.997828	18040	1	0.27669	0.0086741	0.039465	0.977515	735	6	0.27669
SLC2A6	8	0.82911	0.90774	0.997828	17511	1	0.13505	0.0086757	0.039474	0.977515	736	4	0.13505
ORC1	8	0.17163	0.38102	0.997828	7273	4	-0.17412	0.0086885	0.039519	0.977515	737	2	-0.17412
DNAJC5	8	0.87487	0.91997	0.997828	17761	1	0.29939	0.0087131	0.039602	0.977515	738	6	0.29939
SLC25A11	8	0.9493	0.95256	0.997828	18456	1	0.074326	0.0087405	0.039706	0.977515	739	2	0.074326
ANKRD32	8	0.80761	0.89396	0.997828	17209	1	0.32902	0.0087463	0.039724	0.977515	740	6	0.32902
C9orf173	8	0.29647	0.54562	0.997828	10467	2	0.18217	0.0087699	0.039801	0.977515	741	5	0.18217
SART3	8	0.45022	0.67231	0.997828	12959	2	0.29388	0.0087974	0.039901	0.977515	742	6	0.29388
PGBD3	8	0.62178	0.79368	0.997828	15236	2	0.17063	0.0088082	0.039942	0.977515	743	4	0.17063
NME3	8	0.47579	0.69335	0.997828	13374	2	0.18638	0.0088117	0.039958	0.977515	744	4	0.18638
LIG1	8	0.089584	0.24958	0.997828	4756	5	-0.20298	0.0088141	0.039968	0.977515	745	3	-0.20298
TRIM49D1	8	0.063259	0.19032	0.996953	3648	5	-0.26258	0.0088443	0.040071	0.977515	746	3	-0.26258
TMEM30B	8	0.034883	0.12149	0.991027	2343	4	-0.25186	0.0088445	0.040073	0.977515	747	1	-0.25186
ZSCAN20	8	0.46207	0.68208	0.997828	13156	2	0.1752	0.0088564	0.040112	0.977515	748	4	0.1752
ONECUT2	8	0.59745	0.78243	0.997828	15019	2	0.43987	0.0088668	0.040154	0.977515	749	5	0.43987
NRL	8	0.49229	0.70689	0.997828	13626	2	0.31028	0.0088719	0.040171	0.977515	750	5	0.31028
OR52R1	8	0.59299	0.78042	0.997828	14979	2	0.27184	0.0088835	0.040223	0.977515	751	5	0.27184
ZYG11A	8	0.047741	0.15362	0.991027	2970	4	-0.092959	0.0088928	0.040254	0.977515	752	3	-0.092959
DCAF4L2	8	0.027965	0.10368	0.991027	2000	3	0.12243	0.0088964	0.040268	0.977515	753	3	0.12243
AFG3L2	8	0.404	0.63433	0.997828	12250	3	0.16421	0.008908	0.04032	0.977515	754	4	0.16421
DOCK3	8	0.96935	0.96925	0.998328	18800	0	0.32063	0.0089292	0.040387	0.977515	755	5	0.32063
TAS2R19	8	0.77563	0.87452	0.997828	16845	1	0.14121	0.0089484	0.04046	0.977515	756	4	0.14121
ABCF1	8	0.89715	0.92744	0.997828	17928	1	0.4437	0.0089761	0.040572	0.977515	757	6	0.4437
SLC25A40	8	0.33736	0.57938	0.997828	11178	2	0.35049	0.0090164	0.040726	0.977515	758	6	0.35049
NDUFAF1	8	0.41496	0.64342	0.997828	12429	1	0.097161	0.0090449	0.040834	0.977515	759	3	0.097161
MYOM1	8	0.15744	0.36056	0.997828	6870	2	0.026687	0.0090524	0.040861	0.977515	760	3	0.026687
C1orf185	8	0.028856	0.10602	0.991027	2040	3	0.21605	0.0090794	0.040965	0.977515	761	5	0.21605
OR13H1	8	0.5135	0.72432	0.997828	13936	1	0.3322	0.0090893	0.041003	0.977515	762	6	0.3322
ACAD10	8	0.16513	0.37158	0.997828	7082	2	0.27269	0.0091935	0.041383	0.977515	763	4	0.27269
NWD1	8	0.33175	0.5747	0.997828	11077	3	-0.17029	0.0092082	0.041441	0.977515	764	3	-0.17029
EPPIN	8	0.49088	0.70575	0.997828	13611	1	0.30213	0.0092084	0.041442	0.977515	765	5	0.30213
PATL2	8	0.63197	0.79849	0.997828	15327	2	0.092428	0.0092476	0.041602	0.977515	766	4	0.092428
ZBTB38	8	0.35374	0.59298	0.997828	11450	3	-0.0095494	0.0092602	0.041641	0.977515	767	3	-0.0095494
LOC388436	8	0.56878	0.76978	0.997828	14754	2	0.30136	0.0092708	0.041683	0.977515	768	4	0.30136
SSFA2	8	0.37432	0.60987	0.997828	11772	2	0.12053	0.0092754	0.041698	0.977515	769	4	0.12053
DAZAP2	8	0.11491	0.29732	0.997828	5652	1	0.32921	0.009278	0.041708	0.977515	770	6	0.32921
USP17L17	6	0.66332	0.78775	0.997828	15643	2	0.20836	0.0092821	0.0368	0.977515	771	3	0.20836
TGDS	8	0.39824	0.6296	0.997828	12162	2	0.1106	0.0093122	0.041832	0.977515	772	4	0.1106
FMR1NB	8	0.45519	0.67633	0.997828	13051	3	0.25071	0.0093326	0.041908	0.977515	773	5	0.25071
INTS9	8	0.8384	0.90999	0.997828	17566	1	0.11776	0.0093641	0.042028	0.977515	774	4	0.11776
IQCE	8	0.065153	0.19475	0.996953	3736	2	0.1647	0.0093839	0.042103	0.977515	775	5	0.1647
ODF3B	8	0.19538	0.41458	0.997828	7911	4	-0.17767	0.0093963	0.042142	0.977515	776	3	-0.17767
ORC3	8	0.70779	0.83663	0.997828	16091	1	0.42113	0.0094057	0.042176	0.977515	777	6	0.42113
ZFYVE26	8	0.13541	0.32822	0.997828	6246	4	-0.16212	0.0094161	0.042219	0.977515	778	3	-0.16212
MYH1	8	0.089742	0.24993	0.997828	4764	2	0.17845	0.0094271	0.042262	0.977515	779	4	0.17845
ATG3	8	0.98403	0.98414	0.998964	19064	0	0.24083	0.0094524	0.042358	0.977515	780	6	0.24083
LIN52	8	0.84778	0.91232	0.997828	17616	1	0.66881	0.0094653	0.042412	0.977515	781	5	0.66881
WBSCR17	8	0.27176	0.51665	0.997828	9902	2	0.043093	0.009468	0.042426	0.977515	782	4	0.043093
PIGG	8	0.25067	0.48924	0.997828	9362	3	0.033217	0.0094836	0.042483	0.977515	783	3	0.033217
POFUT1	8	0.072764	0.21215	0.996953	4078	3	0.13927	0.00952	0.042615	0.977515	784	4	0.13927
SLC24A3	8	0.58541	0.777	0.997828	14903	2	0.30656	0.0095221	0.042625	0.977515	785	5	0.30656
DPF1	6	0.94808	0.94816	0.997828	18442	0	0.060471	0.0095284	0.037646	0.977515	786	2	0.060471
DNAAF5	8	0.80915	0.89489	0.997828	17223	1	0.20961	0.0095307	0.042655	0.977515	787	5	0.20961
LGI2	8	0.97707	0.97698	0.998961	18938	0	0.3225	0.0095464	0.042717	0.977515	788	6	0.3225
SULT1C2	8	0.1856	0.40083	0.997828	7658	4	0.10679	0.0095589	0.042768	0.977515	789	4	0.10679
KRTAP12-2	8	0.051523	0.16275	0.995171	3143	4	0.086538	0.0095627	0.042786	0.977515	790	4	0.086538
SCG5	8	0.1652	0.37167	0.997828	7086	3	0.1943	0.0095649	0.042793	0.977515	791	4	0.1943
BANF2	8	0.16366	0.36948	0.997828	7038	2	0.14913	0.0095719	0.042823	0.977515	792	4	0.14913
PHF20	8	0.55197	0.7562	0.997828	14479	3	0.12324	0.0095833	0.042859	0.977515	793	4	0.12324
EXOC3L1	6	0.86716	0.87968	0.997828	17709	1	0.45052	0.0096125	0.037908	0.977515	794	4	0.45052
BCL2	8	0.0072885	0.033436	0.975116	647	3	0.014797	0.0096239	0.043002	0.977515	795	4	0.014797
SVOP	8	0.56222	0.76448	0.997828	14622	2	0.27765	0.0096247	0.043004	0.977515	796	6	0.27765
PRM2	8	0.81028	0.8956	0.997828	17238	1	0.24498	0.009637	0.043055	0.977515	797	5	0.24498
MYL12A	8	0.87713	0.92068	0.997828	17778	1	0.36307	0.0096626	0.043149	0.977515	798	6	0.36307
SPSB2	8	0.54898	0.75373	0.997828	14437	2	0.34527	0.0096745	0.043191	0.977515	799	6	0.34527
TTC39C	8	0.96514	0.96505	0.997828	18721	1	0.078944	0.0096758	0.043197	0.977515	800	3	0.078944
TCEAL6	8	0.93153	0.94226	0.997828	18268	1	0.19616	0.0096759	0.043197	0.977515	801	5	0.19616
ITPR1	8	0.24551	0.48249	0.997828	9235	2	0.39704	0.0096891	0.043245	0.977515	802	5	0.39704
ZSCAN26	8	0.98086	0.98085	0.998964	19002	0	0.25286	0.0097038	0.0433	0.977515	803	5	0.25286
EFS	8	0.35548	0.5944	0.997828	11486	2	0.40659	0.0097077	0.043316	0.977515	804	6	0.40659
RAB3B	8	0.080925	0.23058	0.997828	4423	4	0.10588	0.0097156	0.043346	0.977515	805	4	0.10588
NKAIN1	8	0.040479	0.13561	0.991027	2623	3	-0.06399	0.0097277	0.043388	0.977515	806	2	-0.06399
C9orf41	8	0.75228	0.86087	0.997828	16567	1	0.25965	0.0097391	0.043435	0.977515	807	6	0.25965
FBXO24	8	0.052323	0.16466	0.996677	3173	2	0.36374	0.0097431	0.043452	0.977515	808	5	0.36374
HTR1D	8	0.0006546	0.0039818	0.907234	84	4	-0.095054	0.0097728	0.043559	0.977515	809	3	-0.095054
GPC2	8	0.60348	0.78518	0.997828	15075	2	0.29964	0.0097746	0.043567	0.977515	810	4	0.29964
RPL36	4	0.69916	0.72167	0.997828	15987	1	0.67926	0.0097751	0.032912	0.977515	811	3	0.67926
ZBTB5	8	0.61404	0.7901	0.997828	15159	1	0.16529	0.0097792	0.043582	0.977515	812	4	0.16529
SYNGR2	8	0.046766	0.1512	0.991027	2917	5	-0.17347	0.0097797	0.043584	0.977515	813	2	-0.17347
CYP8B1	8	0.49918	0.71256	0.997828	13718	2	0.043215	0.0097959	0.043643	0.977515	814	4	0.043215
PSMB1	8	0.51372	0.72449	0.997828	13940	1	0.35034	0.0098117	0.043705	0.977515	815	6	0.35034
RBMX2	8	0.25898	0.50018	0.997828	9568	3	0.3245	0.0098278	0.043772	0.977515	816	5	0.3245
OOSP2	8	0.2329	0.46569	0.997828	8914	2	0.33887	0.0098321	0.04379	0.977515	817	5	0.33887
TAGLN	8	0.97207	0.97198	0.998445	18849	0	0.4194	0.0098631	0.043899	0.977515	818	5	0.4194
ZNF536	8	0.14847	0.34741	0.997828	6613	2	0.20535	0.0098783	0.043954	0.977515	819	4	0.20535
2021-03-06	6	0.18684	0.36856	0.997828	7689	2	-0.020849	0.0098791	0.038878	0.977515	820	2	-0.020849
LYPLA1	8	0.43384	0.65888	0.997828	12719	2	0.12033	0.0098835	0.043969	0.977515	821	4	0.12033
TKFC	8	0.0089861	0.039794	0.975116	781	4	-0.23977	0.0099126	0.04406	0.977515	822	3	-0.23977
MED25	8	0.92095	0.93712	0.997828	18137	1	0.32202	0.0099178	0.044081	0.977515	823	6	0.32202
SCG2	8	0.33087	0.57395	0.997828	11055	1	0.010555	0.0099355	0.044153	0.977515	824	2	0.010555
PDE4A	8	0.13596	0.32902	0.997828	6268	1	0.33244	0.0099413	0.044169	0.977515	825	5	0.33244
TMF1	8	0.81948	0.90151	0.997828	17372	2	0.30635	0.0099791	0.044321	0.977515	826	5	0.30635
UGT1A4	8	0.45629	0.67728	0.997828	13073	2	0.344	0.0099849	0.044346	0.977515	827	5	0.344
INTS5	8	0.59628	0.78188	0.997828	15009	2	0.23541	0.010015	0.044454	0.977515	828	4	0.23541
FAM134C	8	0.93314	0.94307	0.997828	18280	1	0.41597	0.010017	0.044461	0.977515	829	6	0.41597
KRTAP20-3	8	0.45217	0.67393	0.997828	12991	3	0.14494	0.010028	0.044499	0.977515	830	4	0.14494
PIN1	8	0.99508	0.99513	0.999664	19273	0	0.23676	0.010039	0.044544	0.977515	831	6	0.23676
TTBK2	8	0.41861	0.64638	0.997828	12482	1	0.29335	0.010067	0.044649	0.977515	832	6	0.29335
ZNF221	8	0.97154	0.97146	0.998426	18841	0	0.29237	0.010077	0.044687	0.977515	833	6	0.29237
MRPL24	8	0.25338	0.49278	0.997828	9424	2	0.13671	0.010091	0.044739	0.977515	834	4	0.13671
ILF2	8	0.028578	0.10529	0.991027	2028	2	0.29472	0.010123	0.044849	0.977515	835	5	0.29472
CYTH1	8	0.75987	0.86525	0.997828	16668	1	0.14213	0.010185	0.045074	0.977515	836	5	0.14213
PDE1C	8	0.45414	0.67549	0.997828	13032	3	-0.094978	0.010195	0.045112	0.977515	837	2	-0.094978
SRPK1	8	0.79102	0.88374	0.997828	17009	2	0.24365	0.010206	0.045162	0.977515	838	5	0.24365
SRPR	8	0.66738	0.81576	0.997828	15686	2	0.32991	0.010228	0.045243	0.977515	839	6	0.32991
GUF1	8	0.9103	0.93253	0.997828	18037	1	0.2761	0.010239	0.045282	0.977515	840	6	0.2761
ULBP2	8	0.15717	0.36016	0.997828	6865	2	0.20084	0.01024	0.045285	0.977515	841	4	0.20084
N4BP1	8	0.76692	0.86937	0.997828	16745	2	0.16497	0.01024	0.045285	0.977515	842	4	0.16497
DRD1	8	0.95938	0.96002	0.997828	18610	1	0.14153	0.010247	0.045314	0.977515	843	4	0.14153
USP4	8	0.43543	0.66018	0.997828	12747	1	0.024601	0.010247	0.045315	0.977515	844	3	0.024601
CAPN14	6	0.70744	0.80878	0.997828	16085	1	0.37413	0.010269	0.04024	0.977515	845	3	0.37413
RFPL4A	8	0.97197	0.97187	0.998445	18846	0	0.33529	0.010289	0.045465	0.977515	846	6	0.33529
TMSB4X	8	0.063991	0.19208	0.996953	3680	5	-0.1515	0.010299	0.045497	0.977515	847	2	-0.1515
PAK6	8	0.42113	0.64845	0.997828	12514	2	0.3865	0.010335	0.045634	0.977515	848	6	0.3865
ARHGEF40	8	0.71426	0.84005	0.997828	16156	2	0.32919	0.01034	0.045655	0.977515	849	6	0.32919
BAG4	8	0.14052	0.33578	0.997828	6391	3	-0.079486	0.010351	0.045696	0.977515	850	3	-0.079486
BIRC2	8	0.72952	0.84819	0.997828	16327	2	0.33612	0.010399	0.045889	0.977515	851	5	0.33612
SPIN1	8	0.87838	0.92107	0.997828	17788	1	0.068677	0.010403	0.045901	0.977515	852	2	0.068677
RAD21L1	8	0.26686	0.51036	0.997828	9765	2	0.23356	0.010406	0.045916	0.977515	853	4	0.23356
TSPAN12	8	0.98523	0.98535	0.998964	19087	0	0.28865	0.01042	0.045968	0.977515	854	6	0.28865
WASH1	4	0.50929	0.61502	0.997828	13882	1	0.69835	0.010423	0.034899	0.977515	855	2	0.69835
LCMT2	8	0.063968	0.19204	0.996953	3678	3	-0.010264	0.010441	0.046045	0.977515	856	2	-0.010264
TIMM8A	8	0.7289	0.84784	0.997828	16319	1	0.26687	0.010442	0.046047	0.977515	857	6	0.26687
POU6F1	8	0.44937	0.67162	0.997828	12940	3	0.38714	0.010453	0.046091	0.977515	858	5	0.38714
CCDC25	8	0.085488	0.24064	0.997828	4607	3	0.061773	0.010455	0.046096	0.977515	859	3	0.061773
ZNF430	8	0.27235	0.51741	0.997828	9912	3	-0.04191	0.010494	0.04623	0.977515	860	3	-0.04191
ATP8B1	8	0.24503	0.48186	0.997828	9222	3	-0.054362	0.010507	0.046277	0.977515	861	2	-0.054362
GNA11	8	0.2126	0.43839	0.997828	8370	2	0.099918	0.01055	0.046422	0.977515	862	4	0.099918
NPY1R	8	0.21833	0.44615	0.997828	8505	3	0.40029	0.010577	0.046523	0.977515	863	5	0.40029
FSD1	8	0.97346	0.97338	0.998445	18873	0	0.45985	0.0106	0.046616	0.977515	864	5	0.45985
MTUS2	8	0.98129	0.98131	0.998964	19012	0	0.36221	0.010606	0.046642	0.977515	865	4	0.36221
C10orf128	8	0.15087	0.35099	0.997828	6677	4	-0.02819	0.010698	0.046982	0.977515	866	4	-0.02819
TRRAP	6	0.98192	0.98203	0.998964	19022	0	0.23894	0.010705	0.041715	0.977515	867	5	0.23894
BBS9	8	0.92415	0.93861	0.997828	18176	1	0.27997	0.010712	0.047026	0.977515	868	6	0.27997
TRIM62	8	0.62908	0.7971	0.997828	15308	2	0.054227	0.010714	0.047034	0.977515	869	2	0.054227
IQCC	8	0.56349	0.7655	0.997828	14650	3	0.26173	0.010715	0.047036	0.977515	870	4	0.26173
PCNXL2	8	0.68005	0.82222	0.997828	15813	1	0.25928	0.010724	0.047067	0.977515	871	5	0.25928
EIF4G2	8	0.087459	0.24492	0.997828	4691	3	0.10417	0.01073	0.047084	0.977515	872	4	0.10417
DUSP6	8	0.98935	0.98945	0.999097	19177	0	0.39675	0.010749	0.047152	0.977515	873	6	0.39675
MAF	8	0.32175	0.56642	0.997828	10899	3	0.19874	0.010763	0.0472	0.977515	874	4	0.19874
HSPA14	8	0.81346	0.89766	0.997828	17290	2	0.065702	0.010766	0.047208	0.977515	875	3	0.065702
NTSR2	8	0.63305	0.799	0.997828	15339	2	0.31291	0.010789	0.047283	0.977515	876	5	0.31291
GATSL2	8	0.47517	0.69285	0.997828	13364	2	0.054197	0.010818	0.047377	0.977515	877	4	0.054197
C8orf48	8	0.74491	0.85671	0.997828	16493	1	0.43171	0.010818	0.047377	0.977515	878	5	0.43171
RAD51C	8	0.88448	0.92305	0.997828	17826	1	0.23944	0.010851	0.047503	0.977515	879	6	0.23944
FAM163A	8	0.03291	0.11646	0.991027	2249	1	0.22808	0.010859	0.047533	0.977515	880	6	0.22808
SCP2	8	0.72081	0.84353	0.997828	16231	1	0.22635	0.01087	0.047578	0.977515	881	6	0.22635
BRK1	8	0.35582	0.59468	0.997828	11489	3	0.41946	0.010877	0.047609	0.977515	882	5	0.41946
TMEM141	8	0.99015	0.99027	0.999312	19187	0	0.22945	0.010907	0.047706	0.977515	883	6	0.22945
NKX2-2	8	0.96026	0.96075	0.997828	18625	1	-0.021622	0.010922	0.047759	0.977515	884	3	-0.021622
IFNGR1	8	0.27011	0.51456	0.997828	9863	4	0.11023	0.010924	0.047768	0.977515	885	4	0.11023
TIRAP	8	0.81003	0.89545	0.997828	17235	2	0.24792	0.010941	0.047835	0.977515	886	5	0.24792
PRPF31	8	0.99563	0.99568	0.999664	19285	0	0.35225	0.010947	0.047855	0.977515	887	6	0.35225
AFM	8	0.48211	0.6986	0.997828	13455	1	0.013318	0.01097	0.047942	0.977515	888	3	0.013318
CCDC155	8	0.65255	0.80846	0.997828	15527	2	0.020637	0.010974	0.047961	0.977515	889	1	0.020637
OR1L6	8	0.98194	0.982	0.998964	19024	0	0.23909	0.010998	0.048049	0.977515	890	6	0.23909
ENOPH1	8	0.95135	0.95396	0.997828	18485	1	0.2663	0.011005	0.048076	0.977515	891	4	0.2663
GDF11	8	0.9427	0.94842	0.997828	18384	1	0.071059	0.01102	0.048133	0.977515	892	4	0.071059
FEZ2	8	0.24256	0.47861	0.997828	9158	3	-0.017664	0.011025	0.048157	0.977515	893	3	-0.017664
PDLIM7	8	0.56255	0.76474	0.997828	14627	3	-0.087211	0.011074	0.048328	0.977515	894	3	-0.087211
VAMP5	8	0.82711	0.90661	0.997828	17484	1	0.20001	0.011077	0.048338	0.977515	895	4	0.20001
PLAGL1	8	0.92937	0.94115	0.997828	18242	1	0.10886	0.011103	0.048422	0.977515	896	3	0.10886
TNFSF12-TNFSF13	8	0.52675	0.73519	0.997828	14114	3	-0.044762	0.011114	0.048456	0.977515	897	3	-0.044762
C22orf23	8	0.18203	0.39576	0.997828	7550	4	-0.14847	0.011129	0.048503	0.977515	898	2	-0.14847
FAM89B	8	0.42396	0.6508	0.997828	12573	2	0.27804	0.011137	0.048531	0.977515	899	5	0.27804
TRNP1	8	0.51154	0.72271	0.997828	13916	2	0.15157	0.011144	0.048564	0.977515	900	4	0.15157
NEUROD6	8	0.79581	0.88662	0.997828	17076	2	0.25833	0.011166	0.048641	0.977515	901	6	0.25833
LILRA6	8	0.5142	0.72487	0.997828	13950	3	0.051122	0.011181	0.048703	0.977515	902	4	0.051122
SLC30A8	8	0.75851	0.86446	0.997828	16651	1	0.30319	0.011196	0.048764	0.977515	903	6	0.30319
GPR160	8	0.59891	0.7831	0.997828	15031	2	0.14573	0.011198	0.048769	0.977515	904	5	0.14573
GLS2	8	0.9232	0.93817	0.997828	18167	1	0.41311	0.011206	0.0488	0.977515	905	5	0.41311
HPX	8	0.20093	0.42234	0.997828	8067	4	-0.11833	0.011233	0.048895	0.977515	906	2	-0.11833
IQCA1	8	0.82586	0.90575	0.997828	17464	2	0.21652	0.011271	0.049029	0.977515	907	4	0.21652
UGT2A3	8	0.58262	0.77577	0.997828	14877	2	0.11316	0.011285	0.049075	0.977515	908	4	0.11316
RNF17	8	0.214	0.44026	0.997828	8401	3	0.20099	0.011294	0.049109	0.977515	909	4	0.20099
TMLHE	8	0.28435	0.53285	0.997828	10219	3	-0.018937	0.011299	0.049127	0.977515	910	3	-0.018937
ARHGEF11	8	0.098582	0.26882	0.997828	5116	2	-0.01008	0.011312	0.049184	0.977515	911	2	-0.01008
ZNF668	8	0.91311	0.9337	0.997828	18064	1	0.33079	0.011326	0.049236	0.977515	912	6	0.33079
MLLT11	8	0.63171	0.79836	0.997828	15325	2	-0.051534	0.011337	0.049281	0.977515	913	2	-0.051534
PDK1	8	0.23223	0.4648	0.997828	8895	2	0.29323	0.011349	0.049319	0.977515	914	6	0.29323
WDR75	8	0.70116	0.83313	0.997828	16019	1	0.41191	0.011357	0.04935	0.977515	915	5	0.41191
EIF5A	4	0.98864	0.98861	0.998964	19164	0	0.22815	0.011361	0.037853	0.977515	916	4	0.22815
TXNRD3	8	0.865	0.91705	0.997828	17702	1	0.35247	0.011366	0.049384	0.977515	917	5	0.35247
ABHD17C	8	0.66974	0.81697	0.997828	15713	2	0.015411	0.011371	0.049403	0.977515	918	4	0.015411
NonTarget.CTRL92	8	0.11795	0.30186	0.997828	5749	2	0.19179	0.011374	0.049418	0.977515	919	6	0.19179
ZNF644	8	0.78332	0.87909	0.997828	16917	2	-0.056298	0.011388	0.049469	0.977515	920	3	-0.056298
TTK	6	0.031958	0.10182	0.991027	2195	2	0.52699	0.011427	0.044095	0.977515	921	4	0.52699
OR13C9	8	0.032401	0.11515	0.991027	2220	2	0.22253	0.01144	0.049647	0.977515	922	4	0.22253
TMEM129	8	0.83396	0.90889	0.997828	17536	1	0.16197	0.011455	0.049706	0.977515	923	5	0.16197
TOMM7	8	0.96698	0.96685	0.997828	18762	1	0.28034	0.011473	0.049775	0.977515	924	6	0.28034
VGLL2	8	0.0068408	0.031718	0.975116	618	5	-0.35355	0.011492	0.049851	0.977515	925	1	-0.35355
DNMT1	8	0.030262	0.10966	0.991027	2117	3	0.248	0.011502	0.049882	0.977515	926	4	0.248
REPS2	8	0.27599	0.52206	0.997828	10003	1	0.28474	0.011523	0.049955	0.977515	927	5	0.28474
ACPT	8	0.17132	0.38057	0.997828	7261	4	-0.11747	0.01153	0.049978	0.977515	928	3	-0.11747
SSR4	8	0.15364	0.35504	0.997828	6768	3	0.22246	0.011532	0.049985	0.977515	929	4	0.22246
INPPL1	8	0.77021	0.87131	0.997828	16775	1	0.31081	0.011534	0.049989	0.977515	930	5	0.31081
TMEM200C	8	0.13116	0.32194	0.997828	6123	3	0.29377	0.011541	0.050009	0.977515	931	5	0.29377
COLQ	8	0.5873	0.77785	0.997828	14921	1	0.18109	0.011544	0.050016	0.977515	932	5	0.18109
ZNF296	8	0.043333	0.1427	0.991027	2746	4	-0.11857	0.011596	0.050195	0.977515	933	4	-0.11857
ALDH1L1	8	0.8559	0.91448	0.997828	17659	1	0.26739	0.011598	0.050205	0.977515	934	6	0.26739
KDM6B	8	0.0019104	0.010546	0.934757	216	4	-0.025406	0.011633	0.050334	0.977515	935	4	-0.025406
PTER	8	0.023143	0.089922	0.991027	1737	5	-0.14719	0.011648	0.050384	0.977515	936	2	-0.14719
SLC22A31	8	0.2535	0.49291	0.997828	9427	3	0.24795	0.011658	0.050425	0.977515	937	5	0.24795
RNGTT	8	0.57351	0.77182	0.997828	14805	1	0.46705	0.011662	0.050436	0.977515	938	5	0.46705
OR8H1	8	0.28842	0.53808	0.997828	10298	2	0.24498	0.011678	0.05049	0.977515	939	6	0.24498
TSTD2	8	0.73479	0.85104	0.997828	16386	2	0.18635	0.011694	0.050549	0.977515	940	4	0.18635
MRPS30	8	0.74583	0.85722	0.997828	16504	1	0.3084	0.011754	0.050753	0.977515	941	5	0.3084
SQRDL	8	0.33474	0.57719	0.997828	11128	3	-0.03996	0.011756	0.050762	0.977515	942	3	-0.03996
GTSF1L	8	0.91036	0.93256	0.997828	18039	1	0.4326	0.011788	0.050885	0.977515	943	5	0.4326
METTL16	8	0.96054	0.96097	0.997828	18632	1	0.26193	0.011794	0.050905	0.977515	944	5	0.26193
CCNJL	8	0.10877	0.28786	0.997828	5489	3	0.14958	0.011823	0.051	0.977515	945	4	0.14958
APC2	8	0.69152	0.82813	0.997828	15925	2	0.14645	0.011855	0.051113	0.977515	946	4	0.14645
PRKAR1B	8	0.78541	0.88032	0.997828	16947	2	0.33696	0.011875	0.051188	0.977515	947	5	0.33696
MAFK	8	0.28717	0.53653	0.997828	10273	1	0.34786	0.011907	0.051299	0.977515	948	6	0.34786
ANKRD52	8	0.66481	0.8145	0.997828	15658	2	0.15187	0.011929	0.051393	0.977515	949	4	0.15187
TWISTNB	8	0.27702	0.52339	0.997828	10032	4	-0.22485	0.011957	0.051497	0.977515	950	2	-0.22485
CELSR2	8	0.60891	0.78768	0.997828	15117	1	0.32462	0.011959	0.051502	0.977515	951	6	0.32462
SNRNP40	8	0.29523	0.5446	0.997828	10442	1	0.35768	0.012011	0.051688	0.977515	952	5	0.35768
KAT7	6	0.66906	0.79236	0.997828	15706	2	0.41467	0.012025	0.046124	0.977515	953	3	0.41467
ELP5	8	0.99755	0.99759	0.999842	19320	0	0.21983	0.012028	0.051751	0.977515	954	5	0.21983
PLAGL2	8	0.99725	0.99729	0.999763	19316	0	0.33569	0.012051	0.051834	0.977515	955	5	0.33569
SMU1	8	0.82517	0.90529	0.997828	17453	2	0.34766	0.012062	0.051869	0.977515	956	6	0.34766
KRTAP5-9	6	0.93273	0.93286	0.997828	18275	0	0.24832	0.012073	0.046277	0.977515	957	5	0.24832
CELF2	8	0.72869	0.84773	0.997828	16316	2	0.27454	0.012094	0.051991	0.977515	958	6	0.27454
ROPN1B	8	0.072731	0.21206	0.996953	4077	4	-0.1671	0.012114	0.052064	0.977515	959	2	-0.1671
SDR9C7	8	0.0818	0.23254	0.997828	4460	2	0.41708	0.012122	0.052085	0.977515	960	6	0.41708
TIAM2	8	0.59216	0.78003	0.997828	14972	2	0.27459	0.012135	0.052138	0.977515	961	4	0.27459
POLH	8	0.79322	0.88507	0.997828	17033	1	0.26817	0.012147	0.05217	0.977515	962	6	0.26817
SLCO1B7	8	0.98577	0.9859	0.998964	19098	0	0.30274	0.012166	0.052245	0.977515	963	6	0.30274
ARHGAP15	8	0.9316	0.9423	0.997828	18269	1	0.28748	0.012166	0.052246	0.977515	964	6	0.28748
RPTOR	8	0.5558	0.75924	0.997828	14537	1	0.46213	0.012181	0.052302	0.977515	965	5	0.46213
SZT2	8	0.36174	0.59956	0.997828	11587	3	0.3325	0.012187	0.052323	0.977515	966	5	0.3325
TAAR5	8	0.81303	0.89739	0.997828	17283	1	0.35593	0.01219	0.052332	0.977515	967	5	0.35593
SPN	8	0.047278	0.15248	0.991027	2949	4	-0.20719	0.012194	0.052349	0.977515	968	3	-0.20719
NDC80	8	0.78573	0.88051	0.997828	16952	2	0.16329	0.012215	0.052414	0.977515	969	2	0.16329
OR14C36	8	0.21231	0.43798	0.997828	8360	3	-0.083045	0.012218	0.052421	0.977515	970	3	-0.083045
SSTR1	8	0.48669	0.70235	0.997828	13531	2	0.40248	0.01225	0.052529	0.977515	971	5	0.40248
NonTarget.CTRL229	8	0.95092	0.95364	0.997828	18476	1	0.17044	0.012264	0.052578	0.977515	972	6	0.17044
TBC1D10B	8	0.78827	0.88205	0.997828	16976	2	0.34565	0.012269	0.052606	0.977515	973	6	0.34565
KRT19	8	0.12991	0.32006	0.997828	6089	2	-0.1288	0.01227	0.052608	0.977515	974	2	-0.1288
NAGA	8	0.9689	0.9688	0.998301	18791	0	0.39033	0.012271	0.052611	0.977515	975	5	0.39033
AADAC	8	0.60762	0.78707	0.997828	15106	2	0.11915	0.012271	0.052611	0.977515	976	4	0.11915
MTX3	8	0.97578	0.97573	0.998902	18912	0	0.33076	0.012291	0.05269	0.977515	977	6	0.33076
OR10AG1	8	0.1886	0.40507	0.997828	7747	3	-0.021469	0.012292	0.052692	0.977515	978	3	-0.021469
TRPC7	8	0.56796	0.76915	0.997828	14734	2	-0.08534	0.012306	0.052742	0.977515	979	3	-0.08534
TIMM17A	8	0.99874	0.99877	0.999842	19339	0	0.25126	0.012319	0.052788	0.977515	980	6	0.25126
LPP	8	0.81947	0.90151	0.997828	17371	2	0.10466	0.012322	0.052796	0.977515	981	4	0.10466
MMP14	8	0.77426	0.8737	0.997828	16823	2	0.2754	0.012328	0.052814	0.977515	982	6	0.2754
CDX2	8	0.29264	0.54245	0.997828	10394	3	0.33621	0.012343	0.052866	0.977515	983	5	0.33621
GSG1	8	0.7847	0.8799	0.997828	16936	2	0.088967	0.012373	0.052977	0.977515	984	3	0.088967
OR2G6	8	0.53727	0.74394	0.997828	14274	2	0.18532	0.012397	0.053064	0.977515	985	6	0.18532
ERG	8	0.76229	0.86664	0.997828	16691	1	0.17564	0.012407	0.053095	0.977515	986	6	0.17564
PPP2R1A	8	0.25887	0.50001	0.997828	9562	2	0.34183	0.012408	0.053099	0.977515	987	5	0.34183
ZNF671	6	0.87724	0.88627	0.997828	17779	1	0.3623	0.012408	0.047429	0.977515	988	4	0.3623
RNF103-CHMP3	8	0.77075	0.87163	0.997828	16781	2	0.13782	0.012425	0.053167	0.977515	989	5	0.13782
SNRPD3	4	0.32372	0.46603	0.997828	10939	1	0.055309	0.012474	0.04129	0.977515	990	1	0.055309
OR5D16	8	0.023459	0.090976	0.991027	1759	5	-0.27331	0.012477	0.053358	0.977515	991	3	-0.27331
NFYC	8	0.72894	0.84786	0.997828	16320	1	0.29261	0.012496	0.053427	0.977515	992	6	0.29261
ZNF583	8	0.41367	0.64235	0.997828	12402	2	0.18765	0.012507	0.053464	0.977515	993	4	0.18765
BLCAP	8	0.9975	0.99754	0.999842	19318	0	0.26942	0.012524	0.053515	0.977515	994	6	0.26942
C1D	8	0.56463	0.76645	0.997828	14671	2	0.16762	0.012529	0.053532	0.977515	995	4	0.16762
ST13	8	0.75335	0.86146	0.997828	16580	2	0.013666	0.012539	0.053566	0.977515	996	3	0.013666
BPIFB6	8	0.31221	0.55848	0.997828	10741	3	0.10517	0.012581	0.053707	0.977515	997	4	0.10517
PSMB9	8	0.13055	0.32102	0.997828	6111	2	0.25807	0.012602	0.053788	0.977515	998	4	0.25807
ZNF605	8	0.3905	0.62318	0.997828	12032	3	0.013934	0.012632	0.053902	0.977515	999	3	0.013934
APRT	8	0.028476	0.10503	0.991027	2024	3	0.12263	0.012639	0.053925	0.977515	1000	4	0.12263
CFHR5	8	0.39998	0.63105	0.997828	12186	2	0.30222	0.01265	0.053971	0.977515	1001	5	0.30222
RABIF	8	0.57373	0.77192	0.997828	14807	2	0.27961	0.012659	0.054009	0.977515	1002	6	0.27961
C6orf229	8	0.34762	0.58791	0.997828	11345	2	0.30132	0.012671	0.054049	0.977515	1003	6	0.30132
ACOT2	8	0.80673	0.89343	0.997828	17200	2	0.13631	0.012689	0.05411	0.977515	1004	4	0.13631
FUNDC2	8	0.97881	0.97876	0.998964	18963	0	0.38474	0.01269	0.054116	0.977515	1005	5	0.38474
STK38L	8	0.7357	0.85154	0.997828	16395	1	0.26719	0.012698	0.054143	0.977515	1006	6	0.26719
COL3A1	8	0.29193	0.54188	0.997828	10381	3	0.20023	0.012729	0.054249	0.977515	1007	4	0.20023
IKZF5	8	0.52333	0.73237	0.997828	14067	3	0.20146	0.012736	0.054272	0.977515	1008	5	0.20146
CECR1	8	0.9855	0.98563	0.998964	19091	0	0.22485	0.012777	0.054414	0.977515	1009	4	0.22485
POTEM	8	0.082578	0.23424	0.997828	4495	3	-0.18028	0.012832	0.054614	0.977515	1010	2	-0.18028
PRG3	8	0.43017	0.65586	0.997828	12667	1	0.29108	0.012835	0.054626	0.977515	1011	6	0.29108
RRM2	4	0.34515	0.48827	0.997828	11306	2	0.26762	0.012837	0.042354	0.977515	1012	2	0.26762
ZCCHC2	6	0.77309	0.83263	0.997828	16807	1	0.409	0.012839	0.048842	0.977515	1013	5	0.409
FRMD5	8	0.81042	0.8957	0.997828	17242	1	0.35474	0.012855	0.054689	0.977515	1014	5	0.35474
RILP	8	0.077318	0.22252	0.997828	4283	4	-0.069697	0.012882	0.054781	0.977515	1015	3	-0.069697
ANAPC16	8	0.2669	0.51041	0.997828	9768	2	0.060886	0.012891	0.054813	0.977515	1016	2	0.060886
ACSM5	8	0.44748	0.67009	0.997828	12912	3	0.35985	0.012901	0.05485	0.977515	1017	5	0.35985
FNDC1	8	0.15812	0.36152	0.997828	6886	3	0.32899	0.012905	0.054866	0.977515	1018	5	0.32899
TMEM14E	8	0.8843	0.923	0.997828	17825	1	0.22424	0.012908	0.054874	0.977515	1019	6	0.22424
S100A2	8	0.90611	0.93089	0.997828	18001	1	0.26556	0.012925	0.054939	0.977515	1020	5	0.26556
SLC4A5	8	0.97972	0.97969	0.998964	18982	0	0.30768	0.012931	0.054966	0.977515	1021	6	0.30768
KIAA0895L	8	0.99334	0.99339	0.999583	19242	0	0.37497	0.01294	0.055002	0.977515	1022	6	0.37497
ZAN	8	0.89713	0.92744	0.997828	17927	1	-0.051919	0.012943	0.055011	0.977515	1023	2	-0.051919
NDUFAF3	8	0.050873	0.16115	0.994401	3115	4	-0.14521	0.013047	0.055361	0.977515	1024	2	-0.14521
MTERF4	8	0.64114	0.80286	0.997828	15428	2	0.15708	0.013065	0.055429	0.977515	1025	4	0.15708
LY6H	8	0.43811	0.66237	0.997828	12790	1	0.19922	0.013076	0.055473	0.977515	1026	5	0.19922
C5orf67	8	0.71247	0.83911	0.997828	16137	2	0.056364	0.013091	0.055529	0.977515	1027	3	0.056364
PLEKHJ1	8	0.97227	0.97218	0.998445	18853	0	0.2359	0.013102	0.055574	0.977515	1028	6	0.2359
HOXB2	8	0.39003	0.62278	0.997828	12025	1	0.27093	0.013121	0.055637	0.977515	1029	6	0.27093
IL19	8	0.072852	0.21236	0.996953	4083	3	0.39534	0.013124	0.055646	0.977515	1030	5	0.39534
GIMD1	8	0.71454	0.8402	0.997828	16159	2	0.41324	0.013126	0.05565	0.977515	1031	5	0.41324
ZNF806	8	0.41432	0.64289	0.997828	12416	3	0.33901	0.013154	0.055753	0.977515	1032	5	0.33901
DOHH	8	0.24178	0.47759	0.997828	9137	2	0.034388	0.013156	0.055757	0.977515	1033	3	0.034388
PIP4K2B	8	0.97811	0.97805	0.998964	18952	0	0.32804	0.01319	0.055873	0.977515	1034	5	0.32804
DNMBP	8	0.99685	0.99689	0.999664	19305	0	0.3771	0.013196	0.0559	0.977515	1035	6	0.3771
GBP6	6	0.34974	0.56369	0.997828	11387	2	-0.058939	0.013206	0.050084	0.977515	1036	2	-0.058939
PHLDA3	8	0.56551	0.76718	0.997828	14688	2	0.11185	0.013207	0.055936	0.977515	1037	3	0.11185
DEFB105B	8	0.0045854	0.02284	0.956735	450	3	-0.067299	0.013214	0.05596	0.977515	1038	2	-0.067299
AOC2	8	0.77409	0.87361	0.997828	16817	1	0.34495	0.013222	0.055983	0.977515	1039	5	0.34495
EXOC6B	8	0.75685	0.86351	0.997828	16628	1	0.24682	0.013227	0.056011	0.977515	1040	6	0.24682
UGT1A10	8	0.47691	0.69427	0.997828	13387	3	-0.069706	0.013236	0.056035	0.977515	1041	2	-0.069706
ZNF594	6	0.60415	0.74174	0.997828	15081	1	0.37002	0.013276	0.050302	0.977515	1042	4	0.37002
VPS8	8	0.91795	0.93576	0.997828	18111	1	0.22889	0.013294	0.056249	0.977515	1043	4	0.22889
TMEM89	8	0.63526	0.80007	0.997828	15357	1	0.30807	0.0133	0.056267	0.977515	1044	6	0.30807
SPINT4	8	0.78254	0.87863	0.997828	16905	2	0.23442	0.013302	0.056274	0.977515	1045	5	0.23442
UBALD1	8	0.37851	0.61327	0.997828	11829	3	0.2888	0.013309	0.056296	0.977515	1046	5	0.2888
TRIM8	6	0.49556	0.66227	0.997828	13668	1	0.17516	0.013324	0.050464	0.977515	1047	3	0.17516
STRC	8	0.57512	0.77252	0.997828	14821	2	0.16981	0.013355	0.056465	0.977515	1048	4	0.16981
SLC4A7	8	0.19071	0.40806	0.997828	7806	1	0.19293	0.013357	0.056474	0.977515	1049	4	0.19293
PRDM10	8	0.56415	0.76606	0.997828	14660	2	-0.040514	0.013409	0.056666	0.977515	1050	2	-0.040514
PANX1	8	0.37126	0.60739	0.997828	11724	2	0.13539	0.013421	0.056709	0.977515	1051	4	0.13539
DYNLL1	8	0.099964	0.27177	0.997828	5171	3	-0.0050383	0.013461	0.056848	0.977515	1052	3	-0.0050383
GRAMD2	8	0.4849	0.70089	0.997828	13497	2	0.18903	0.013463	0.056854	0.977515	1053	4	0.18903
ADRA1B	8	0.49434	0.7086	0.997828	13650	3	-0.10447	0.013513	0.057015	0.977515	1054	3	-0.10447
NFS1	8	0.64188	0.80322	0.997828	15436	2	0.34056	0.013532	0.057077	0.977515	1055	6	0.34056
MAP3K2	8	0.28083	0.52835	0.997828	10124	2	0.3186	0.013535	0.057087	0.977515	1056	6	0.3186
ZNF335	8	0.86762	0.91783	0.997828	17712	1	0.33313	0.013559	0.057169	0.977515	1057	6	0.33313
HNRNPA1	8	0.91305	0.93367	0.997828	18063	1	0.23679	0.013559	0.057169	0.977515	1058	4	0.23679
DCT	8	0.42057	0.64803	0.997828	12505	3	0.0019005	0.013565	0.057191	0.977515	1059	3	0.0019005
NPM2	8	0.39491	0.62681	0.997828	12094	2	0.31093	0.013576	0.05723	0.977515	1060	4	0.31093
GK	8	0.99801	0.99804	0.999842	19324	0	0.23959	0.013586	0.057268	0.977515	1061	6	0.23959
ZNF790	8	0.53413	0.74133	0.997828	14229	2	0.26988	0.0136	0.057315	0.977515	1062	4	0.26988
ZNF821	8	0.95173	0.95422	0.997828	18495	1	0.34549	0.013609	0.057343	0.977515	1063	6	0.34549
PUS3	8	0.83436	0.90899	0.997828	17539	1	-0.015969	0.013616	0.057374	0.977515	1064	3	-0.015969
SRCAP	8	0.91677	0.93524	0.997828	18096	1	0.24739	0.013625	0.057405	0.977515	1065	6	0.24739
AGT	8	0.57092	0.77069	0.997828	14780	2	0.27702	0.013631	0.057423	0.977515	1066	4	0.27702
KLHL35	8	0.37183	0.60786	0.997828	11734	2	0.345	0.013658	0.057508	0.977515	1067	5	0.345
KBTBD8	8	0.81338	0.89761	0.997828	17288	2	0.30121	0.013663	0.057525	0.977515	1068	6	0.30121
PWP1	8	0.80976	0.89527	0.997828	17232	1	0.28016	0.013688	0.057605	0.977515	1069	6	0.28016
MROH1	8	0.71986	0.84305	0.997828	16217	1	0.26348	0.013709	0.057673	0.977515	1070	6	0.26348
TFF3	8	0.23617	0.47014	0.997828	8999	3	0.19258	0.01372	0.057715	0.977515	1071	5	0.19258
ERICH6	8	0.0029056	0.015492	0.956735	311	2	0.26212	0.013724	0.057731	0.977515	1072	5	0.26212
CEP192	8	0.48515	0.70109	0.997828	13502	2	0.07489	0.013734	0.057767	0.977515	1073	3	0.07489
RPLP0	8	0.48936	0.70453	0.997828	13585	3	0.17492	0.013749	0.05783	0.977515	1074	4	0.17492
LVRN	8	0.16927	0.37762	0.997828	7199	2	0.31091	0.013756	0.057844	0.977515	1075	5	0.31091
CGB	8	0.97523	0.9752	0.998795	18906	0	0.25363	0.013772	0.057901	0.977515	1076	5	0.25363
TMEM254	8	0.93833	0.94592	0.997828	18347	1	0.25739	0.013777	0.057923	0.977515	1077	5	0.25739
FGF18	8	0.70887	0.83722	0.997828	16099	2	0.30543	0.013815	0.058051	0.977515	1078	6	0.30543
PRDX3	8	0.36032	0.59837	0.997828	11558	2	0.21938	0.013823	0.058076	0.977515	1079	6	0.21938
TMEM88B	8	0.6062	0.78641	0.997828	15097	2	0.032034	0.013823	0.058078	0.977515	1080	3	0.032034
SLC39A14	8	0.54851	0.75333	0.997828	14428	2	0.18546	0.013834	0.058124	0.977515	1081	5	0.18546
ALKBH7	8	0.8267	0.90636	0.997828	17479	2	0.13847	0.013875	0.05828	0.977515	1082	4	0.13847
CRCP	8	0.43944	0.6635	0.997828	12808	3	-0.043965	0.013875	0.058281	0.977515	1083	3	-0.043965
VRTN	8	0.21783	0.44546	0.997828	8492	3	0.21051	0.013877	0.058288	0.977515	1084	4	0.21051
MRPL33	8	0.50856	0.72029	0.997828	13866	3	0.12697	0.013885	0.05833	0.977515	1085	4	0.12697
NOS3	8	0.76777	0.86985	0.997828	16750	2	0.32743	0.013907	0.058409	0.977515	1086	5	0.32743
PRRG1	8	0.93768	0.94554	0.997828	18333	1	0.088706	0.013927	0.058481	0.977515	1087	2	0.088706
REC8	8	0.48531	0.70121	0.997828	13505	2	0.40305	0.013943	0.058542	0.977515	1088	6	0.40305
MOB3A	8	0.35037	0.59021	0.997828	11399	3	0.23333	0.013952	0.058573	0.977515	1089	4	0.23333
SLC35G5	8	0.95898	0.95969	0.997828	18604	1	0.16566	0.013993	0.058727	0.977515	1090	4	0.16566
CCDC102B	8	0.14857	0.34757	0.997828	6618	3	0.14229	0.013994	0.058728	0.977515	1091	4	0.14229
AEBP2	8	0.97582	0.97577	0.998902	18914	0	0.40206	0.014022	0.058818	0.977515	1092	6	0.40206
RGS4	8	0.96222	0.96243	0.997828	18663	1	0.3053	0.014041	0.058881	0.977515	1093	5	0.3053
ZNF655	8	0.32217	0.56674	0.997828	10905	2	0.34436	0.014069	0.058972	0.977515	1094	5	0.34436
KLK13	8	0.4706	0.6891	0.997828	13281	1	0.19205	0.014073	0.058988	0.977515	1095	6	0.19205
SIX4	8	0.78858	0.88224	0.997828	16979	2	0.055669	0.014076	0.058996	0.977515	1096	4	0.055669
SLC6A20	8	0.015103	0.062124	0.975116	1226	6	-0.33409	0.014082	0.059018	0.977515	1097	2	-0.33409
CCDC154	8	0.51101	0.72228	0.997828	13903	2	0.19824	0.014098	0.05908	0.977515	1098	4	0.19824
DCP1B	8	0.12845	0.31784	0.997828	6045	2	0.31721	0.014128	0.059188	0.977515	1099	5	0.31721
CT47A8	8	0.50518	0.71754	0.997828	13818	1	0.22176	0.014134	0.059213	0.977515	1100	5	0.22176
TMEM179B	8	0.94469	0.94961	0.997828	18406	1	0.37529	0.014136	0.05922	0.977515	1101	6	0.37529
C19orf48	8	0.90339	0.92982	0.997828	17978	1	0.28503	0.014142	0.059237	0.977515	1102	4	0.28503
AURKA	6	0.95182	0.95193	0.997828	18498	0	0.33367	0.014151	0.053224	0.977515	1103	5	0.33367
SYT8	6	0.28293	0.4855	0.997828	10179	3	-0.060363	0.014157	0.05324	0.977515	1104	3	-0.060363
MFSD11	8	0.3472	0.58756	0.997828	11340	1	0.29857	0.014185	0.059389	0.977515	1105	5	0.29857
CHADL	8	0.28197	0.52981	0.997828	10155	2	0.28395	0.014226	0.05954	0.977515	1106	6	0.28395
TOMM20	8	0.57929	0.77431	0.997828	14852	2	0.20574	0.014231	0.059561	0.977515	1107	4	0.20574
C6	6	0.23258	0.42505	0.997828	8908	2	0.12842	0.014235	0.053501	0.977515	1108	3	0.12842
GSTA5	8	0.28275	0.53083	0.997828	10173	4	-0.041685	0.014237	0.059588	0.977515	1109	3	-0.041685
LONRF2	8	0.79254	0.88468	0.997828	17027	1	0.27594	0.014245	0.059619	0.977515	1110	5	0.27594
ZNF750	8	0.8555	0.91437	0.997828	17656	1	0.063188	0.014289	0.059769	0.977515	1111	4	0.063188
ZNF382	8	0.95627	0.95753	0.997828	18559	1	0.091051	0.014289	0.05977	0.977515	1112	3	0.091051
LMO3	8	0.13805	0.33212	0.997828	6329	3	0.25537	0.014301	0.059818	0.977515	1113	5	0.25537
TNNC2	8	0.17586	0.38702	0.997828	7384	4	0.03938	0.014327	0.059914	0.977515	1114	4	0.03938
TRIM43B	8	0.00060224	0.0037037	0.907234	79	2	0.072896	0.014341	0.059956	0.977515	1115	3	0.072896
UFL1	8	0.68061	0.82251	0.997828	15819	2	0.40245	0.014375	0.060067	0.977515	1116	5	0.40245
OXGR1	8	0.22611	0.45659	0.997828	8723	4	-0.17734	0.014392	0.060129	0.977515	1117	2	-0.17734
OR1L1	8	0.7323	0.84966	0.997828	16360	1	0.37787	0.014418	0.06022	0.977515	1118	6	0.37787
EGFL8	8	0.36165	0.59949	0.997828	11586	3	0.0082118	0.014444	0.060311	0.977515	1119	3	0.0082118
MSI2	8	0.92256	0.93786	0.997828	18154	1	0.16308	0.014447	0.060321	0.977515	1120	6	0.16308
TMEM56-RWDD3	8	0.13555	0.32841	0.997828	6253	2	0.26278	0.014467	0.060401	0.977515	1121	6	0.26278
CDK11A	8	0.022227	0.086831	0.991027	1682	1	0.28135	0.014505	0.060526	0.977515	1122	5	0.28135
DPP4	8	0.37778	0.61269	0.997828	11817	2	0.40738	0.014513	0.060549	0.977515	1123	6	0.40738
ZFYVE21	8	0.73757	0.85257	0.997828	16423	1	0.28085	0.014518	0.060567	0.977515	1124	6	0.28085
LTC4S	6	0.87541	0.88504	0.997828	17767	1	0.26484	0.014518	0.054445	0.977515	1125	5	0.26484
OR5B3	8	0.71755	0.84183	0.997828	16199	2	0.046863	0.014543	0.060657	0.977515	1126	3	0.046863
CYP1A2	8	0.38211	0.61628	0.997828	11878	3	-0.037057	0.014545	0.060667	0.977515	1127	3	-0.037057
ACAD9	8	0.013279	0.055564	0.975116	1084	3	0.027827	0.014548	0.060677	0.977515	1128	3	0.027827
GPR26	8	0.71258	0.83918	0.997828	16138	2	0.19655	0.014574	0.060767	0.977515	1129	6	0.19655
CSMD2	8	0.81441	0.89822	0.997828	17303	1	0.32816	0.014581	0.060801	0.977515	1130	5	0.32816
SLC10A6	8	0.10092	0.27381	0.997828	5197	4	-0.087862	0.014599	0.060868	0.977515	1131	1	-0.087862
TFAP2D	8	0.30756	0.55465	0.997828	10661	2	0.04111	0.014648	0.061043	0.977515	1132	3	0.04111
OR10A7	8	0.42391	0.65075	0.997828	12570	3	0.1007	0.014661	0.061089	0.977515	1133	4	0.1007
GTF2H5	8	0.64987	0.80714	0.997828	15504	2	0.31536	0.014682	0.061165	0.977515	1134	6	0.31536
HTR1F	6	0.45618	0.63483	0.997828	13070	1	0.17273	0.014716	0.055101	0.977515	1135	5	0.17273
RNASE4	8	0.98226	0.98234	0.998964	19030	0	0.26331	0.014719	0.061292	0.977515	1136	5	0.26331
PDLIM4	8	0.0092452	0.040784	0.975116	800	6	-0.23697	0.014754	0.061425	0.977515	1137	2	-0.23697
TTC9C	8	0.25995	0.50145	0.997828	9600	2	0.34669	0.01477	0.061488	0.977515	1138	5	0.34669
CYP2C9	8	0.16471	0.37099	0.997828	7068	2	0.17816	0.014771	0.061499	0.977515	1139	6	0.17816
S100A14	8	0.89623	0.9271	0.997828	17916	1	0.22951	0.014786	0.061552	0.977515	1140	4	0.22951
ETV6	8	0.058453	0.17918	0.996953	3440	3	0.011353	0.014806	0.061637	0.977515	1141	3	0.011353
MCMBP	8	0.18694	0.40275	0.997828	7695	2	0.30662	0.014809	0.061653	0.977515	1142	6	0.30662
FAM83F	8	0.081662	0.2322	0.997828	4449	3	0.056929	0.014858	0.061807	0.977515	1143	4	0.056929
B4GALT4	8	0.25434	0.49402	0.997828	9448	3	0.052094	0.014883	0.0619	0.977515	1144	4	0.052094
ARFGAP1	8	0.55303	0.75704	0.997828	14499	2	0.34841	0.014906	0.061975	0.977515	1145	5	0.34841
NUBPL	8	0.77477	0.87401	0.997828	16831	1	0.28904	0.014909	0.061989	0.977515	1146	6	0.28904
MFN2	8	0.17216	0.38176	0.997828	7291	1	0.15844	0.014961	0.062162	0.977515	1147	4	0.15844
RPS24	6	0.96416	0.96436	0.997828	18696	0	0.5069	0.014962	0.055878	0.977515	1148	5	0.5069
GM2A	8	0.019925	0.079005	0.990153	1533	2	0.2133	0.014999	0.062297	0.977515	1149	6	0.2133
HEATR3	8	0.11203	0.29292	0.997828	5570	2	0.20954	0.015008	0.062324	0.977515	1150	5	0.20954
NonTarget.CTRL39	8	0.0079357	0.035861	0.975116	698	2	0.17579	0.015011	0.062335	0.977515	1151	4	0.17579
CRAT	8	0.3216	0.5663	0.997828	10895	3	-0.016048	0.015013	0.062345	0.977515	1152	2	-0.016048
ARHGAP11B	8	0.79566	0.88654	0.997828	17073	1	0.27534	0.015065	0.062519	0.977515	1153	5	0.27534
SLC51A	8	0.56407	0.766	0.997828	14659	1	0.27513	0.015092	0.062626	0.977515	1154	5	0.27513
BTBD2	8	0.49897	0.71239	0.997828	13715	3	0.16223	0.015093	0.062633	0.977515	1155	5	0.16223
KRTAP19-7	8	0.55276	0.75682	0.997828	14494	3	0.1438	0.015116	0.06271	0.977515	1156	5	0.1438
SFT2D1	8	0.46563	0.68502	0.997828	13207	1	0.019449	0.015116	0.06271	0.977515	1157	2	0.019449
SLC31A2	6	0.5397	0.69395	0.997828	14307	1	0.31174	0.015117	0.056386	0.977515	1158	3	0.31174
CNPY2	8	0.02438	0.094068	0.991027	1812	3	0.10139	0.015124	0.062738	0.977515	1159	4	0.10139
GDE1	6	0.37004	0.57707	0.997828	11703	2	0.13549	0.015153	0.056493	0.977515	1160	2	0.13549
BLM	8	0.049768	0.15845	0.992949	3069	2	0.23751	0.015164	0.062869	0.977515	1161	6	0.23751
CSNK2A2	8	0.091959	0.25472	0.997828	4857	5	-0.10408	0.015168	0.062884	0.977515	1162	3	-0.10408
RAB27A	8	0.44794	0.67046	0.997828	12921	3	-0.0028232	0.015186	0.062943	0.977515	1163	2	-0.0028232
HSP90B1	6	0.87046	0.88177	0.997828	17729	1	0.28203	0.015205	0.056676	0.977515	1164	5	0.28203
LAMP5	8	0.80604	0.89301	0.997828	17193	2	-0.029549	0.01522	0.063066	0.977515	1165	2	-0.029549
PCDHA11	8	0.14129	0.3369	0.997828	6418	3	0.29483	0.01522	0.063068	0.977515	1166	5	0.29483
ARV1	8	0.7896	0.88286	0.997828	16992	2	0.30993	0.015234	0.063113	0.977515	1167	4	0.30993
ORM1	8	0.18419	0.39879	0.997828	7622	3	-0.039991	0.015271	0.063223	0.977515	1168	3	-0.039991
SMCO2	8	0.50106	0.71413	0.997828	13754	2	0.036985	0.015294	0.063306	0.977515	1169	3	0.036985
DHPS	8	0.575	0.77247	0.997828	14820	1	0.33435	0.015317	0.063382	0.977515	1170	5	0.33435
DYNLL2	8	0.65848	0.81139	0.997828	15590	2	0.07857	0.015323	0.063401	0.977515	1171	4	0.07857
MISP	8	0.9048	0.93036	0.997828	17991	1	0.25982	0.015341	0.063464	0.977515	1172	5	0.25982
MORN3	8	0.99752	0.99757	0.999842	19319	0	0.26343	0.015352	0.063501	0.977515	1173	4	0.26343
SLC2A13	8	0.9378	0.94561	0.997828	18335	1	0.42345	0.015359	0.063523	0.977515	1174	6	0.42345
HOOK1	8	0.56489	0.76668	0.997828	14678	2	0.11458	0.01536	0.063525	0.977515	1175	3	0.11458
SIGLEC12	8	0.29389	0.5435	0.997828	10416	3	-0.027713	0.015375	0.063583	0.977515	1176	3	-0.027713
ITGB1BP1	8	0.90842	0.9318	0.997828	18023	1	0.21962	0.015399	0.063683	0.977515	1177	6	0.21962
KCTD6	8	0.18325	0.39748	0.997828	7590	3	0.0090721	0.015426	0.063794	0.977515	1178	3	0.0090721
MLEC	8	0.51399	0.72471	0.997828	13945	2	0.44912	0.015433	0.063815	0.977515	1179	5	0.44912
ST20	6	0.21617	0.40494	0.997828	8451	1	0.024447	0.015439	0.057452	0.977515	1180	2	0.024447
CDADC1	8	0.28952	0.53946	0.997828	10329	3	0.25281	0.015442	0.063853	0.977515	1181	4	0.25281
ARFGEF1	8	0.74154	0.85483	0.997828	16462	1	0.32122	0.015465	0.063934	0.977515	1182	6	0.32122
PPP3CA	8	0.58138	0.77522	0.997828	14865	2	0.34605	0.015478	0.063982	0.977515	1183	5	0.34605
REEP5	8	0.0046265	0.022999	0.956735	456	5	-0.17764	0.015478	0.063982	0.977515	1184	1	-0.17764
SLC52A1	8	0.067114	0.19924	0.996953	3821	4	-0.11849	0.015479	0.063987	0.977515	1185	4	-0.11849
GPR176	8	0.91881	0.93615	0.997828	18121	1	0.12536	0.015481	0.06399	0.977515	1186	4	0.12536
UPP2	8	0.23534	0.46903	0.997828	8976	3	0.33565	0.015494	0.064041	0.977515	1187	5	0.33565
HTR1A	8	0.014314	0.059285	0.975116	1160	5	-0.27715	0.01553	0.064165	0.977515	1188	3	-0.27715
PPP1R32	6	0.48113	0.65217	0.997828	13446	2	0.24447	0.015554	0.057834	0.977515	1189	3	0.24447
MT4	8	0.99774	0.99779	0.999842	19322	0	0.23624	0.015567	0.064297	0.977515	1190	6	0.23624
LMAN2	8	0.24346	0.47977	0.997828	9183	2	0.26728	0.015568	0.064306	0.977515	1191	5	0.26728
FLNB	8	0.9854	0.98553	0.998964	19089	0	0.36596	0.015571	0.064313	0.977515	1192	5	0.36596
DMPK	6	0.55486	0.70497	0.997828	14526	2	-0.0092331	0.015572	0.057877	0.977515	1193	2	-0.0092331
ZMYND12	8	0.88795	0.92421	0.997828	17848	1	0.25557	0.015577	0.064333	0.977515	1194	6	0.25557
CPSF1	8	0.2487	0.48665	0.997828	9312	1	0.28525	0.015579	0.064346	0.977515	1195	5	0.28525
ZNF425	8	0.89899	0.92815	0.997828	17945	1	0.14861	0.015581	0.064355	0.977515	1196	3	0.14861
NonTarget.CTRL21	6	0.98818	0.98827	0.998964	19155	0	0.056863	0.015593	0.057948	0.977515	1197	2	0.056863
SLC7A14	8	0.66564	0.8149	0.997828	15666	1	0.12847	0.015595	0.064401	0.977515	1198	4	0.12847
FGF3	8	0.40429	0.63456	0.997828	12256	3	0.027453	0.015598	0.064408	0.977515	1199	4	0.027453
TAC1	8	0.56253	0.76473	0.997828	14626	3	0.31853	0.0156	0.064415	0.977515	1200	5	0.31853
SLC7A10	8	0.82179	0.90304	0.997828	17407	1	0.19748	0.015612	0.064468	0.977515	1201	6	0.19748
KLHL18	8	0.96709	0.96698	0.997843	18765	1	-0.040102	0.015633	0.064552	0.977515	1202	3	-0.040102
BIRC6	8	0.4402	0.66411	0.997828	12817	3	-0.014831	0.015645	0.064589	0.977515	1203	3	-0.014831
ZNF283	8	0.28287	0.53097	0.997828	10177	1	0.41045	0.015658	0.064632	0.977515	1204	6	0.41045
TUSC3	8	0.063312	0.19045	0.996953	3652	1	0.21812	0.015685	0.064731	0.977515	1205	5	0.21812
RAD54B	8	0.99342	0.99346	0.999583	19244	0	0.35627	0.015697	0.064771	0.977515	1206	5	0.35627
FAM187B	8	0.8421	0.91092	0.997828	17583	1	0.48547	0.015703	0.064789	0.977515	1207	6	0.48547
SLC43A3	8	0.11425	0.2963	0.997828	5631	4	-0.071785	0.015708	0.064803	0.977515	1208	3	-0.071785
CBY3	8	0.38695	0.62029	0.997828	11966	3	-0.023733	0.015736	0.064912	0.977515	1209	3	-0.023733
GSPT1	4	0.14057	0.27545	0.997828	6392	1	0.47199	0.015738	0.051117	0.977515	1210	3	0.47199
MTMR9	8	0.99824	0.99827	0.999842	19328	0	0.23047	0.015745	0.06494	0.977515	1211	6	0.23047
HIST1H4K	8	0.96615	0.96606	0.997828	18743	1	0.1748	0.015763	0.065014	0.977515	1212	5	0.1748
POLR3A	8	0.058701	0.17978	0.996953	3454	2	0.38671	0.015768	0.065035	0.977515	1213	6	0.38671
LILRA1	8	0.46777	0.68678	0.997828	13234	1	0.16832	0.015788	0.065107	0.977515	1214	5	0.16832
SRP9	8	0.16489	0.37124	0.997828	7076	2	0.27274	0.015806	0.065175	0.977515	1215	5	0.27274
LCK	6	0.55532	0.70533	0.997828	14531	1	0.34768	0.015828	0.058715	0.977515	1216	5	0.34768
C4orf45	8	0.642	0.80328	0.997828	15437	2	0.20304	0.01584	0.065289	0.977515	1217	5	0.20304
USP17L24	8	0.049299	0.1573	0.991203	3051	4	-0.092033	0.015891	0.065494	0.977515	1218	4	-0.092033
RTP3	8	0.11852	0.30276	0.997828	5769	1	0.26459	0.015896	0.065513	0.977515	1219	5	0.26459
CHST1	8	0.61394	0.79004	0.997828	15157	2	0.24443	0.015907	0.065547	0.977515	1220	6	0.24443
EIF4E3	8	0.32946	0.57277	0.997828	11029	1	0.063742	0.015943	0.065674	0.977515	1221	4	0.063742
ZGPAT	8	0.9273	0.94011	0.997828	18213	1	0.27137	0.015947	0.065694	0.977515	1222	5	0.27137
SUV420H2	8	0.90146	0.92909	0.997828	17964	1	0.17799	0.015951	0.065708	0.977515	1223	4	0.17799
ATAT1	8	0.97365	0.97357	0.998445	18879	0	0.31263	0.015964	0.065759	0.977515	1224	6	0.31263
ANXA9	8	0.51852	0.72845	0.997828	14000	2	0.25432	0.015967	0.065768	0.977515	1225	4	0.25432
AMIGO3	8	0.52766	0.73595	0.997828	14132	2	0.2233	0.015983	0.06583	0.977515	1226	4	0.2233
UCP2	8	0.41555	0.64389	0.997828	12438	2	0.17447	0.015994	0.065867	0.977515	1227	4	0.17447
VIPR2	8	0.26984	0.51422	0.997828	9857	2	0.076798	0.015995	0.065867	0.977515	1228	4	0.076798
ZASP	8	0.38257	0.61666	0.997828	11889	2	0.28934	0.015999	0.065885	0.977515	1229	5	0.28934
TAAR6	8	0.95801	0.95889	0.997828	18585	1	0.26217	0.016003	0.065899	0.977515	1230	6	0.26217
PPP6C	8	0.63633	0.80059	0.997828	15376	2	0.39583	0.016009	0.065915	0.977515	1231	5	0.39583
DTL	8	0.96001	0.96054	0.997828	18619	1	0.22322	0.016046	0.066048	0.977515	1232	5	0.22322
TOM1	8	0.1318	0.32283	0.997828	6141	3	-0.066889	0.016046	0.06605	0.977515	1233	3	-0.066889
BIVM-ERCC5	8	0.82381	0.90436	0.997828	17440	1	0.27831	0.016069	0.066136	0.977515	1234	6	0.27831
C7	8	0.45853	0.67914	0.997828	13101	3	0.27319	0.016086	0.066192	0.977515	1235	5	0.27319
CTCFL	8	0.29187	0.54182	0.997828	10379	2	0.24474	0.016098	0.066241	0.977515	1236	4	0.24474
OR5B21	8	0.80972	0.89524	0.997828	17231	2	0.31155	0.016098	0.066241	0.977515	1237	4	0.31155
FAM127A	8	0.97133	0.97125	0.998426	18836	0	0.21563	0.016101	0.06625	0.977515	1238	4	0.21563
REXO2	8	0.99528	0.99534	0.999664	19275	0	0.18921	0.016134	0.066371	0.977515	1239	5	0.18921
ARMC3	8	0.58507	0.77686	0.997828	14898	2	0.33654	0.016145	0.066411	0.977515	1240	6	0.33654
UBE2V1	8	0.11015	0.28996	0.997828	5524	4	-0.10984	0.01615	0.066428	0.977515	1241	2	-0.10984
PKDREJ	8	0.97999	0.97998	0.998964	18986	0	0.187	0.01616	0.066459	0.977515	1242	6	0.187
SRRM2	8	0.69961	0.83232	0.997828	15998	1	0.31256	0.016166	0.066482	0.977515	1243	5	0.31256
EMC2	8	0.64369	0.80413	0.997828	15449	1	0.26265	0.016172	0.066506	0.977515	1244	6	0.26265
TUBA1A	8	0.52732	0.73568	0.997828	14128	2	0.19979	0.016174	0.066512	0.977515	1245	5	0.19979
OR10J1	8	0.21111	0.43633	0.997828	8330	2	0.10985	0.016185	0.066553	0.977515	1246	4	0.10985
CSDE1	8	0.52877	0.73689	0.997828	14143	2	-0.011563	0.016201	0.066608	0.977515	1247	2	-0.011563
OR8B2	8	0.98713	0.98727	0.998964	19127	0	0.18512	0.016215	0.066667	0.977515	1248	6	0.18512
SORBS1	8	0.69247	0.82863	0.997828	15932	2	0.27195	0.016243	0.066769	0.977515	1249	6	0.27195
ARHGEF33	8	0.35544	0.59435	0.997828	11484	3	0.040831	0.016253	0.066804	0.977515	1250	4	0.040831
ANKRD31	8	0.32725	0.57093	0.997828	11000	2	0.301	0.016267	0.066854	0.977515	1251	6	0.301
BDH1	8	0.69206	0.8284	0.997828	15929	1	0.30704	0.016291	0.06694	0.977515	1252	6	0.30704
IPO9	8	0.62708	0.79617	0.997828	15289	2	0.16831	0.016293	0.066944	0.977515	1253	4	0.16831
OSGEP	8	0.88311	0.92262	0.997828	17814	1	0.25857	0.016304	0.066984	0.977515	1254	5	0.25857
NonTarget.CTRL22	8	0.54516	0.75054	0.997828	14381	2	0.15539	0.01631	0.067002	0.977515	1255	5	0.15539
PPM1J	8	0.33616	0.57836	0.997828	11158	2	0.039177	0.016332	0.067068	0.977515	1256	3	0.039177
RXFP1	8	0.99502	0.99508	0.999664	19271	0	0.28108	0.016339	0.067094	0.977515	1257	5	0.28108
SPHK2	8	0.97457	0.97452	0.998583	18895	0	0.14151	0.016396	0.067296	0.977515	1258	4	0.14151
SAG	8	0.16768	0.37533	0.997828	7154	4	0.12167	0.016408	0.067332	0.977515	1259	4	0.12167
ZNF703	8	0.175	0.38582	0.997828	7357	3	0.20221	0.016412	0.067344	0.977515	1260	4	0.20221
RBP7	8	0.52558	0.73426	0.997828	14098	2	0.37753	0.016412	0.067344	0.977515	1261	5	0.37753
VAMP1	8	0.19804	0.41835	0.997828	7978	1	0.2547	0.016426	0.067385	0.977515	1262	6	0.2547
GULP1	8	0.99873	0.99876	0.999842	19338	0	0.28915	0.01643	0.067403	0.977515	1263	6	0.28915
CCNI	8	0.7613	0.86609	0.997828	16678	2	0.28448	0.016473	0.067546	0.977515	1264	6	0.28448
NFYB	8	0.065239	0.19493	0.996953	3739	2	0.30091	0.016494	0.067624	0.977515	1265	5	0.30091
TECTB	8	0.9839	0.98401	0.998964	19061	0	0.22743	0.016504	0.067657	0.977515	1266	6	0.22743
PDE2A	8	0.077745	0.22346	0.997828	4306	5	-0.26347	0.016511	0.06768	0.977515	1267	2	-0.26347
RCBTB2	8	0.76962	0.87095	0.997828	16765	2	0.24699	0.016519	0.067707	0.977515	1268	5	0.24699
MAP2K1	8	0.54948	0.75415	0.997828	14447	3	-0.047233	0.016544	0.067798	0.977515	1269	3	-0.047233
EIF3B	8	0.13559	0.32847	0.997828	6255	3	-0.15001	0.016563	0.067859	0.977515	1270	3	-0.15001
VWA1	8	0.79124	0.88388	0.997828	17011	1	0.21389	0.016589	0.06795	0.977515	1271	5	0.21389
ARHGAP24	8	0.50532	0.71765	0.997828	13822	1	0.26116	0.016595	0.067979	0.977515	1272	5	0.26116
LOC100133267	8	0.49281	0.7073	0.997828	13635	1	0.18741	0.016595	0.067979	0.977515	1273	6	0.18741
TNS1	8	0.95838	0.95919	0.997828	18590	1	0.2973	0.016614	0.068041	0.977515	1274	5	0.2973
CNTNAP4	8	0.56259	0.76478	0.997828	14629	3	0.19095	0.016617	0.068051	0.977515	1275	4	0.19095
CCDC3	8	0.074433	0.21591	0.996953	4161	2	0.20451	0.016625	0.068071	0.977515	1276	4	0.20451
TRIM64	8	0.81295	0.89733	0.997828	17281	2	0.35024	0.016646	0.068152	0.977515	1277	5	0.35024
BEX4	8	0.13296	0.32456	0.997828	6164	2	0.22662	0.016666	0.068227	0.977515	1278	5	0.22662
SMYD5	8	0.68928	0.82694	0.997828	15899	2	0.023047	0.016717	0.068412	0.977515	1279	3	0.023047
PTMA	8	0.76386	0.86758	0.997828	16706	2	0.12838	0.016721	0.068425	0.977515	1280	4	0.12838
COL12A1	8	0.38722	0.6205	0.997828	11974	2	0.014361	0.016769	0.068592	0.977515	1281	2	0.014361
CCT7	8	0.89062	0.92511	0.997828	17866	1	0.47066	0.016791	0.068664	0.977515	1282	6	0.47066
HS3ST4	8	0.099823	0.27148	0.997828	5167	3	0.33864	0.016801	0.068701	0.977515	1283	5	0.33864
NonTarget.CTRL212	8	0.45049	0.67253	0.997828	12964	2	0.17726	0.016807	0.068721	0.977515	1284	4	0.17726
CARM1	8	0.46189	0.68195	0.997828	13153	1	0.26287	0.016821	0.068762	0.977515	1285	5	0.26287
ZNF467	8	0.51067	0.72201	0.997828	13897	1	0.21092	0.016832	0.0688	0.977515	1286	6	0.21092
MAP4K3	8	0.96028	0.96077	0.997828	18626	1	0.35609	0.016863	0.068913	0.977515	1287	5	0.35609
DYNLT1	8	0.57458	0.77229	0.997828	14816	2	0.0075375	0.016864	0.068917	0.977515	1288	3	0.0075375
VEZT	8	0.90043	0.92869	0.997828	17957	1	0.3195	0.016872	0.06895	0.977515	1289	6	0.3195
ACADL	8	0.57668	0.77318	0.997828	14834	2	0.35126	0.016876	0.068965	0.977515	1290	5	0.35126
FAM69A	8	0.81265	0.89715	0.997828	17275	1	0.19614	0.01688	0.068978	0.977515	1291	5	0.19614
RAB4B	8	0.017985	0.072403	0.990153	1401	5	-0.3835	0.016896	0.069035	0.977515	1292	2	-0.3835
AUP1	8	0.25464	0.49441	0.997828	9455	2	0.30961	0.016905	0.069064	0.977515	1293	6	0.30961
SSSCA1	8	0.92836	0.94064	0.997828	18228	1	0.26195	0.016909	0.069075	0.977515	1294	5	0.26195
TMEM241	8	0.14441	0.34152	0.997828	6501	1	0.27798	0.016911	0.069085	0.977515	1295	5	0.27798
XDH	8	0.22237	0.45164	0.997828	8626	3	0.020538	0.016924	0.069136	0.977515	1296	4	0.020538
LOC100287036	8	0.80964	0.89519	0.997828	17228	2	0.15052	0.016925	0.069139	0.977515	1297	4	0.15052
CMTR1	8	0.36	0.59811	0.997828	11555	2	0.20862	0.016937	0.069178	0.977515	1298	4	0.20862
COL5A1	8	0.53461	0.74171	0.997828	14235	1	0.20449	0.016969	0.069282	0.977515	1299	6	0.20449
GBGT1	8	0.1817	0.39527	0.997828	7541	1	0.26598	0.016975	0.069301	0.977515	1300	6	0.26598
NUP54	8	0.21065	0.43569	0.997828	8317	2	0.2401	0.016976	0.069301	0.977515	1301	5	0.2401
PKN1	8	0.17358	0.38376	0.997828	7322	1	0.26406	0.017016	0.069442	0.977515	1302	5	0.26406
TBCC	6	0.049478	0.14142	0.991027	3058	3	-0.0084078	0.017025	0.06256	0.977515	1303	3	-0.0084078
KLF7	8	0.031281	0.11229	0.991027	2170	3	-0.00065956	0.017027	0.069481	0.977515	1304	2	-0.00065956
KLK15	8	0.9152	0.93458	0.997828	18085	1	0.044404	0.017042	0.069532	0.977515	1305	3	0.044404
RAD1	8	0.42449	0.65121	0.997828	12585	2	0.29976	0.017043	0.069533	0.977515	1306	5	0.29976
PKP2	8	0.15185	0.35245	0.997828	6707	2	0.092916	0.017043	0.069534	0.977515	1307	3	0.092916
TH	8	0.31264	0.55884	0.997828	10747	2	0.16655	0.017079	0.069661	0.977515	1308	4	0.16655
PDCD5	8	0.019553	0.07774	0.990153	1501	1	0.26372	0.017084	0.069686	0.977515	1309	6	0.26372
PCDH8	8	0.33679	0.5789	0.997828	11168	3	0.070384	0.017113	0.06979	0.977515	1310	3	0.070384
ARMCX1	6	0.63845	0.76808	0.997828	15403	2	0.54515	0.017119	0.06284	0.977515	1311	4	0.54515
AGXT	8	0.14742	0.34588	0.997828	6593	4	-0.13	0.01713	0.069848	0.977515	1312	2	-0.13
MOCS2	8	0.8474	0.91223	0.997828	17615	1	0.28599	0.017137	0.069876	0.977515	1313	6	0.28599
ACOT13	8	0.2614	0.50334	0.997828	9632	3	0.024166	0.017152	0.069918	0.977515	1314	3	0.024166
PLD3	8	0.79842	0.88822	0.997828	17102	2	0.11044	0.017182	0.070019	0.977515	1315	4	0.11044
DOK7	8	0.48196	0.69847	0.997828	13453	1	0.37989	0.017208	0.070111	0.977515	1316	6	0.37989
IL21	8	0.92515	0.93909	0.997828	18185	1	0.33449	0.017211	0.070125	0.977515	1317	6	0.33449
EEF2K	8	0.7312	0.84907	0.997828	16349	2	0.1275	0.017234	0.070203	0.977515	1318	4	0.1275
ARHGEF17	6	0.15737	0.33134	0.997828	6867	3	-0.086574	0.01724	0.063219	0.977515	1319	3	-0.086574
C5orf28	8	0.18667	0.40235	0.997828	7683	2	0.074774	0.017246	0.070244	0.977515	1320	4	0.074774
ATP5J	8	0.13757	0.33141	0.997828	6313	2	0.053863	0.017271	0.070325	0.977515	1321	3	0.053863
PSMB6	8	0.024676	0.09502	0.991027	1833	6	-0.28675	0.017285	0.070375	0.977515	1322	1	-0.28675
THAP5	8	0.22794	0.45906	0.997828	8779	4	-0.0027383	0.017303	0.070434	0.977515	1323	4	-0.0027383
NDUFA2	8	0.49928	0.71264	0.997828	13722	2	0.18868	0.017307	0.070445	0.977515	1324	4	0.18868
VPS9D1	6	0.67633	0.79817	0.997828	15771	2	-0.047837	0.01731	0.063428	0.977515	1325	2	-0.047837
OST4	8	0.0079238	0.035821	0.975116	696	5	-0.26811	0.017337	0.070566	0.977515	1326	2	-0.26811
IGSF11	8	0.15185	0.35245	0.997828	6706	4	0.12626	0.017348	0.070598	0.977515	1327	4	0.12626
ZNF804A	8	0.37713	0.61217	0.997828	11808	2	0.43123	0.017361	0.07065	0.977515	1328	5	0.43123
ZZZ3	8	0.43001	0.65572	0.997828	12665	2	0.0042296	0.017377	0.070713	0.977515	1329	3	0.0042296
HNRNPU	8	0.87828	0.92104	0.997828	17785	1	0.47564	0.017389	0.070761	0.977515	1330	5	0.47564
TNP2	8	0.16395	0.36989	0.997828	7047	3	0.11123	0.017394	0.070771	0.977515	1331	4	0.11123
IRF5	8	0.26606	0.50935	0.997828	9742	2	0.24402	0.017397	0.070782	0.977515	1332	5	0.24402
CEACAM18	8	0.56846	0.76958	0.997828	14749	1	0.24689	0.017401	0.070798	0.977515	1333	5	0.24689
TSFM	8	0.44597	0.66885	0.997828	12891	3	0.35353	0.017408	0.070821	0.977515	1334	5	0.35353
ROMO1	6	0.15784	0.33195	0.997828	6879	1	0.029615	0.017414	0.063766	0.977515	1335	2	0.029615
SDR39U1	6	0.77593	0.83379	0.997828	16848	1	0.11719	0.017426	0.063806	0.977515	1336	3	0.11719
DGKB	8	0.098342	0.26832	0.997828	5107	1	0.019119	0.017435	0.07091	0.977515	1337	3	0.019119
SCML1	8	0.58064	0.77492	0.997828	14861	1	0.27244	0.017435	0.070911	0.977515	1338	5	0.27244
TAF9	8	0.066707	0.19832	0.996953	3799	3	0.053296	0.01744	0.070927	0.977515	1339	4	0.053296
ZNF891	8	0.97567	0.97564	0.998902	18909	0	0.21264	0.017449	0.070959	0.977515	1340	6	0.21264
DRC7	8	0.90453	0.93026	0.997828	17987	1	0.099638	0.017449	0.070963	0.977515	1341	4	0.099638
CYP26C1	6	0.94549	0.9456	0.997828	18416	0	0.27422	0.01745	0.063886	0.977515	1342	4	0.27422
UFD1L	6	0.8367	0.86195	0.997828	17553	1	0.21718	0.017453	0.063892	0.977515	1343	3	0.21718
H1FX	8	0.72836	0.84757	0.997828	16311	1	0.32176	0.017473	0.071046	0.977515	1344	6	0.32176
POLN	8	0.94422	0.94933	0.997828	18403	1	0.22888	0.017476	0.071058	0.977515	1345	5	0.22888
VARS	8	0.38833	0.6214	0.997828	11991	3	-0.075312	0.017491	0.071114	0.977515	1346	1	-0.075312
ZNF814	8	0.81068	0.89589	0.997828	17248	2	0.086018	0.017497	0.071138	0.977515	1347	4	0.086018
DNAJC7	8	0.075987	0.21946	0.997828	4239	5	-0.32806	0.017543	0.071283	0.977515	1348	2	-0.32806
POLR2F	8	0.014909	0.061436	0.975116	1205	3	0.40811	0.017579	0.071406	0.977515	1349	5	0.40811
LNP1	6	0.65704	0.78267	0.997828	15578	1	0.23771	0.017585	0.064316	0.977515	1350	5	0.23771
NHLH1	8	0.44731	0.66997	0.997828	12911	3	-0.011923	0.017606	0.071495	0.977515	1351	3	-0.011923
HIST1H4D	8	0.37303	0.60883	0.997828	11751	3	-0.088999	0.017646	0.071631	0.977515	1352	2	-0.088999
MMP13	8	0.012891	0.054174	0.975116	1058	3	-0.011167	0.017698	0.071804	0.977515	1353	3	-0.011167
FAM46A	8	0.71857	0.84236	0.997828	16210	2	0.0088239	0.017699	0.071811	0.977515	1354	3	0.0088239
TMEFF1	8	0.7705	0.87148	0.997828	16779	2	0.20598	0.017749	0.071995	0.977515	1355	4	0.20598
KLHL25	8	0.91826	0.9359	0.997828	18115	1	0.20374	0.017763	0.072041	0.977515	1356	6	0.20374
PCGF2	8	0.64454	0.80454	0.997828	15456	2	0.29002	0.017767	0.072054	0.977515	1357	4	0.29002
FBXL18	8	0.21303	0.43896	0.997828	8377	3	-0.023129	0.01779	0.072141	0.977515	1358	2	-0.023129
ISX	8	0.080779	0.23025	0.997828	4418	5	-0.24047	0.017801	0.072174	0.977515	1359	2	-0.24047
OR2W5	8	0.99039	0.99052	0.999318	19192	0	0.24383	0.017819	0.072239	0.977515	1360	6	0.24383
HSD11B1L	8	0.093121	0.25725	0.997828	4911	4	-0.20891	0.017848	0.072352	0.977515	1361	3	-0.20891
SPIN2B	8	0.15968	0.36374	0.997828	6930	3	0.26082	0.017852	0.072366	0.977515	1362	5	0.26082
PHB2	8	0.88231	0.92234	0.997828	17809	1	0.24119	0.017852	0.072368	0.977515	1363	4	0.24119
NMNAT1	8	0.88932	0.92467	0.997828	17857	1	0.3102	0.017857	0.072383	0.977515	1364	5	0.3102
MACROD2	8	0.067773	0.20081	0.996953	3853	4	-0.029052	0.017861	0.072398	0.977515	1365	3	-0.029052
ATN1	8	0.77597	0.8747	0.997828	16849	1	0.13106	0.017904	0.072545	0.977515	1366	4	0.13106
NonTarget.CTRL31	8	0.81413	0.89805	0.997828	17298	2	0.0077234	0.017912	0.072566	0.977515	1367	3	0.0077234
UTP23	8	0.2391	0.47402	0.997828	9069	2	0.20627	0.017915	0.072572	0.977515	1368	5	0.20627
TCEAL8	8	0.029956	0.10887	0.991027	2105	4	-0.1038	0.017916	0.072574	0.977515	1369	3	-0.1038
GSK3B	8	0.0189	0.075508	0.990153	1461	3	0.1044	0.01795	0.072692	0.977515	1370	4	0.1044
RNASE1	8	0.24956	0.48774	0.997828	9337	1	0.21407	0.017963	0.072734	0.977515	1371	6	0.21407
LIPC	8	0.20772	0.43167	0.997828	8242	4	-0.11666	0.018007	0.072878	0.977515	1372	3	-0.11666
WDR11	8	0.12292	0.30943	0.997828	5893	3	-0.086324	0.018048	0.073035	0.977515	1373	2	-0.086324
MRPS26	8	0.25841	0.49941	0.997828	9549	4	-0.070169	0.018059	0.073061	0.977515	1374	3	-0.070169
IFIT3	8	0.40511	0.63526	0.997828	12270	2	0.26293	0.018064	0.073074	0.977515	1375	6	0.26293
TSPAN33	8	0.03769	0.12859	0.991027	2465	2	0.21023	0.018074	0.073107	0.977515	1376	6	0.21023
ZBTB25	8	0.23032	0.46224	0.997828	8845	2	0.1774	0.018085	0.073144	0.977515	1377	6	0.1774
WDR45	8	0.029597	0.10797	0.991027	2083	3	0.036352	0.01811	0.073224	0.977515	1378	4	0.036352
GTF2H2C	8	0.60105	0.78407	0.997828	15055	2	-0.045583	0.018125	0.073269	0.977515	1379	3	-0.045583
POLQ	8	0.27922	0.52626	0.997828	10076	3	-0.0568	0.018162	0.073389	0.977515	1380	2	-0.0568
WFDC13	8	0.12039	0.30558	0.997828	5821	4	0.087532	0.018165	0.0734	0.977515	1381	4	0.087532
IFI27L1	8	0.82004	0.90187	0.997828	17380	1	0.24356	0.018179	0.073466	0.977515	1382	5	0.24356
YTHDC1	8	0.43665	0.66117	0.997828	12768	3	-0.048051	0.0182	0.073544	0.977515	1383	3	-0.048051
CARD11	8	0.073767	0.21441	0.996953	4129	3	0.056905	0.018207	0.073569	0.977515	1384	3	0.056905
TLR5	8	0.93758	0.94548	0.997828	18331	1	0.26933	0.018238	0.073666	0.977515	1385	5	0.26933
CDRT4	8	0.010103	0.044013	0.975116	857	6	-0.24995	0.018265	0.073756	0.977515	1386	2	-0.24995
SHANK3	8	0.47893	0.69595	0.997828	13422	2	0.30491	0.018288	0.073829	0.977515	1387	5	0.30491
ANKRD42	6	0.81706	0.85208	0.997828	17333	1	0.23297	0.01829	0.066558	0.977515	1388	4	0.23297
GPR61	8	0.21883	0.44683	0.997828	8520	2	0.27127	0.01829	0.073836	0.977515	1389	5	0.27127
ATP7B	8	0.6015	0.78427	0.997828	15063	1	0.25807	0.0183	0.073867	0.977515	1390	4	0.25807
TMCC2	8	0.13073	0.32128	0.997828	6116	4	-0.072174	0.018306	0.073889	0.977515	1391	3	-0.072174
TMEM178A	8	0.51475	0.72532	0.997828	13958	2	0.007625	0.018316	0.073923	0.977515	1392	1	0.007625
ZNF319	8	0.021426	0.084161	0.991027	1628	4	-0.16883	0.018323	0.07394	0.977515	1393	3	-0.16883
CCR6	8	0.99875	0.99878	0.999842	19341	0	0.26377	0.018347	0.074031	0.977515	1394	6	0.26377
ZNF442	8	0.8154	0.89887	0.997828	17316	2	0.35702	0.018366	0.074098	0.977515	1395	5	0.35702
CXCL14	8	0.21645	0.44354	0.997828	8459	4	-0.18177	0.018366	0.0741	0.977515	1396	3	-0.18177
EDEM1	8	0.75497	0.86239	0.997828	16602	1	0.15247	0.018415	0.07426	0.977515	1397	4	0.15247
DMXL1	8	0.03487	0.12146	0.991027	2342	4	-0.11856	0.018434	0.074316	0.977515	1398	4	-0.11856
TEX22	8	0.69096	0.82783	0.997828	15919	1	0.1525	0.018518	0.074603	0.977515	1399	6	0.1525
GRID2IP	8	0.18518	0.40023	0.997828	7649	3	-0.057457	0.018523	0.074616	0.977515	1400	3	-0.057457
AES	8	0.53673	0.74349	0.997828	14267	2	0.39314	0.018542	0.074685	0.977515	1401	6	0.39314
OR5B12	8	0.10211	0.27639	0.997828	5256	5	-0.1385	0.018574	0.074782	0.977515	1402	1	-0.1385
PNKP	8	0.5701	0.77033	0.997828	14769	2	0.49074	0.018593	0.074847	0.977515	1403	5	0.49074
SFTPD	8	0.44168	0.66532	0.997828	12839	2	0.1221	0.018654	0.075078	0.977515	1404	4	0.1221
RTP5	8	0.50351	0.71613	0.997828	13791	2	0.15802	0.018677	0.075166	0.977515	1405	4	0.15802
ADAMTS4	8	0.019141	0.076333	0.990153	1474	4	-0.25388	0.018687	0.075193	0.977515	1406	3	-0.25388
ARMC4	8	0.69144	0.82809	0.997828	15924	2	0.29212	0.018729	0.075325	0.977515	1407	5	0.29212
ZNF672	8	0.23089	0.463	0.997828	8867	4	-0.010674	0.018738	0.075353	0.977515	1408	4	-0.010674
TENM3	8	0.28091	0.52845	0.997828	10128	2	0.015887	0.01878	0.075483	0.977515	1409	3	0.015887
ENG	8	0.035958	0.12422	0.991027	2388	3	0.15783	0.018798	0.075542	0.977515	1410	4	0.15783
CCNE2	8	0.18914	0.4058	0.997828	7762	2	0.26866	0.018801	0.075553	0.977515	1411	6	0.26866
SERPINB8	8	0.1967	0.41646	0.997828	7947	3	0.24894	0.018814	0.075601	0.977515	1412	5	0.24894
GOLGA6L10	8	0.57174	0.77104	0.997828	14788	2	0.13843	0.018832	0.075667	0.977515	1413	4	0.13843
LTBR	8	0.25977	0.50124	0.997828	9597	4	-0.093285	0.018866	0.075769	0.977515	1414	3	-0.093285
AGO1	8	0.33955	0.58117	0.997828	11213	3	-0.0044336	0.018884	0.075832	0.977515	1415	3	-0.0044336
TMEM221	8	0.73899	0.85338	0.997828	16441	2	0.294	0.018889	0.075847	0.977515	1416	5	0.294
THBD	8	0.83756	0.90977	0.997828	17558	1	0.3166	0.018903	0.075895	0.977515	1417	6	0.3166
BCAS4	8	0.99298	0.99303	0.999583	19233	0	0.22939	0.018937	0.076009	0.977515	1418	5	0.22939
LEPROTL1	8	0.96256	0.96271	0.997828	18670	1	0.23896	0.018953	0.076065	0.977515	1419	5	0.23896
ANXA6	8	0.96621	0.9661	0.997828	18744	1	0.30229	0.018956	0.076076	0.977515	1420	5	0.30229
MAS1	8	0.35973	0.59789	0.997828	11553	2	0.21217	0.018966	0.076111	0.977515	1421	6	0.21217
OR52B6	8	0.13084	0.32144	0.997828	6119	2	0.21478	0.018971	0.076129	0.977515	1422	6	0.21478
USP17L30	4	0.45511	0.5904	0.997828	13049	1	0.46961	0.019022	0.060034	0.977515	1423	2	0.46961
CDK5R2	8	0.72873	0.84775	0.997828	16317	2	0.14707	0.019022	0.076298	0.977515	1424	6	0.14707
TMX3	8	0.99318	0.99322	0.999583	19237	0	0.26314	0.019032	0.076331	0.977515	1425	6	0.26314
P4HA1	8	0.55567	0.75914	0.997828	14534	1	0.32129	0.019035	0.076345	0.977515	1426	5	0.32129
PDC	8	0.039012	0.13195	0.991027	2543	4	0.12232	0.019036	0.076345	0.977515	1427	4	0.12232
CTNND2	8	0.024256	0.093662	0.991027	1805	5	-0.47586	0.019038	0.076353	0.977515	1428	1	-0.47586
STX5	8	0.086743	0.24337	0.997828	4659	3	0.056207	0.019089	0.076527	0.977515	1429	4	0.056207
ZNF514	8	0.81837	0.90079	0.997828	17354	1	0.15989	0.019113	0.076608	0.977515	1430	5	0.15989
INTS4	8	0.35466	0.59372	0.997828	11469	3	0.14506	0.019128	0.076656	0.977515	1431	4	0.14506
GNPTG	8	0.46299	0.68282	0.997828	13166	1	0.21418	0.019141	0.076699	0.977515	1432	6	0.21418
HSPA13	8	0.34283	0.5839	0.997828	11274	3	0.13409	0.019162	0.076775	0.977515	1433	4	0.13409
GREB1L	8	0.9832	0.98329	0.998964	19047	0	0.21371	0.019166	0.076793	0.977515	1434	5	0.21371
GOLIM4	8	0.28202	0.52985	0.997828	10157	2	0.174	0.019173	0.076813	0.977515	1435	4	0.174
SLCO5A1	8	0.33995	0.58149	0.997828	11222	3	-0.042183	0.019192	0.07688	0.977515	1436	1	-0.042183
SND1	8	0.002292	0.012446	0.934757	254	2	0.30033	0.019195	0.076888	0.977515	1437	5	0.30033
RHOJ	8	0.79448	0.88582	0.997828	17053	1	0.27036	0.01926	0.077121	0.977515	1438	6	0.27036
JMY	8	0.51797	0.72795	0.997828	13991	1	0.18861	0.019265	0.07714	0.977515	1439	5	0.18861
EIF6	8	0.018132	0.072891	0.990153	1415	4	0.034315	0.019285	0.077204	0.977515	1440	4	0.034315
PIP5KL1	8	0.34548	0.58614	0.997828	11314	3	0.070689	0.019295	0.077237	0.977515	1441	3	0.070689
MSR1	8	0.88532	0.92334	0.997828	17832	1	0.31834	0.019296	0.077239	0.977515	1442	6	0.31834
LGALS1	8	0.52082	0.73035	0.997828	14039	3	0.0021921	0.019302	0.077258	0.977515	1443	3	0.0021921
STK33	8	0.80324	0.89121	0.997828	17157	2	0.044297	0.01931	0.077285	0.977515	1444	3	0.044297
DNALI1	8	0.70508	0.83517	0.997828	16065	2	0.18447	0.019334	0.077366	0.977515	1445	6	0.18447
XPR1	8	0.98675	0.98689	0.998964	19119	0	0.35445	0.019341	0.077384	0.977515	1446	5	0.35445
USP19	8	0.54638	0.75156	0.997828	14401	2	0.30412	0.019352	0.077418	0.977515	1447	5	0.30412
ARPC1B	8	0.54122	0.74726	0.997828	14328	3	0.1382	0.019361	0.077448	0.977515	1448	4	0.1382
ZNF446	8	0.54308	0.74883	0.997828	14355	2	0.44891	0.019371	0.077479	0.977515	1449	5	0.44891
CNTN1	8	0.30478	0.55238	0.997828	10608	3	-0.0003344	0.019398	0.077576	0.977515	1450	4	-0.0003344
LAT2	8	0.95906	0.95977	0.997828	18606	1	0.34143	0.019414	0.077625	0.977515	1451	6	0.34143
HMGB1	8	0.65956	0.81193	0.997828	15602	2	0.30671	0.019423	0.077656	0.977515	1452	5	0.30671
RPL4	6	0.60768	0.74439	0.997828	15107	2	-0.035927	0.019423	0.070186	0.977515	1453	2	-0.035927
SPDYE4	8	0.26543	0.50853	0.997828	9729	3	0.1915	0.019436	0.077708	0.977515	1454	5	0.1915
CSF1R	8	0.24502	0.48184	0.997828	9221	1	0.1337	0.01945	0.077755	0.977515	1455	3	0.1337
KLF2	8	0.97602	0.97596	0.998902	18917	0	0.4004	0.019485	0.077871	0.977515	1456	5	0.4004
TMED4	8	0.00028807	0.0019177	0.813073	42	3	0.27884	0.019499	0.077917	0.977515	1457	5	0.27884
COASY	8	0.75564	0.86279	0.997828	16614	1	0.21384	0.019501	0.077921	0.977515	1458	5	0.21384
DAG1	8	0.079066	0.22639	0.997828	4355	4	-0.087712	0.019553	0.078087	0.977515	1459	2	-0.087712
CLEC16A	8	0.40005	0.63109	0.997828	12187	1	0.26702	0.019591	0.0782	0.977515	1460	5	0.26702
ALG10B	8	0.7855	0.88037	0.997828	16949	1	0.03964	0.019604	0.078251	0.977515	1461	1	0.03964
FCRL1	8	0.34845	0.58859	0.997828	11360	3	0.18506	0.019628	0.078327	0.977515	1462	4	0.18506
MRPL36	8	0.89418	0.92638	0.997828	17901	1	0.13807	0.01963	0.078333	0.977515	1463	5	0.13807
TPMT	8	0.30858	0.5555	0.997828	10679	2	0.30862	0.019642	0.078378	0.977515	1464	5	0.30862
NDUFS2	8	0.39822	0.62959	0.997828	12161	2	0.38029	0.019647	0.078392	0.977515	1465	5	0.38029
OR2H2	8	0.12269	0.30904	0.997828	5888	3	-0.01176	0.019656	0.078417	0.977515	1466	3	-0.01176
WNT8B	8	0.26077	0.50251	0.997828	9615	4	0.082731	0.019672	0.078473	0.977515	1467	4	0.082731
GJD4	8	0.98603	0.98615	0.998964	19106	0	0.19354	0.019676	0.078489	0.977515	1468	6	0.19354
C17orf85	8	0.27762	0.52415	0.997828	10044	3	-0.11669	0.01969	0.078536	0.977515	1469	2	-0.11669
CD163L1	8	0.92709	0.94001	0.997828	18211	1	0.11332	0.019747	0.078734	0.977515	1470	4	0.11332
ACOT1	8	0.98744	0.98759	0.998964	19135	0	0.13234	0.019759	0.078772	0.977515	1471	4	0.13234
CD58	8	0.16404	0.37	0.997828	7049	1	0.37818	0.019763	0.078786	0.977515	1472	6	0.37818
CDKN2AIP	8	0.057913	0.17797	0.996953	3419	4	-0.087773	0.01981	0.078955	0.977515	1473	3	-0.087773
SLC22A5	8	0.33582	0.5781	0.997828	11150	3	0.10066	0.019841	0.079066	0.977515	1474	4	0.10066
KIAA1524	8	0.97595	0.97589	0.998902	18915	0	0.24951	0.019846	0.079073	0.977515	1475	5	0.24951
PAG1	6	0.14261	0.31245	0.997828	6452	3	0.073882	0.019851	0.071559	0.977515	1476	3	0.073882
ILF3	8	0.54016	0.74633	0.997828	14313	2	0.35211	0.019855	0.079107	0.977515	1477	5	0.35211
SLC2A4RG	8	0.81415	0.89806	0.997828	17299	1	0.11339	0.019862	0.079126	0.977515	1478	4	0.11339
GOLT1B	8	0.70575	0.83553	0.997828	16071	2	0.22632	0.019874	0.079167	0.977515	1479	6	0.22632
PLAU	8	0.78507	0.88012	0.997828	16943	2	0.31917	0.019895	0.079236	0.977515	1480	5	0.31917
C8A	8	0.78455	0.87982	0.997828	16934	1	0.28807	0.019897	0.07924	0.977515	1481	5	0.28807
ARHGAP10	8	0.11151	0.29211	0.997828	5554	3	0.20499	0.019907	0.079273	0.977515	1482	4	0.20499
RNF183	8	0.031276	0.11228	0.991027	2169	4	-0.19305	0.019913	0.079295	0.977515	1483	3	-0.19305
SULT1A4	8	0.96424	0.96423	0.997828	18697	1	0.39612	0.019988	0.079547	0.977515	1484	5	0.39612
PLEKHA3	8	0.066909	0.19878	0.996953	3811	3	0.33863	0.020006	0.079614	0.977515	1485	4	0.33863
SLC25A52	8	0.099729	0.27129	0.997828	5163	2	0.28264	0.020007	0.079617	0.977515	1486	5	0.28264
CSNK1A1	6	0.23159	0.42387	0.997828	8882	2	0.54066	0.020016	0.072091	0.977515	1487	4	0.54066
MMP10	8	0.31463	0.5605	0.997828	10777	3	0.076834	0.020016	0.079645	0.977515	1488	4	0.076834
ZNF880	8	0.077659	0.22326	0.997828	4304	3	0.19681	0.020016	0.079645	0.977515	1489	4	0.19681
HOMER3	8	0.061735	0.18679	0.996953	3579	3	0.26768	0.020017	0.079647	0.977515	1490	4	0.26768
ZNF705B	8	0.86165	0.91608	0.997828	17689	1	0.13595	0.020049	0.07976	0.977515	1491	6	0.13595
MICAL1	8	0.50308	0.71579	0.997828	13787	3	-0.013477	0.020068	0.079821	0.977515	1492	3	-0.013477
MGAM	8	0.68741	0.82594	0.997828	15884	2	0.24845	0.020105	0.079939	0.977515	1493	5	0.24845
FAM107A	8	0.081119	0.23098	0.997828	4431	4	-0.16837	0.020111	0.079957	0.977515	1494	3	-0.16837
TESK1	8	0.48158	0.69815	0.997828	13450	3	-0.059993	0.020119	0.079986	0.977515	1495	2	-0.059993
C12orf65	8	0.4709	0.68935	0.997828	13285	2	0.33503	0.020158	0.080135	0.977515	1496	6	0.33503
YTHDF3	8	0.37543	0.6108	0.997828	11785	2	-0.062509	0.02017	0.080177	0.977515	1497	3	-0.062509
MED29	8	0.66858	0.81637	0.997828	15697	2	0.056725	0.020187	0.080241	0.977515	1498	3	0.056725
CD38	8	0.24552	0.4825	0.997828	9237	2	0.2827	0.020202	0.08028	0.977515	1499	5	0.2827
ONECUT3	8	0.098677	0.26904	0.997828	5120	2	0.24107	0.020204	0.080288	0.977515	1500	5	0.24107
OR56B1	8	0.057388	0.1767	0.996953	3393	5	-0.22548	0.020222	0.080351	0.977515	1501	1	-0.22548
HSPE1	8	0.51148	0.72266	0.997828	13915	3	0.22414	0.020273	0.080528	0.977515	1502	3	0.22414
OR6C75	8	0.44724	0.6699	0.997828	12909	2	0.27578	0.020292	0.080586	0.977515	1503	5	0.27578
LOC100289561	8	0.7124	0.83908	0.997828	16136	1	0.21654	0.020314	0.08066	0.977515	1504	6	0.21654
CLRN1	8	0.4589	0.67944	0.997828	13111	3	0.27233	0.020346	0.080761	0.977515	1505	5	0.27233
ARGLU1	8	0.48884	0.70411	0.997828	13576	2	0.36354	0.020364	0.080822	0.977515	1506	6	0.36354
PLEKHA7	8	0.82777	0.90705	0.997828	17490	2	0.020521	0.020376	0.080859	0.977515	1507	3	0.020521
2021-03-02	8	0.16071	0.36523	0.997828	6963	4	-0.042762	0.020392	0.080908	0.977515	1508	3	-0.042762
IL17B	8	0.88743	0.92404	0.997828	17845	1	0.24183	0.020403	0.080944	0.977515	1509	6	0.24183
C12orf45	8	0.36287	0.60049	0.997828	11603	2	-0.012073	0.020407	0.080962	0.977515	1510	2	-0.012073
DYRK1A	8	0.026883	0.10084	0.991027	1936	3	0.015272	0.020428	0.081036	0.977515	1511	3	0.015272
HIST1H1A	8	0.016459	0.067017	0.984611	1313	2	0.32025	0.020436	0.081065	0.977515	1512	6	0.32025
SNRPF	6	0.3963	0.59444	0.997828	12127	2	0.11202	0.020469	0.073539	0.977515	1513	3	0.11202
HIST1H2BO	8	0.92186	0.93752	0.997828	18148	1	0.21651	0.020492	0.08126	0.977515	1514	6	0.21651
MSMO1	8	0.38891	0.62186	0.997828	12004	3	0.35999	0.0205	0.081288	0.977515	1515	5	0.35999
MIF	8	0.20639	0.42985	0.997828	8206	3	-0.069564	0.020524	0.081369	0.977515	1516	3	-0.069564
OR14J1	8	0.99558	0.99563	0.999664	19283	0	0.20753	0.020529	0.081391	0.977515	1517	6	0.20753
SPANXN4	8	0.49711	0.71092	0.997828	13686	1	0.10878	0.020565	0.081508	0.977515	1518	3	0.10878
C17orf59	8	0.32134	0.56609	0.997828	10889	3	0.25746	0.02057	0.081532	0.977515	1519	4	0.25746
ANKRD12	8	0.63149	0.79825	0.997828	15323	2	0.091994	0.020601	0.081647	0.977515	1520	4	0.091994
VRK3	8	0.28809	0.53767	0.997828	10290	4	-0.031886	0.020602	0.081647	0.977515	1521	3	-0.031886
FBLN5	8	0.46964	0.6883	0.997828	13266	1	0.18156	0.020602	0.081649	0.977515	1522	6	0.18156
ARL5B	8	0.58419	0.77646	0.997828	14887	2	0.16058	0.020633	0.08175	0.977515	1523	4	0.16058
CDCA3	8	0.36445	0.60181	0.997828	11621	1	0.2627	0.02065	0.081811	0.977515	1524	4	0.2627
DNAJC2	8	0.52443	0.7333	0.997828	14083	1	0.40151	0.020723	0.082063	0.977515	1525	5	0.40151
SLC15A5	8	0.84849	0.9125	0.997828	17624	1	0.28818	0.020734	0.082109	0.977515	1526	6	0.28818
C9orf156	8	0.72683	0.84676	0.997828	16291	2	0.099877	0.020748	0.08216	0.977515	1527	4	0.099877
CCR7	8	0.97393	0.97386	0.998454	18887	0	0.28693	0.020753	0.082176	0.977515	1528	6	0.28693
IFNW1	8	0.64182	0.8032	0.997828	15435	2	0.27371	0.020766	0.082219	0.977515	1529	6	0.27371
FOXJ1	8	0.4235	0.65044	0.997828	12558	3	0.21593	0.020814	0.082381	0.977515	1530	4	0.21593
AGAP4	6	0.92317	0.92337	0.997828	18165	1	0.53246	0.020822	0.074653	0.977515	1531	5	0.53246
NDRG2	8	0.47696	0.69431	0.997828	13388	2	0.08604	0.020839	0.08246	0.977515	1532	4	0.08604
RALGDS	8	0.24919	0.48728	0.997828	9328	3	0.26598	0.020845	0.082476	0.977515	1533	4	0.26598
NonTarget.CTRL9	8	0.018471	0.074052	0.990153	1433	1	0.16656	0.020845	0.082476	0.977515	1534	6	0.16656
KIAA0907	8	0.96609	0.966	0.997828	18740	1	0.2382	0.020853	0.082505	0.977515	1535	4	0.2382
MYL6	8	0.4277	0.65378	0.997828	12634	2	0.35701	0.020886	0.082599	0.977515	1536	5	0.35701
C20orf196	8	0.51397	0.72469	0.997828	13944	1	0.21333	0.020892	0.082619	0.977515	1537	6	0.21333
GSKIP	8	0.95603	0.95736	0.997828	18554	1	0.2232	0.020895	0.082631	0.977515	1538	4	0.2232
BCHE	8	0.67093	0.81759	0.997828	15720	2	0.098672	0.020939	0.082802	0.977515	1539	4	0.098672
SALL2	8	0.95093	0.95365	0.997828	18477	1	0.061204	0.020942	0.082815	0.977515	1540	4	0.061204
MAGEB3	8	0.99655	0.99658	0.999664	19299	0	0.27873	0.020979	0.082943	0.977515	1541	6	0.27873
BRI3	8	0.82293	0.90379	0.997828	17427	2	0.40451	0.020986	0.082964	0.977515	1542	5	0.40451
COL7A1	8	0.39771	0.62917	0.997828	12153	2	0.13284	0.020993	0.082992	0.977515	1543	4	0.13284
PFKM	8	0.98292	0.983	0.998964	19042	0	0.13337	0.021028	0.083091	0.977515	1544	4	0.13337
ERGIC3	8	0.31506	0.56086	0.997828	10783	3	0.030283	0.021096	0.083328	0.977515	1545	3	0.030283
AGAP11	8	0.70528	0.83529	0.997828	16067	2	0.063541	0.021099	0.083336	0.977515	1546	3	0.063541
E4F1	8	0.08939	0.24916	0.997828	4750	3	0.0095273	0.021148	0.08349	0.977515	1547	3	0.0095273
CXCL1	8	0.4094	0.63882	0.997828	12337	3	0.423	0.021163	0.083546	0.977515	1548	5	0.423
TUBAL3	6	0.94119	0.9413	0.997828	18365	0	0.080271	0.021202	0.075866	0.977515	1549	2	0.080271
KCNE3	8	0.52854	0.73668	0.997828	14139	2	0.23115	0.021208	0.083695	0.977515	1550	5	0.23115
CAPZA1	8	0.80528	0.89254	0.997828	17182	2	0.18377	0.021227	0.083757	0.977515	1551	4	0.18377
RPRML	8	0.99838	0.99841	0.999842	19331	0	0.3772	0.021251	0.083835	0.977515	1552	6	0.3772
TSPYL2	6	0.080264	0.20718	0.996953	4400	3	-0.13765	0.021251	0.076021	0.977515	1553	2	-0.13765
HDGFL1	8	0.51753	0.72759	0.997828	13985	3	0.33467	0.021276	0.083914	0.977515	1554	5	0.33467
LDLRAD1	8	0.98356	0.98368	0.998964	19055	0	0.16762	0.02128	0.083934	0.977515	1555	6	0.16762
ZNF567	8	0.05821	0.17863	0.996953	3432	2	0.1728	0.021295	0.083976	0.977515	1556	4	0.1728
SENP1	8	0.45703	0.67788	0.997828	13084	3	0.056172	0.021302	0.084009	0.977515	1557	3	0.056172
ARPIN	8	0.078733	0.22567	0.997828	4345	2	0.21992	0.021309	0.084031	0.977515	1558	5	0.21992
FTO	8	0.2022	0.42406	0.997828	8096	2	0.38767	0.021349	0.084177	0.977515	1559	5	0.38767
SREBF2	8	0.61692	0.79141	0.997828	15189	2	0.32426	0.021355	0.08419	0.977515	1560	5	0.32426
GOLGA8N	8	0.67459	0.81945	0.997828	15758	1	0.26739	0.021372	0.084243	0.977515	1561	6	0.26739
DEF8	8	0.76825	0.87014	0.997828	16758	2	0.26545	0.021394	0.084311	0.977515	1562	6	0.26545
CPT1B	8	0.79558	0.88649	0.997828	17071	1	0.31088	0.021405	0.084346	0.977515	1563	5	0.31088
FAM208B	8	0.63611	0.80047	0.997828	15373	2	0.087648	0.021456	0.084525	0.977515	1564	4	0.087648
USP43	8	0.4738	0.69173	0.997828	13336	1	0.19249	0.021474	0.084576	0.977515	1565	6	0.19249
TGIF2-C20orf24	8	0.4703	0.68886	0.997828	13278	2	0.22837	0.021477	0.084585	0.977515	1566	4	0.22837
LGALS9C	8	0.26558	0.50873	0.997828	9734	2	0.064372	0.021503	0.084678	0.977515	1567	4	0.064372
PCDH12	8	0.27867	0.52553	0.997828	10060	2	0.30732	0.021551	0.084833	0.977515	1568	5	0.30732
LELP1	8	0.61339	0.78977	0.997828	15155	1	0.18062	0.021553	0.084842	0.977515	1569	6	0.18062
CCDC84	8	0.077554	0.22301	0.997828	4297	3	0.043458	0.021559	0.084861	0.977515	1570	3	0.043458
BAZ2A	8	0.039524	0.13325	0.991027	2570	3	0.37559	0.021576	0.084924	0.977515	1571	5	0.37559
CGNL1	8	0.46169	0.68178	0.997828	13150	2	0.19489	0.021605	0.085008	0.977515	1572	6	0.19489
BCL2A1	8	0.49852	0.71203	0.997828	13708	1	0.21687	0.021648	0.085148	0.977515	1573	6	0.21687
PHGR1	8	0.70366	0.83444	0.997828	16050	1	0.1916	0.021668	0.085203	0.977515	1574	6	0.1916
RAVER1	8	0.4724	0.69058	0.997828	13312	2	0.21387	0.021675	0.085225	0.977515	1575	5	0.21387
METTL24	8	0.28269	0.53076	0.997828	10172	2	0.023382	0.021684	0.085257	0.977515	1576	3	0.023382
LINS	8	0.81714	0.90002	0.997828	17335	1	0.016699	0.021693	0.085282	0.977515	1577	3	0.016699
DDX31	6	0.42208	0.61175	0.997828	12537	2	0.069852	0.021704	0.07747	0.977515	1578	3	0.069852
CACNA1I	8	0.38585	0.61935	0.997828	11945	3	-0.048158	0.021713	0.085339	0.977515	1579	3	-0.048158
C1orf233	6	0.82946	0.85826	0.997828	17514	1	0.24638	0.021758	0.077639	0.977515	1580	5	0.24638
ZNF398	8	0.090979	0.25258	0.997828	4818	4	-0.15935	0.021764	0.085515	0.977515	1581	1	-0.15935
C1orf141	8	0.89667	0.92727	0.997828	17923	1	0.17016	0.021774	0.085553	0.977515	1582	4	0.17016
NRM	8	0.69129	0.82801	0.997828	15921	2	0.3227	0.021779	0.085568	0.977515	1583	5	0.3227
PABPC4	8	0.45024	0.67232	0.997828	12960	3	0.14461	0.021787	0.085603	0.977515	1584	4	0.14461
POLR3D	8	0.98356	0.98368	0.998964	19056	0	0.45426	0.021805	0.085665	0.977515	1585	5	0.45426
RFK	8	0.011568	0.049409	0.975116	962	3	-0.12167	0.021816	0.085694	0.977515	1586	3	-0.12167
C15orf27	8	0.11899	0.30349	0.997828	5783	3	0.024095	0.021835	0.08576	0.977515	1587	4	0.024095
SKOR2	8	0.62499	0.79519	0.997828	15274	1	0.17241	0.021848	0.085809	0.977515	1588	6	0.17241
AP3S2	8	0.14582	0.34356	0.997828	6543	2	0.31344	0.021863	0.085846	0.977515	1589	5	0.31344
BCAT1	8	0.447	0.66972	0.997828	12904	1	0.29986	0.021864	0.085848	0.977515	1590	5	0.29986
MTHFS	8	0.046744	0.15115	0.991027	2915	4	-0.14021	0.021867	0.085856	0.977515	1591	3	-0.14021
COPB2	6	0.76639	0.82997	0.997828	16736	1	0.28937	0.02189	0.078054	0.977515	1592	5	0.28937
TUBGCP2	6	0.17679	0.35588	0.997828	7411	1	0.48321	0.02191	0.078123	0.977515	1593	4	0.48321
HIGD1C	8	0.49895	0.71236	0.997828	13714	1	0.13281	0.021919	0.086037	0.977515	1594	5	0.13281
POLDIP3	8	0.30188	0.55001	0.997828	10559	2	0.0052399	0.021927	0.086066	0.977515	1595	3	0.0052399
KIR3DL1	8	0.98847	0.9886	0.998964	19161	0	0.21864	0.021949	0.086135	0.977515	1596	5	0.21864
PIP5K1C	8	0.74545	0.85701	0.997828	16500	1	-0.02832	0.02197	0.086205	0.977515	1597	3	-0.02832
TGM1	8	0.49532	0.70942	0.997828	13666	3	0.22873	0.02202	0.086375	0.977515	1598	5	0.22873
TSC22D2	8	0.15189	0.35252	0.997828	6710	4	-0.10374	0.022021	0.086381	0.977515	1599	3	-0.10374
CCDC69	8	0.98202	0.98208	0.998964	19026	0	0.17463	0.022043	0.086455	0.977515	1600	6	0.17463
BEND4	8	0.92668	0.93982	0.997828	18204	1	0.184	0.022046	0.086467	0.977515	1601	6	0.184
FBXL8	8	0.69357	0.82917	0.997828	15941	2	-0.014372	0.022073	0.086553	0.977515	1602	3	-0.014372
NALCN	6	0.99376	0.99375	0.999617	19250	0	0.21107	0.022073	0.0786	0.977515	1603	5	0.21107
ARX	8	0.69537	0.83012	0.997828	15949	1	0.26824	0.022124	0.086732	0.977515	1604	5	0.26824
ITGB8	8	0.99815	0.99818	0.999842	19327	0	0.18117	0.022151	0.08681	0.977515	1605	6	0.18117
CCNT2	8	0.85271	0.91362	0.997828	17642	1	0.16864	0.022156	0.08683	0.977515	1606	5	0.16864
MERTK	8	0.95116	0.95382	0.997828	18481	1	0.29936	0.022167	0.086852	0.977515	1607	5	0.29936
POMT2	8	0.060587	0.18418	0.996953	3524	4	-0.10874	0.022175	0.086876	0.977515	1608	3	-0.10874
ARL16	8	0.13456	0.32694	0.997828	6222	2	0.21682	0.022187	0.08692	0.977515	1609	5	0.21682
CPB1	8	0.99541	0.99547	0.999664	19280	0	0.21977	0.022193	0.086941	0.977515	1610	6	0.21977
DHRS4L1	8	0.97084	0.97077	0.998426	18825	0	0.18521	0.022203	0.086978	0.977515	1611	6	0.18521
PARL	8	0.9783	0.97824	0.998964	18954	0	0.19598	0.022219	0.087023	0.977515	1612	5	0.19598
ARHGAP30	8	0.39494	0.62684	0.997828	12096	3	0.13453	0.022227	0.087058	0.977515	1613	4	0.13453
RAB36	8	0.4506	0.67262	0.997828	12968	3	-0.020937	0.022256	0.087156	0.977515	1614	3	-0.020937
PAPOLG	8	0.96749	0.96737	0.997991	18769	1	0.24667	0.022258	0.08716	0.977515	1615	5	0.24667
ROM1	8	0.99356	0.9936	0.999583	19248	0	0.1688	0.022277	0.087227	0.977515	1616	6	0.1688
GDF2	6	0.96085	0.96102	0.997828	18638	0	0.31311	0.022282	0.079308	0.977515	1617	4	0.31311
PISD	8	0.30876	0.55564	0.997828	10682	3	0.31135	0.022287	0.087265	0.977515	1618	5	0.31135
MFSD4	8	0.030801	0.11105	0.991027	2140	4	-0.23847	0.022302	0.087312	0.977515	1619	3	-0.23847
PIK3AP1	6	0.99374	0.99373	0.999617	19249	0	0.22052	0.022317	0.079401	0.977515	1620	5	0.22052
SLC25A20	8	0.93592	0.94456	0.997828	18309	1	0.11741	0.022326	0.087383	0.977515	1621	4	0.11741
ZKSCAN7	8	0.019623	0.077968	0.990153	1509	3	0.05885	0.02233	0.087397	0.977515	1622	3	0.05885
GPLD1	8	0.53796	0.74451	0.997828	14288	2	0.15271	0.022342	0.087439	0.977515	1623	4	0.15271
SPATA33	8	0.9813	0.98131	0.998964	19013	0	0.33546	0.022348	0.087458	0.977515	1624	5	0.33546
CRLS1	8	0.9566	0.95779	0.997828	18569	1	0.15191	0.022356	0.087482	0.977515	1625	6	0.15191
ZFPL1	8	0.48828	0.70365	0.997828	13562	1	0.2064	0.022376	0.087547	0.977515	1626	6	0.2064
SH3PXD2B	8	0.91434	0.93421	0.997828	18078	1	0.34471	0.022379	0.087555	0.977515	1627	6	0.34471
LOC100131303	8	0.28376	0.53208	0.997828	10199	2	0.26887	0.022399	0.087623	0.977515	1628	6	0.26887
C11orf65	8	0.92011	0.93675	0.997828	18130	1	0.24399	0.022419	0.087688	0.977515	1629	5	0.24399
ARMC12	8	0.21026	0.43516	0.997828	8307	4	-0.071949	0.022432	0.087735	0.977515	1630	3	-0.071949
PSMG2	8	0.89534	0.92678	0.997828	17907	1	0.28634	0.02244	0.08776	0.977515	1631	4	0.28634
OR5F1	8	0.33222	0.5751	0.997828	11087	2	0.23959	0.02246	0.087824	0.977515	1632	6	0.23959
NEURL1	8	0.22573	0.45608	0.997828	8714	2	0.16434	0.02246	0.087824	0.977515	1633	4	0.16434
ZBTB40	8	0.72226	0.8443	0.997828	16241	2	0.25595	0.022507	0.087965	0.977515	1634	4	0.25595
DNAH14	8	0.44263	0.66615	0.997828	12850	3	0.10655	0.02251	0.087975	0.977515	1635	4	0.10655
RPL35A	8	0.13556	0.32843	0.997828	6254	3	0.02318	0.022513	0.08799	0.977515	1636	3	0.02318
BAIAP2L1	8	0.72567	0.84613	0.997828	16273	2	0.2737	0.022514	0.087993	0.977515	1637	6	0.2737
LRRC26	8	0.90384	0.92999	0.997828	17982	1	0.26626	0.022523	0.088022	0.977515	1638	6	0.26626
PSMA4	8	0.66435	0.81427	0.997828	15656	2	0.026202	0.022535	0.088061	0.977515	1639	3	0.026202
PSMD10	8	0.51869	0.72858	0.997828	14007	1	0.18084	0.022536	0.088067	0.977515	1640	5	0.18084
SLC6A17	8	0.35076	0.59053	0.997828	11406	2	0.042666	0.02256	0.088143	0.977515	1641	2	0.042666
MBOAT1	8	0.42749	0.65362	0.997828	12630	1	0.34606	0.022604	0.0883	0.977515	1642	5	0.34606
CPA6	8	0.21756	0.4451	0.997828	8486	2	0.10122	0.022615	0.088331	0.977515	1643	3	0.10122
ZSCAN16	8	0.76372	0.86749	0.997828	16705	2	0.1603	0.022634	0.088392	0.977515	1644	4	0.1603
FAXDC2	6	0.44353	0.62613	0.997828	12860	2	0.20781	0.022643	0.080455	0.977515	1645	3	0.20781
NonTarget.CTRL56	8	0.02197	0.085966	0.991027	1666	2	0.23969	0.022674	0.088518	0.977515	1646	5	0.23969
NOTCH1	8	0.19566	0.41498	0.997828	7913	1	0.34	0.022682	0.088552	0.977515	1647	6	0.34
RDH10	8	0.046716	0.15109	0.991027	2913	3	0.0499	0.022689	0.088568	0.977515	1648	3	0.0499
TSPY4	8	0.7984	0.88821	0.997828	17101	1	0.18057	0.022697	0.088596	0.977515	1649	4	0.18057
NRIP2	8	0.3946	0.62656	0.997828	12088	3	0.070239	0.022706	0.08863	0.977515	1650	3	0.070239
CERS1	8	0.40128	0.63209	0.997828	12203	2	0.35636	0.022708	0.088637	0.977515	1651	5	0.35636
LAMC1	8	0.78052	0.87743	0.997828	16885	2	0.16888	0.02274	0.088752	0.977515	1652	4	0.16888
PRSS50	8	0.72273	0.84454	0.997828	16246	2	0.39279	0.022762	0.088818	0.977515	1653	6	0.39279
CCL3L3	8	0.070362	0.20672	0.996953	3966	2	0.0052981	0.022792	0.088923	0.977515	1654	3	0.0052981
FANCA	6	0.4543	0.63355	0.997828	13039	2	0.23881	0.0228	0.08092	0.977515	1655	4	0.23881
RPL3L	8	0.047917	0.15402	0.991027	2978	2	-0.091545	0.022846	0.089092	0.977515	1656	3	-0.091545
ZNRF4	6	0.45052	0.63094	0.997828	12965	1	0.29151	0.02286	0.081099	0.977515	1657	3	0.29151
MMP15	8	0.57284	0.77153	0.997828	14798	2	0.18139	0.022873	0.089204	0.977515	1658	5	0.18139
ST20-MTHFS	8	0.19594	0.41537	0.997828	7925	4	-0.14296	0.02292	0.089367	0.977515	1659	2	-0.14296
RRAD	6	0.90679	0.90848	0.997828	18011	1	0.17462	0.022923	0.081311	0.977515	1660	3	0.17462
STOM	8	0.69626	0.83056	0.997828	15957	1	0.2515	0.022956	0.089485	0.977515	1661	6	0.2515
CD276	8	0.042886	0.14159	0.991027	2730	1	0.40427	0.022965	0.089512	0.977515	1662	6	0.40427
GPR88	8	0.19696	0.41685	0.997828	7954	2	0.31601	0.022968	0.089522	0.977515	1663	6	0.31601
G3BP2	8	0.60011	0.78365	0.997828	15043	2	0.2872	0.022989	0.089583	0.977515	1664	5	0.2872
RABGGTA	8	0.5375	0.74412	0.997828	14277	2	0.23941	0.022997	0.08961	0.977515	1665	5	0.23941
SIRT4	8	0.70743	0.83644	0.997828	16084	2	0.27951	0.023007	0.089653	0.977515	1666	6	0.27951
MDM1	6	0.12569	0.29061	0.997828	5970	3	-0.11296	0.023014	0.081613	0.977515	1667	3	-0.11296
POLR3K	8	0.31441	0.56032	0.997828	10772	2	0.26097	0.023018	0.089687	0.977515	1668	5	0.26097
ASB18	8	0.27707	0.52345	0.997828	10034	3	0.27562	0.023029	0.089725	0.977515	1669	4	0.27562
LRRTM3	8	0.40396	0.6343	0.997828	12249	1	0.11735	0.023031	0.089729	0.977515	1670	3	0.11735
TULP1	8	0.96931	0.96921	0.998328	18798	0	0.37738	0.023036	0.089747	0.977515	1671	5	0.37738
GABRA2	8	0.54154	0.74751	0.997828	14332	2	0.38433	0.023037	0.089749	0.977515	1672	6	0.38433
PSMD2	8	0.77942	0.87676	0.997828	16873	1	0.41995	0.023039	0.089756	0.977515	1673	6	0.41995
HOXD4	8	0.97951	0.97946	0.998964	18975	0	0.05526	0.023048	0.089783	0.977515	1674	3	0.05526
FMN1	8	0.78464	0.87986	0.997828	16935	2	0.34613	0.023052	0.089794	0.977515	1675	5	0.34613
FAM170A	8	0.44867	0.67105	0.997828	12928	3	0.12609	0.023053	0.0898	0.977515	1676	4	0.12609
AK9	8	0.78684	0.88119	0.997828	16962	1	0.17148	0.023061	0.089822	0.977515	1677	6	0.17148
KIAA0319L	8	0.14202	0.33798	0.997828	6433	3	-0.076597	0.0231	0.089961	0.977515	1678	3	-0.076597
CWF19L2	8	0.89099	0.92524	0.997828	17872	1	0.45905	0.023109	0.089994	0.977515	1679	5	0.45905
CCR8	8	0.2083	0.43245	0.997828	8256	3	-0.086702	0.023125	0.090047	0.977515	1680	3	-0.086702
RPL23	4	0.92982	0.92981	0.997828	18248	0	0.55321	0.023143	0.068674	0.977515	1681	3	0.55321
SRD5A3	8	0.50013	0.71335	0.997828	13738	3	0.13228	0.023152	0.090147	0.977515	1682	4	0.13228
CCK	8	0.34241	0.58357	0.997828	11265	3	0.021685	0.023161	0.090177	0.977515	1683	3	0.021685
C22orf39	8	0.43979	0.66378	0.997828	12812	3	0.29684	0.023162	0.090179	0.977515	1684	5	0.29684
BNIP2	8	0.58612	0.77733	0.997828	14909	2	0.24146	0.023178	0.090246	0.977515	1685	6	0.24146
LRRC8B	8	0.99723	0.99727	0.999763	19315	0	0.2343	0.023199	0.090311	0.977515	1686	6	0.2343
PAQR8	8	0.21166	0.43706	0.997828	8339	4	-0.058801	0.023199	0.090311	0.977515	1687	3	-0.058801
NonTarget.CTRL242	8	0.95635	0.9576	0.997828	18562	1	0.22378	0.023199	0.090313	0.977515	1688	5	0.22378
GAR1	8	0.16677	0.37401	0.997828	7134	4	-0.12698	0.023254	0.090494	0.977515	1689	3	-0.12698
ICMT	8	0.75912	0.86481	0.997828	16660	1	0.40688	0.023254	0.090495	0.977515	1690	5	0.40688
SFI1	8	0.086505	0.24285	0.997828	4649	1	0.25669	0.023256	0.0905	0.977515	1691	6	0.25669
MEST	8	0.15408	0.35565	0.997828	6782	3	0.12438	0.023257	0.090507	0.977515	1692	4	0.12438
PMF1-BGLAP	8	0.31546	0.56119	0.997828	10790	3	0.31602	0.023261	0.090514	0.977515	1693	4	0.31602
CDK13	8	0.33432	0.57682	0.997828	11120	2	0.37215	0.023315	0.090688	0.977515	1694	6	0.37215
MPP7	8	0.032452	0.11526	0.991027	2222	3	0.10417	0.023341	0.090773	0.977515	1695	4	0.10417
DGKG	8	0.48969	0.70478	0.997828	13591	2	0.14394	0.023356	0.090825	0.977515	1696	4	0.14394
KRT10	8	0.33196	0.57489	0.997828	11082	3	-0.042673	0.023357	0.090828	0.977515	1697	3	-0.042673
DNA2	8	0.1702	0.379	0.997828	7236	4	-0.25403	0.023358	0.090833	0.977515	1698	3	-0.25403
CLEC9A	8	0.22089	0.44967	0.997828	8581	3	-0.054101	0.023373	0.09088	0.977515	1699	3	-0.054101
CFAP52	8	0.33339	0.57606	0.997828	11105	1	0.13042	0.02338	0.090909	0.977515	1700	4	0.13042
SLC26A10	8	0.36444	0.6018	0.997828	11620	2	0.25672	0.023391	0.090943	0.977515	1701	6	0.25672
BRWD3	8	0.023718	0.09184	0.991027	1776	4	-0.32513	0.023394	0.090954	0.977515	1702	3	-0.32513
MTA1	8	0.52009	0.72975	0.997828	14033	2	0.028419	0.023408	0.090993	0.977515	1703	3	0.028419
SUPT4H1	6	0.75686	0.82621	0.997828	16629	1	0.53005	0.023416	0.082869	0.977515	1704	5	0.53005
CDY2A	8	0.99875	0.99878	0.999842	19340	0	0.23355	0.023457	0.091155	0.977515	1705	6	0.23355
CCDC88B	8	0.97392	0.97384	0.998454	18886	0	0.025165	0.023459	0.091159	0.977515	1706	2	0.025165
CCDC60	8	0.72209	0.84422	0.997828	16240	1	0.26574	0.023501	0.091298	0.977515	1707	5	0.26574
ASB11	8	0.42393	0.65077	0.997828	12571	2	0.32459	0.023503	0.091307	0.977515	1708	5	0.32459
CPLX4	8	0.99713	0.99717	0.999763	19313	0	0.28736	0.023503	0.091307	0.977515	1709	6	0.28736
CAMK2B	6	0.98725	0.98731	0.998964	19129	0	0.29262	0.023509	0.083165	0.977515	1710	5	0.29262
RTN4IP1	8	0.25862	0.4997	0.997828	9557	3	-0.033795	0.02351	0.091326	0.977515	1711	2	-0.033795
MGME1	8	0.72796	0.84737	0.997828	16304	2	0.28016	0.023515	0.091342	0.977515	1712	6	0.28016
TSC1	8	0.208	0.43204	0.997828	8250	2	0.35334	0.023524	0.091369	0.977515	1713	5	0.35334
CREBBP	8	0.47232	0.69052	0.997828	13311	3	0.36845	0.023559	0.091483	0.977515	1714	5	0.36845
DGKK	8	0.073255	0.21327	0.996953	4108	3	-0.046423	0.023561	0.091489	0.977515	1715	2	-0.046423
RERE	6	0.91828	0.91869	0.997828	18116	1	0.25647	0.023579	0.083367	0.977515	1716	4	0.25647
IDS	8	0.78367	0.87931	0.997828	16924	2	0.23735	0.02363	0.091717	0.977515	1717	6	0.23735
CDX4	8	0.20378	0.42626	0.997828	8141	4	0.074382	0.023662	0.091823	0.977515	1718	4	0.074382
F2RL2	8	0.067213	0.19947	0.996953	3826	4	-0.13792	0.023664	0.091829	0.977515	1719	2	-0.13792
ATP10A	8	0.075933	0.21933	0.997828	4234	2	0.39049	0.023665	0.091832	0.977515	1720	5	0.39049
NIM1K	8	0.27192	0.51683	0.997828	9906	3	0.23497	0.023694	0.091923	0.977515	1721	5	0.23497
BTN3A1	8	0.78857	0.88223	0.997828	16978	1	0.18552	0.023704	0.091959	0.977515	1722	6	0.18552
PXT1	8	0.37217	0.60812	0.997828	11743	3	0.0013876	0.023704	0.091959	0.977515	1723	3	0.0013876
TRPC4	8	0.37402	0.60963	0.997828	11768	2	0.30723	0.023711	0.091987	0.977515	1724	4	0.30723
TMEM69	8	0.73835	0.85298	0.997828	16429	2	0.12758	0.023715	0.091995	0.977515	1725	4	0.12758
ABCB4	8	0.51671	0.72689	0.997828	13973	3	0.050281	0.023734	0.092073	0.977515	1726	3	0.050281
RNH1	8	0.18262	0.3966	0.997828	7566	4	-0.065621	0.023741	0.092103	0.977515	1727	3	-0.065621
MRPS24	8	0.11192	0.29277	0.997828	5566	4	0.020828	0.023767	0.09219	0.977515	1728	4	0.020828
BSND	8	0.69996	0.8325	0.997828	16005	2	0.01282	0.02377	0.092203	0.977515	1729	3	0.01282
RC3H1	8	0.1614	0.36623	0.997828	6981	1	0.39035	0.023776	0.092221	0.977515	1730	5	0.39035
RNF11	8	0.95237	0.95467	0.997828	18504	1	0.017853	0.023779	0.092231	0.977515	1731	3	0.017853
GPX2	8	0.76496	0.86823	0.997828	16715	2	0.17681	0.023786	0.092253	0.977515	1732	6	0.17681
ATXN7	8	0.48738	0.70291	0.997828	13548	3	0.28319	0.023819	0.092362	0.977515	1733	5	0.28319
TMPPE	8	0.21368	0.43984	0.997828	8390	3	-0.015606	0.023869	0.09253	0.977515	1734	3	-0.015606
PRUNE2	8	0.85377	0.9139	0.997828	17647	1	0.2064	0.023911	0.092664	0.977515	1735	6	0.2064
NSL1	8	0.49469	0.70889	0.997828	13656	3	0.022134	0.023921	0.092697	0.977515	1736	3	0.022134
CCDC137	8	0.21114	0.43635	0.997828	8331	2	0.28244	0.023921	0.092699	0.977515	1737	4	0.28244
FARP2	8	0.28935	0.53924	0.997828	10322	2	0.069137	0.02393	0.092741	0.977515	1738	4	0.069137
ENPP4	8	0.92672	0.93984	0.997828	18205	1	0.18888	0.023933	0.092749	0.977515	1739	6	0.18888
TATDN3	8	0.028038	0.10386	0.991027	2005	5	-0.27288	0.024023	0.09304	0.977515	1740	2	-0.27288
ZNF429	8	0.22527	0.4555	0.997828	8700	2	0.32493	0.024031	0.093061	0.977515	1741	6	0.32493
CNPPD1	8	0.62287	0.7942	0.997828	15249	2	0.2699	0.024031	0.093061	0.977515	1742	5	0.2699
ZBTB3	8	0.97895	0.9789	0.998964	18964	0	0.23702	0.024041	0.093099	0.977515	1743	6	0.23702
DUOX2	8	0.59069	0.7794	0.997828	14961	1	0.16547	0.024066	0.093177	0.977515	1744	4	0.16547
SLC27A4	8	0.47259	0.69075	0.997828	13315	1	0.34464	0.02412	0.093358	0.977515	1745	5	0.34464
NonTarget.CTRL195	8	0.57089	0.77067	0.997828	14779	1	0.2337	0.024124	0.093371	0.977515	1746	5	0.2337
ZNF630	8	0.78876	0.88235	0.997828	16980	2	0.041454	0.024126	0.093376	0.977515	1747	3	0.041454
TRAM1L1	8	0.28985	0.53988	0.997828	10336	2	0.1968	0.024171	0.093528	0.977515	1748	6	0.1968
ADH1A	8	0.17798	0.39004	0.997828	7442	3	0.034349	0.024177	0.093541	0.977515	1749	3	0.034349
P3H4	8	0.012913	0.05426	0.975116	1062	4	-0.29179	0.024185	0.093567	0.977515	1750	3	-0.29179
C2orf83	8	0.064109	0.19238	0.996953	3687	3	-0.032268	0.024204	0.093625	0.977515	1751	3	-0.032268
OTOP3	6	0.89254	0.89707	0.997828	17885	1	0.21423	0.024217	0.085402	0.977515	1752	5	0.21423
ACER1	6	0.81512	0.85113	0.997828	17314	1	0.28385	0.024217	0.085402	0.977515	1753	4	0.28385
HJURP	8	0.24517	0.48204	0.997828	9226	3	-0.024847	0.024228	0.093714	0.977515	1754	3	-0.024847
GOLGA6C	8	0.68909	0.82684	0.997828	15896	2	0.1278	0.024231	0.093726	0.977515	1755	4	0.1278
SELM	8	0.36549	0.60265	0.997828	11643	3	0.1323	0.024261	0.093828	0.977515	1756	3	0.1323
RTBDN	8	0.80407	0.89176	0.997828	17168	1	0.25511	0.024279	0.09389	0.977515	1757	5	0.25511
SCAI	8	0.29172	0.54169	0.997828	10377	3	0.059729	0.024318	0.094008	0.977515	1758	3	0.059729
LRFN1	8	0.78381	0.8794	0.997828	16926	2	0.037631	0.024331	0.094053	0.977515	1759	3	0.037631
INPP5F	8	0.78318	0.879	0.997828	16914	1	0.20315	0.024403	0.094283	0.977515	1760	5	0.20315
DPY19L2	8	0.42782	0.65386	0.997828	12636	2	0.16967	0.024424	0.094344	0.977515	1761	6	0.16967
ELL2	8	0.97004	0.96995	0.998339	18812	0	0.21182	0.024433	0.094373	0.977515	1762	4	0.21182
NMD3	8	0.1535	0.35485	0.997828	6760	3	-0.087257	0.024442	0.094398	0.977515	1763	3	-0.087257
SMIM7	8	0.20432	0.42701	0.997828	8152	3	0.20168	0.024448	0.094418	0.977515	1764	4	0.20168
ENTPD7	8	0.70351	0.83436	0.997828	16047	2	0.10746	0.024451	0.094428	0.977515	1765	3	0.10746
MOGAT1	8	0.29573	0.54501	0.997828	10450	3	0.26005	0.024473	0.094498	0.977515	1766	5	0.26005
NCCRP1	8	0.12175	0.30762	0.997828	5860	3	0.14954	0.024484	0.09454	0.977515	1767	4	0.14954
TBCCD1	8	0.040009	0.13443	0.991027	2594	2	0.26632	0.024514	0.094648	0.977515	1768	6	0.26632
DCAF5	8	0.78419	0.87961	0.997828	16931	2	0.095521	0.024518	0.09466	0.977515	1769	3	0.095521
TCF21	8	0.39484	0.62675	0.997828	12093	1	-0.024256	0.024524	0.09468	0.977515	1770	3	-0.024256
C8orf33	8	0.084998	0.23954	0.997828	4589	5	-0.2457	0.024536	0.094714	0.977515	1771	1	-0.2457
TMCC3	8	0.47315	0.69119	0.997828	13325	2	0.38665	0.024538	0.094724	0.977515	1772	5	0.38665
CABS1	8	0.14883	0.34794	0.997828	6625	2	0.22736	0.024548	0.094764	0.977515	1773	5	0.22736
COLCA1	8	0.89885	0.9281	0.997828	17943	1	0.30562	0.024549	0.094766	0.977515	1774	6	0.30562
FAM196A	8	0.18901	0.40561	0.997828	7757	4	0.035346	0.024566	0.094819	0.977515	1775	4	0.035346
ZNF552	8	0.88459	0.92309	0.997828	17827	1	0.2297	0.024602	0.094929	0.977515	1776	6	0.2297
PRDM11	8	0.56231	0.76455	0.997828	14624	3	0.13387	0.024612	0.094966	0.977515	1777	4	0.13387
C10orf35	8	0.038036	0.12947	0.991027	2491	1	0.21412	0.024615	0.094969	0.977515	1778	5	0.21412
ZSWIM1	8	0.13367	0.32562	0.997828	6193	2	0.29132	0.024625	0.095005	0.977515	1779	5	0.29132
L3MBTL3	8	0.060815	0.1847	0.996953	3536	5	-0.36867	0.024638	0.09504	0.977515	1780	2	-0.36867
OPLAH	8	0.22509	0.45526	0.997828	8697	3	0.017582	0.02469	0.095207	0.977515	1781	3	0.017582
KRTAP3-1	8	0.067445	0.20001	0.996953	3837	4	-0.013254	0.024712	0.095284	0.977515	1782	4	-0.013254
NSA2	8	0.33999	0.58152	0.997828	11223	2	0.25641	0.024719	0.095306	0.977515	1783	4	0.25641
PQLC3	8	0.80005	0.8893	0.997828	17120	1	0.16997	0.024741	0.095386	0.977515	1784	4	0.16997
OXSR1	8	0.75121	0.86027	0.997828	16557	2	0.21219	0.024773	0.095482	0.977515	1785	4	0.21219
RNF170	8	0.94254	0.94831	0.997828	18382	1	0.15196	0.024784	0.095519	0.977515	1786	6	0.15196
C20orf85	8	0.12219	0.30829	0.997828	5877	3	0.37046	0.024808	0.095587	0.977515	1787	5	0.37046
GLRB	8	0.90748	0.93142	0.997828	18016	1	0.31391	0.024832	0.095664	0.977515	1788	5	0.31391
PPP1R1A	8	0.97777	0.97768	0.998964	18946	0	0.050178	0.024843	0.0957	0.977515	1789	2	0.050178
GSTCD	8	0.5917	0.77982	0.997828	14968	2	0.23829	0.024848	0.095715	0.977515	1790	6	0.23829
FOLR3	8	0.9069	0.9312	0.997828	18013	1	0.2327	0.024891	0.095862	0.977515	1791	5	0.2327
KCND3	8	0.012684	0.053451	0.975116	1049	1	-0.042284	0.024894	0.09587	0.977515	1792	1	-0.042284
PPME1	8	0.75666	0.86338	0.997828	16625	2	0.29305	0.024925	0.095961	0.977515	1793	5	0.29305
SPC25	8	0.44136	0.66507	0.997828	12834	2	0.24927	0.02493	0.095976	0.977515	1794	4	0.24927
NonTarget.CTRL232	8	0.073823	0.21454	0.996953	4134	4	-0.13749	0.024939	0.096006	0.977515	1795	3	-0.13749
SET	8	0.79371	0.88537	0.997828	17043	2	0.059463	0.024946	0.096026	0.977515	1796	3	0.059463
2021-09-15	8	0.3872	0.62049	0.997828	11971	3	0.05612	0.024967	0.096097	0.977515	1797	3	0.05612
KYNU	6	0.056018	0.15585	0.991027	3329	3	0.024949	0.024978	0.087693	0.977515	1798	3	0.024949
XRCC6BP1	8	0.11583	0.2987	0.997828	5689	2	0.2132	0.024979	0.096137	0.977515	1799	6	0.2132
DNAJC8	8	0.74484	0.85666	0.997828	16490	2	0.38102	0.024984	0.096157	0.977515	1800	5	0.38102
NAA16	8	0.96526	0.96517	0.997828	18724	1	0.093449	0.024997	0.096208	0.977515	1801	3	0.093449
MYEOV	8	0.71183	0.83878	0.997828	16131	2	0.25643	0.025015	0.096265	0.977515	1802	4	0.25643
RBM7	8	0.5228	0.73196	0.997828	14061	1	0.24846	0.025016	0.096267	0.977515	1803	6	0.24846
SEMA3E	8	0.12499	0.31259	0.997828	5953	3	0.011762	0.025048	0.096359	0.977515	1804	4	0.011762
CDKN2A	8	0.38543	0.619	0.997828	11939	2	0.0090593	0.025055	0.096376	0.977515	1805	2	0.0090593
LSMEM1	8	0.54762	0.75261	0.997828	14416	1	0.10269	0.025074	0.096448	0.977515	1806	3	0.10269
UTY	8	0.035146	0.12215	0.991027	2351	2	0.22984	0.02509	0.096501	0.977515	1807	5	0.22984
NCSTN	8	0.057359	0.17664	0.996953	3392	2	0.26184	0.025099	0.096526	0.977515	1808	5	0.26184
OR2F1	8	0.16777	0.37546	0.997828	7159	3	0.17637	0.025105	0.096551	0.977515	1809	5	0.17637
ODF4	8	0.33035	0.57354	0.997828	11048	1	0.34237	0.025141	0.096666	0.977515	1810	5	0.34237
LMAN1L	8	0.48709	0.70267	0.997828	13541	3	0.11385	0.025151	0.096695	0.977515	1811	4	0.11385
ISPD	8	0.28125	0.52889	0.997828	10136	2	0.12351	0.025156	0.096712	0.977515	1812	4	0.12351
SERTAD3	8	0.88564	0.92345	0.997828	17834	1	0.067858	0.025202	0.09686	0.977515	1813	3	0.067858
SCAPER	8	0.15014	0.34993	0.997828	6655	4	-0.0049581	0.025215	0.096894	0.977515	1814	4	-0.0049581
RPS27	8	0.30693	0.55412	0.997828	10649	3	0.12922	0.025253	0.097006	0.977515	1815	4	0.12922
TM4SF18	8	0.12988	0.32002	0.997828	6088	3	0.20333	0.02526	0.097031	0.977515	1816	4	0.20333
HORMAD2	8	0.38875	0.62173	0.997828	11999	3	-0.0037086	0.025262	0.097038	0.977515	1817	3	-0.0037086
ZHX1-C8orf76	8	0.21966	0.44796	0.997828	8545	3	0.21679	0.025267	0.097055	0.977515	1818	5	0.21679
FRMPD3	8	0.75419	0.86192	0.997828	16591	1	0.29141	0.025304	0.097176	0.977515	1819	5	0.29141
RBM14-RBM4	8	0.99864	0.99867	0.999842	19335	0	0.2695	0.025322	0.097236	0.977515	1820	6	0.2695
EIF5B	8	0.38188	0.6161	0.997828	11876	3	0.26125	0.025332	0.097266	0.977515	1821	5	0.26125
PROZ	8	0.46021	0.68055	0.997828	13129	1	0.22215	0.025342	0.097302	0.977515	1822	4	0.22215
FOXB1	8	0.65038	0.8074	0.997828	15506	2	0.27673	0.025361	0.097362	0.977515	1823	6	0.27673
CCDC36	8	0.020205	0.079974	0.990153	1554	2	0.12986	0.025364	0.097373	0.977515	1824	4	0.12986
SMG7	8	0.83295	0.90863	0.997828	17531	1	0.25491	0.025398	0.097484	0.977515	1825	5	0.25491
KRTAP5-6	8	0.073601	0.21405	0.996953	4122	4	-0.020325	0.025402	0.097495	0.977515	1826	3	-0.020325
IQSEC3	8	0.9189	0.93619	0.997828	18123	1	0.046515	0.025407	0.097506	0.977515	1827	3	0.046515
RNF149	8	0.91195	0.93321	0.997828	18053	1	0.26132	0.02541	0.097519	0.977515	1828	4	0.26132
IRG1	8	0.81069	0.89589	0.997828	17249	1	0.24826	0.025419	0.097542	0.977515	1829	4	0.24826
SLC17A7	8	0.97972	0.97967	0.998964	18981	0	0.21499	0.025427	0.09757	0.977515	1830	6	0.21499
VIL1	8	0.87779	0.92088	0.997828	17782	1	0.17265	0.025458	0.097678	0.977515	1831	5	0.17265
THSD7A	8	0.21608	0.44304	0.997828	8447	4	0.075384	0.025471	0.097736	0.977515	1832	4	0.075384
CYB5D1	8	0.90431	0.93018	0.997828	17986	1	0.16966	0.025491	0.097804	0.977515	1833	6	0.16966
POLA2	8	0.42106	0.6484	0.997828	12513	1	0.17949	0.025507	0.097855	0.977515	1834	6	0.17949
CORO1C	8	0.27045	0.515	0.997828	9873	1	0.24448	0.02553	0.097925	0.977515	1835	5	0.24448
ANAPC5	8	0.066572	0.19801	0.996953	3792	2	0.2012	0.025533	0.097932	0.977515	1836	6	0.2012
RFXAP	8	0.13191	0.32299	0.997828	6143	4	-0.10465	0.02556	0.098027	0.977515	1837	2	-0.10465
DEFB118	8	0.087322	0.2446	0.997828	4682	4	-0.097325	0.025567	0.09805	0.977515	1838	3	-0.097325
MAT1A	8	0.66528	0.81472	0.997828	15662	1	0.22975	0.025617	0.098223	0.977515	1839	6	0.22975
PTPMT1	8	0.78348	0.8792	0.997828	16921	2	0.2486	0.02562	0.098233	0.977515	1840	5	0.2486
UQCC3	8	0.4358	0.66048	0.997828	12752	3	0.20171	0.025631	0.098269	0.977515	1841	4	0.20171
GDF5	8	0.59711	0.78228	0.997828	15016	2	0.32474	0.025637	0.098289	0.977515	1842	4	0.32474
ANXA13	8	0.3258	0.56971	0.997828	10980	2	0.21544	0.025652	0.098344	0.977515	1843	5	0.21544
TMEM106C	8	0.049871	0.15869	0.99324	3072	4	-0.19659	0.025663	0.098375	0.977515	1844	2	-0.19659
OSGEPL1	8	0.98746	0.98761	0.998964	19136	0	0.26945	0.02568	0.098437	0.977515	1845	6	0.26945
ZNF772	8	0.97857	0.97852	0.998964	18960	0	0.2649	0.025702	0.098504	0.977515	1846	6	0.2649
DTNA	8	0.94375	0.94905	0.997828	18398	1	0.25776	0.025742	0.098633	0.977515	1847	5	0.25776
IL12RB2	8	0.19838	0.4188	0.997828	7985	3	0.23173	0.025746	0.098641	0.977515	1848	5	0.23173
PNPLA5	8	0.68645	0.82545	0.997828	15872	1	0.13865	0.025749	0.098656	0.977515	1849	4	0.13865
NonTarget.CTRL74	8	0.4787	0.69576	0.997828	13417	3	0.07364	0.025762	0.098696	0.977515	1850	4	0.07364
SNX18	8	0.52547	0.73416	0.997828	14096	3	0.31068	0.025765	0.098707	0.977515	1851	5	0.31068
AKIRIN1	8	0.51216	0.72322	0.997828	13920	2	0.27158	0.025775	0.098742	0.977515	1852	4	0.27158
HGD	8	0.26554	0.50867	0.997828	9731	2	0.18033	0.025779	0.098756	0.977515	1853	4	0.18033
RBMX	8	0.80183	0.89039	0.997828	17144	2	0.28815	0.025794	0.098802	0.977515	1854	6	0.28815
FAM96B	8	0.9846	0.9847	0.998964	19076	0	0.36357	0.025809	0.098847	0.977515	1855	6	0.36357
LRRC74B	8	0.68517	0.82479	0.997828	15862	1	0.24659	0.025815	0.098868	0.977515	1856	5	0.24659
C2CD4C	6	0.41587	0.60749	0.997828	12441	1	0.14474	0.025816	0.090256	0.977515	1857	5	0.14474
IFNL2	8	0.12324	0.30991	0.997828	5904	3	0.17225	0.025816	0.098872	0.977515	1858	4	0.17225
ZDHHC3	8	0.041448	0.138	0.991027	2667	3	-0.1411	0.02584	0.098949	0.977515	1859	2	-0.1411
ASCL3	8	0.03235	0.11501	0.991027	2217	4	-0.24412	0.025868	0.099049	0.977515	1860	3	-0.24412
JAKMIP1	8	0.79807	0.888	0.997828	17096	1	0.34953	0.025875	0.09907	0.977515	1861	5	0.34953
KIAA1143	8	0.064976	0.19434	0.996953	3727	5	-0.22214	0.025892	0.099127	0.977515	1862	3	-0.22214
FAM129C	8	0.98974	0.98984	0.999183	19183	0	0.19053	0.025902	0.099162	0.977515	1863	6	0.19053
LZTR1	8	0.99956	0.99957	0.999842	19353	0	0.14557	0.025923	0.099222	0.977515	1864	6	0.14557
EFHC1	8	0.80205	0.89051	0.997828	17145	2	0.18035	0.025967	0.099353	0.977515	1865	4	0.18035
PRAMEF14	8	0.04329	0.14259	0.991027	2744	2	0.25399	0.025969	0.099362	0.977515	1866	6	0.25399
NFE2L2	8	0.79211	0.88444	0.997828	17021	1	0.21449	0.025975	0.099379	0.977515	1867	6	0.21449
RIMKLA	8	0.4616	0.6817	0.997828	13148	2	0.20961	0.02598	0.099396	0.977515	1868	5	0.20961
ZFP62	8	0.15847	0.36203	0.997828	6898	2	0.025861	0.026011	0.099503	0.977515	1869	2	0.025861
ARAP2	8	0.30111	0.54941	0.997828	10546	2	0.18753	0.026017	0.099524	0.977515	1870	4	0.18753
CDT1	8	0.82123	0.90264	0.997828	17398	2	0.36723	0.026019	0.099527	0.977515	1871	5	0.36723
CHN1	8	0.93782	0.94563	0.997828	18336	1	0.13664	0.026025	0.099549	0.977515	1872	6	0.13664
SNRNP25	8	0.82683	0.90644	0.997828	17481	1	0.36457	0.026041	0.099589	0.977515	1873	5	0.36457
SS18	8	0.28206	0.5299	0.997828	10160	2	0.20529	0.026045	0.0996	0.977515	1874	6	0.20529
CUEDC2	8	0.41101	0.64018	0.997828	12365	3	-0.15925	0.026065	0.099653	0.977515	1875	2	-0.15925
WDSUB1	8	0.32498	0.56904	0.997828	10960	2	0.1385	0.026072	0.09967	0.977515	1876	4	0.1385
CHST5	8	0.97651	0.97643	0.998902	18928	0	0.223	0.026074	0.099675	0.977515	1877	5	0.223
C3orf38	8	0.94377	0.94906	0.997828	18399	1	0.28198	0.026079	0.099687	0.977515	1878	6	0.28198
C7orf61	8	0.91807	0.93581	0.997828	18113	1	0.19035	0.026107	0.099771	0.977515	1879	6	0.19035
YARS2	8	0.53179	0.73939	0.997828	14191	1	0.23432	0.026114	0.099794	0.977515	1880	5	0.23432
TNFRSF10A	8	0.1526	0.35354	0.997828	6732	1	0.12164	0.026123	0.099827	0.977515	1881	4	0.12164
ANGPTL3	8	0.053906	0.16845	0.996953	3232	4	-0.038555	0.026124	0.099828	0.977515	1882	3	-0.038555
FCER1A	8	0.8011	0.88992	0.997828	17138	1	0.17821	0.026133	0.099863	0.977515	1883	5	0.17821
PAQR7	8	0.34868	0.58878	0.997828	11365	1	0.23246	0.02615	0.09993	0.977515	1884	5	0.23246
NELL1	8	0.39905	0.63028	0.997828	12177	3	0.24739	0.026157	0.09995	0.977515	1885	4	0.24739
SIRT7	8	0.43057	0.6562	0.997828	12675	2	0.19754	0.026162	0.099967	0.977515	1886	6	0.19754
FBXO28	8	0.65769	0.811	0.997828	15583	1	0.27531	0.026199	0.10009	0.977515	1887	6	0.27531
PRCP	8	0.99225	0.99232	0.999583	19219	0	0.23864	0.026225	0.10016	0.977515	1888	6	0.23864
DDX39B	8	0.85922	0.9154	0.997828	17673	1	0.16386	0.026226	0.10016	0.977515	1889	4	0.16386
NDUFB4	8	0.86281	0.91642	0.997828	17697	1	0.30433	0.026242	0.10021	0.977515	1890	5	0.30433
ZBTB24	8	0.8617	0.91611	0.997828	17690	1	0.30752	0.02626	0.10027	0.977515	1891	6	0.30752
ARL13A	8	0.061679	0.18666	0.996953	3577	3	-0.044161	0.026277	0.10033	0.977515	1892	3	-0.044161
PANK4	8	0.96611	0.96602	0.997828	18741	1	0.2586	0.026347	0.10056	0.977515	1893	6	0.2586
ARIH2	8	0.47244	0.69061	0.997828	13313	2	0.2423	0.026357	0.1006	0.977515	1894	5	0.2423
PRODH	8	0.97626	0.97619	0.998902	18923	0	0.13335	0.026359	0.1006	0.977515	1895	4	0.13335
MAP1B	8	0.20252	0.4245	0.997828	8106	1	0.28923	0.02637	0.10063	0.977515	1896	5	0.28923
WDR74	6	0.99058	0.99064	0.999318	19196	0	0.20246	0.026374	0.091969	0.977515	1897	5	0.20246
IL1A	8	0.1512	0.35148	0.997828	6689	2	0.19962	0.026386	0.10067	0.977515	1898	6	0.19962
RASAL1	8	0.38652	0.61993	0.997828	11956	1	0.23069	0.02639	0.10069	0.977515	1899	5	0.23069
RPL6	6	0.12251	0.28645	0.997828	5884	3	-0.094384	0.026398	0.092048	0.977515	1900	3	-0.094384
EMC9	8	0.73191	0.84945	0.997828	16356	2	0.21661	0.0264	0.10072	0.977515	1901	6	0.21661
PTCD1	6	0.73496	0.81811	0.997828	16391	1	0.47778	0.026424	0.092134	0.977515	1902	4	0.47778
ABCC2	8	0.11885	0.3033	0.997828	5777	4	-0.058853	0.026431	0.10081	0.977515	1903	2	-0.058853
EPB41L1	8	0.059367	0.18139	0.996953	3481	2	0.27381	0.026431	0.10081	0.977515	1904	6	0.27381
RSPH14	8	0.65454	0.80943	0.997828	15555	1	0.3431	0.026436	0.10082	0.977515	1905	5	0.3431
C1orf21	8	0.40633	0.63627	0.997828	12289	3	-0.096947	0.026477	0.10096	0.977515	1906	3	-0.096947
TAOK1	8	0.13363	0.32557	0.997828	6192	3	-0.045037	0.026482	0.10097	0.977515	1907	2	-0.045037
MRPL44	8	0.050447	0.1601	0.993754	3094	2	0.12486	0.026491	0.10101	0.977515	1908	5	0.12486
CDC123	8	0.47102	0.68945	0.997828	13288	2	0.27286	0.026538	0.10117	0.977515	1909	6	0.27286
BRI3BP	8	0.96114	0.96149	0.997828	18641	1	0.093356	0.02655	0.10121	0.977515	1910	4	0.093356
PEX14	8	0.22478	0.45484	0.997828	8685	4	-0.080554	0.026556	0.10123	0.977515	1911	2	-0.080554
TRIM44	8	0.5948	0.78123	0.997828	14996	2	0.26969	0.026558	0.10123	0.977515	1912	6	0.26969
OR2AG1	8	0.96437	0.96436	0.997828	18700	1	0.056249	0.02656	0.10124	0.977515	1913	4	0.056249
ERC1	8	0.43659	0.66112	0.997828	12767	2	-0.041354	0.026566	0.10126	0.977515	1914	3	-0.041354
HHLA1	8	0.43802	0.6623	0.997828	12789	1	0.21429	0.026571	0.10128	0.977515	1915	5	0.21429
CGN	8	0.035552	0.12319	0.991027	2368	3	0.024354	0.026576	0.10129	0.977515	1916	2	0.024354
SLC35B1	8	0.075608	0.21858	0.997779	4225	2	0.28071	0.026584	0.10133	0.977515	1917	5	0.28071
SIPA1L3	8	0.31308	0.55921	0.997828	10750	1	0.31637	0.02661	0.10142	0.977515	1918	5	0.31637
TRAF7	8	0.40709	0.6369	0.997828	12303	2	-0.078279	0.026613	0.10143	0.977515	1919	3	-0.078279
POTEI	8	0.52434	0.73323	0.997828	14081	3	-0.031909	0.026615	0.10144	0.977515	1920	3	-0.031909
KCNK12	8	0.25617	0.49642	0.997828	9493	3	-0.10713	0.026635	0.10151	0.977515	1921	1	-0.10713
ENO2	8	0.58684	0.77763	0.997828	14918	1	0.24847	0.026645	0.10155	0.977515	1922	6	0.24847
OSBPL3	8	0.004291	0.021633	0.956735	421	6	-0.4148	0.026686	0.1017	0.977515	1923	2	-0.4148
LMOD3	8	0.12465	0.31209	0.997828	5944	1	0.094449	0.026694	0.10173	0.977515	1924	3	0.094449
CSGALNACT1	8	0.12102	0.30653	0.997828	5840	3	0.15508	0.026703	0.10175	0.977515	1925	4	0.15508
SMC4	8	0.83195	0.90841	0.997828	17528	1	0.10297	0.026725	0.10181	0.977515	1926	3	0.10297
YY1	8	0.1715	0.38083	0.997828	7269	4	-0.10208	0.026738	0.10185	0.977515	1927	3	-0.10208
NPAP1	8	0.66333	0.81379	0.997828	15644	2	0.051958	0.026799	0.10205	0.977515	1928	4	0.051958
TUBG2	8	0.24901	0.48706	0.997828	9321	3	-0.10643	0.026805	0.10206	0.977515	1929	3	-0.10643
DPYSL5	8	0.72841	0.8476	0.997828	16312	2	0.011741	0.02684	0.10216	0.977515	1930	2	0.011741
RPAIN	8	0.10193	0.27599	0.997828	5246	5	-0.19772	0.026847	0.10219	0.977515	1931	3	-0.19772
DAND5	8	0.0072841	0.033422	0.975116	646	1	0.2006	0.026869	0.10225	0.977515	1932	5	0.2006
BNIPL	8	0.96011	0.96062	0.997828	18622	1	0.28485	0.026889	0.10231	0.977515	1933	5	0.28485
NonTarget.CTRL11	8	0.45292	0.67453	0.997828	13007	3	-0.036471	0.026891	0.10231	0.977515	1934	3	-0.036471
C14orf1	8	0.90641	0.931	0.997828	18005	1	0.19943	0.026901	0.10235	0.977515	1935	6	0.19943
TCAIM	8	0.56751	0.76878	0.997828	14729	1	0.16714	0.026916	0.1024	0.977515	1936	6	0.16714
CFC1B	8	0.50209	0.71498	0.997828	13771	3	-0.0012209	0.026932	0.10246	0.977515	1937	4	-0.0012209
DCHS1	8	0.07961	0.22763	0.997828	4379	5	-0.34852	0.026935	0.10247	0.977515	1938	3	-0.34852
CCDC171	8	0.32006	0.56503	0.997828	10866	3	0.21916	0.026949	0.10251	0.977515	1939	5	0.21916
NPR2	8	0.16538	0.37193	0.997828	7089	2	0.13821	0.026962	0.10256	0.977515	1940	6	0.13821
SELENBP1	8	0.95058	0.95342	0.997828	18472	1	0.19876	0.026968	0.10258	0.977515	1941	6	0.19876
NHSL2	8	0.41052	0.63977	0.997828	12360	1	0.20973	0.027009	0.10271	0.977515	1942	6	0.20973
SGTA	6	0.98625	0.98631	0.998964	19108	0	0.15124	0.027015	0.093944	0.977515	1943	3	0.15124
TRIP10	8	0.96843	0.96831	0.998099	18784	0	0.076171	0.027018	0.10275	0.977515	1944	4	0.076171
RGAG1	8	0.5502	0.75473	0.997828	14454	3	0.17401	0.027034	0.10279	0.977515	1945	5	0.17401
KLHDC2	8	0.12619	0.31442	0.997828	5984	2	0.060402	0.027044	0.10283	0.977515	1946	4	0.060402
EBF4	8	0.59674	0.7821	0.997828	15011	2	0.26242	0.027047	0.10283	0.977515	1947	6	0.26242
OR10H3	8	0.75411	0.86187	0.997828	16590	2	0.1816	0.02705	0.10284	0.977515	1948	6	0.1816
ASS1	8	0.95604	0.95737	0.997828	18555	1	0.19547	0.027057	0.10287	0.977515	1949	6	0.19547
PCED1B	8	0.56276	0.76491	0.997828	14632	2	0.22574	0.027063	0.10288	0.977515	1950	5	0.22574
IFT57	8	0.92119	0.93723	0.997828	18142	1	0.23148	0.02708	0.10294	0.977515	1951	6	0.23148
WDR4	6	0.74734	0.82269	0.997828	16521	1	0.11907	0.027094	0.094177	0.977515	1952	3	0.11907
CTNNAL1	8	0.22201	0.45115	0.997828	8615	4	-0.15568	0.027096	0.10298	0.977515	1953	1	-0.15568
WDR33	8	0.92788	0.94038	0.997828	18218	1	0.24165	0.027134	0.10311	0.977515	1954	6	0.24165
RPS4Y1	8	0.39152	0.62402	0.997828	12041	1	0.17264	0.027137	0.10312	0.977515	1955	6	0.17264
PARP14	8	0.082967	0.2351	0.997828	4513	4	-0.24543	0.027147	0.10316	0.977515	1956	2	-0.24543
ANKMY1	8	0.69989	0.83246	0.997828	16003	1	0.16646	0.027152	0.10317	0.977515	1957	6	0.16646
OR8J3	8	0.6289	0.79702	0.997828	15305	2	0.36346	0.027174	0.10324	0.977515	1958	5	0.36346
KCNG3	6	0.94668	0.9468	0.997828	18426	0	0.20358	0.027202	0.094512	0.977515	1959	5	0.20358
FSTL4	8	0.98691	0.98704	0.998964	19123	0	0.29667	0.027242	0.10345	0.977515	1960	5	0.29667
CCDC114	8	0.049378	0.1575	0.991839	3054	3	0.11313	0.027249	0.10347	0.977515	1961	4	0.11313
NPY	8	0.001035	0.0060414	0.923009	121	4	-0.090867	0.027281	0.10358	0.977515	1962	3	-0.090867
CORO1B	8	0.13961	0.33442	0.997828	6368	3	0.20669	0.027287	0.1036	0.977515	1963	4	0.20669
TMEM95	8	0.066764	0.19844	0.996953	3804	3	0.15515	0.0273	0.10364	0.977515	1964	3	0.15515
PLEKHH2	8	0.36686	0.60378	0.997828	11662	3	0.12143	0.027309	0.10367	0.977515	1965	4	0.12143
INCENP	6	0.98	0.98016	0.998964	18987	0	0.35077	0.027344	0.094929	0.977515	1966	5	0.35077
KCNH6	8	0.7439	0.85613	0.997828	16482	2	0.17605	0.027351	0.1038	0.977515	1967	5	0.17605
ALS2CL	8	0.01627	0.066371	0.982715	1299	3	0.043845	0.027351	0.1038	0.977515	1968	4	0.043845
ING3	6	0.60079	0.73919	0.997828	15052	2	-0.022579	0.027383	0.095052	0.977515	1969	2	-0.022579
FGG	8	0.036629	0.12598	0.991027	2418	4	-0.1616	0.027402	0.10396	0.977515	1970	2	-0.1616
FAM173B	8	0.96359	0.96361	0.997828	18686	1	0.38969	0.027443	0.10411	0.977515	1971	6	0.38969
UNC5C	8	0.74442	0.85643	0.997828	16486	2	0.38378	0.027449	0.10412	0.977515	1972	5	0.38378
MALL	8	0.51589	0.72626	0.997828	13967	1	0.17602	0.027454	0.10414	0.977515	1973	3	0.17602
SYT5	8	0.73494	0.85112	0.997828	16390	1	0.25224	0.027474	0.1042	0.977515	1974	5	0.25224
TRIM34	8	0.13562	0.32852	0.997828	6257	4	0.035172	0.027505	0.10431	0.977515	1975	4	0.035172
USHBP1	8	0.28674	0.53597	0.997828	10266	2	0.23134	0.027513	0.10434	0.977515	1976	5	0.23134
PHB	8	0.60783	0.78717	0.997828	15109	2	0.023686	0.027556	0.10446	0.977515	1977	2	0.023686
FAM149B1	8	0.88358	0.92276	0.997828	17818	1	0.21572	0.027559	0.10447	0.977515	1978	6	0.21572
RAB10	8	0.48823	0.70361	0.997828	13561	1	0.18467	0.027567	0.1045	0.977515	1979	6	0.18467
TMEM9B	8	0.13518	0.32786	0.997828	6238	3	0.0034364	0.027571	0.10451	0.977515	1980	2	0.0034364
RANGRF	8	0.35022	0.5901	0.997828	11397	2	0.32288	0.027574	0.10452	0.977515	1981	5	0.32288
MAG	8	0.091576	0.25389	0.997828	4841	3	-0.061773	0.027581	0.10454	0.977515	1982	3	-0.061773
ZNF844	8	0.25045	0.48896	0.997828	9358	2	0.26723	0.027588	0.10457	0.977515	1983	5	0.26723
DDX11	6	0.040359	0.12107	0.991027	2614	1	0.1251	0.027591	0.095552	0.977515	1984	3	0.1251
FBXL17	8	0.12875	0.31829	0.997828	6051	3	0.24201	0.027594	0.10459	0.977515	1985	5	0.24201
MXRA8	8	0.89632	0.92713	0.997828	17918	1	0.23004	0.027632	0.10472	0.977515	1986	6	0.23004
PDE4D	8	0.055766	0.17286	0.996953	3315	2	0.33646	0.02765	0.10479	0.977515	1987	5	0.33646
NICN1	8	0.098391	0.26843	0.997828	5109	4	-0.025225	0.027658	0.10482	0.977515	1988	4	-0.025225
MCOLN3	8	0.18093	0.39419	0.997828	7521	3	0.19917	0.027663	0.10484	0.977515	1989	4	0.19917
BEND2	8	0.007693	0.034959	0.975116	674	3	0.21826	0.027674	0.10487	0.977515	1990	5	0.21826
HBZ	8	0.70358	0.8344	0.997828	16048	2	0.21676	0.027696	0.10494	0.977515	1991	4	0.21676
MCHR2	8	0.090074	0.25066	0.997828	4775	5	-0.28356	0.027709	0.10498	0.977515	1992	3	-0.28356
RAB20	8	0.80659	0.89334	0.997828	17198	2	0.11719	0.027723	0.10503	0.977515	1993	4	0.11719
OR8I2	8	0.33363	0.57625	0.997828	11109	3	0.088332	0.027746	0.1051	0.977515	1994	4	0.088332
PALD1	8	0.046305	0.1501	0.991027	2893	4	-0.16346	0.027757	0.10514	0.977515	1995	3	-0.16346
POM121L2	8	0.047364	0.15271	0.991027	2953	3	0.2843	0.027761	0.10516	0.977515	1996	5	0.2843
FRG2B	8	0.3114	0.5578	0.997828	10726	2	0.059129	0.027811	0.10533	0.977515	1997	2	0.059129
PSMB5	8	0.57143	0.77091	0.997828	14785	1	0.30981	0.027818	0.10534	0.977515	1998	6	0.30981
DOCK7	8	0.4061	0.63607	0.997828	12284	2	0.19188	0.027855	0.10547	0.977515	1999	4	0.19188
[truncated: 17,365 more rows]

## Sheet: TGFb
id	num	neg|score	neg|p-value	neg|fdr	neg|rank	neg|goodsgrna	neg|lfc	pos|score	pos|p-value	pos|fdr	pos|rank	pos|goodsgrna	pos|lfc
COX17	4	1	1	0.999999	19347	0	1.1578	2.2427e-06	5.8852e-06	0.066832	1	4	1.1578
GTF2I	4	1	1	0.999999	19346	0	1.0964	2.617e-06	6.9087e-06	0.066832	2	4	1.0964
PWP1	3	0.99999	0.99999	0.999999	19345	0	1.1924	5.575e-06	1.9191e-05	0.102723	3	3	1.1924
TGFBR1	4	0.99999	1	0.999999	19344	0	0.89414	6.9251e-06	2.1238e-05	0.102723	4	4	0.89414
CYC1	4	0.99861	0.99862	0.999999	19318	0	1.3518	1.2315e-05	4.5291e-05	0.144979	5	3	1.3518
LHX8	3	0.89487	0.89491	0.999942	17236	0	1.6507	1.4081e-05	4.7338e-05	0.144979	6	2	1.6507
ZNF600	4	0.50985	0.50915	0.999942	9762	0	1.3106	1.4158e-05	5.2455e-05	0.144979	7	3	1.3106
GRAMD1B	4	0.78914	0.78872	0.999942	15193	0	-0.0024801	2.7185e-05	9.8002e-05	0.210396	8	1	-0.0024801
CCL1	4	0.96306	0.96299	0.999942	18591	0	0.84107	3.0639e-05	0.00010875	0.210396	9	2	0.84107
ARFRP1	2	0.64535	0.64503	0.999942	12374	0	1.6743	4.0778e-05	8.1114e-05	0.196163	10	1	1.6743
PDCL	4	0.98439	0.98438	0.999942	19040	0	1.1039	4.1311e-05	0.00015225	0.267777	11	3	1.1039
ADORA2A	4	0.99995	0.99995	0.999999	19343	0	0.76662	4.9778e-05	0.00018347	0.295792	12	4	0.76662
TGFBR2	4	0.99994	0.99994	0.999999	19342	0	0.81836	5.8717e-05	0.00021826	0.324829	13	4	0.81836
ACER3	4	0.99992	0.99993	0.999999	19341	0	0.82402	7.644e-05	0.00029247	0.400681	14	4	0.82402
CLIC1	4	0.99991	0.99991	0.999999	19340	0	0.72583	8.7458e-05	0.00033034	0.400681	15	4	0.72583
ANK2	4	0.99991	0.99991	0.999999	19339	0	1.0526	8.7852e-05	0.00033136	0.400681	16	4	1.0526
FBXO48	4	0.9788	0.97883	0.999942	18929	0	1.2412	0.00010089	0.0003851	0.438264	17	3	1.2412
DPM3	4	0.95156	0.95147	0.999942	18381	0	0.34534	0.00013592	0.00052071	0.484237	18	1	0.34534
MAMDC4	3	0.99985	0.99985	0.999999	19338	0	0.92806	0.00014624	0.0004506	0.484237	19	3	0.92806
SIRT7	4	0.99585	0.99588	0.999942	19263	0	0.96895	0.00015034	0.00055603	0.484237	20	3	0.96895
CHST11	4	0.87711	0.87667	0.999942	16895	0	0.903	0.00016871	0.00060208	0.484237	21	2	0.903
SREBF1	4	0.69274	0.69207	0.999942	13286	0	0.70368	0.00017565	0.00062	0.484237	22	2	0.70368
DIS3L	4	0.96692	0.96687	0.999942	18667	0	0.99221	0.00017845	0.00062767	0.484237	23	3	0.99221
PPP1R1B	4	0.43005	0.42964	0.999942	8231	0	-0.38282	0.00019028	0.00065838	0.484237	24	1	-0.38282
CABLES1	4	0.90656	0.90625	0.999942	17463	0	1.0349	0.00021457	0.00072439	0.484237	25	3	1.0349
RAD23B	4	0.72031	0.7197	0.999942	13828	0	0.78756	0.00021824	0.00073412	0.484237	26	2	0.78756
SLC2A4	4	0.73234	0.73187	0.999942	14065	0	0.95187	0.00022768	0.00076124	0.484237	27	3	0.95187
C21orf140	3	0.97038	0.97051	0.999942	18735	0	1.3406	0.00023245	0.00068806	0.484237	28	2	1.3406
TBC1D31	4	0.716	0.71532	0.999942	13747	0	0.8868	0.00024131	0.00079297	0.484237	29	3	0.8868
KCNJ10	4	0.95033	0.95028	0.999942	18344	0	0.87945	0.00024465	0.00079911	0.484237	30	3	0.87945
CBR1	4	0.98696	0.98697	0.999942	19092	0	0.8522	0.00026757	0.00086871	0.484237	31	2	0.8522
DOCK2	3	0.99973	0.99972	0.999999	19336	0	0.77973	0.00027317	0.00080423	0.484237	32	3	0.77973
GNPNAT1	3	0.90956	0.90963	0.999942	17538	0	1.3065	0.00027335	0.00080423	0.484237	33	2	1.3065
COASY	4	0.99731	0.99731	0.999942	19293	0	1.018	0.00028735	0.00091886	0.484237	34	3	1.018
NCKAP1L	4	0.45226	0.45178	0.999942	8635	0	0.90785	0.0002958	0.00094496	0.484237	35	2	0.90785
LRRC3B	4	0.65267	0.65201	0.999942	12515	0	0.096779	0.00029901	0.0009511	0.484237	36	1	0.096779
PIH1D3	4	0.20586	0.21237	0.999632	4086	1	0.92478	0.0003152	0.00099204	0.49213	37	3	0.92478
POLR2C	3	0.99968	0.99968	0.999999	19335	0	0.9591	0.00032142	0.00094445	0.484237	38	3	0.9591
C14orf2	4	0.80625	0.80588	0.999942	15523	0	0.93607	0.00032978	0.0010284	0.497401	39	3	0.93607
ARV1	4	0.29789	0.29747	0.999942	5712	1	-0.0051677	0.00035336	0.0010934	0.509338	40	1	-0.0051677
CLP1	4	0.7292	0.72867	0.999942	14008	0	0.79333	0.00037282	0.0011543	0.509338	41	2	0.79333
ACE	4	0.32212	0.32136	0.999942	6153	1	0.87487	0.00037473	0.0011584	0.509338	42	2	0.87487
ZNF728	3	0.98902	0.98912	0.999942	19127	0	1.2082	0.00038034	0.0011179	0.509338	43	2	1.2082
PAPSS2	4	0.44806	0.4476	0.999942	8558	0	-0.019982	0.00040772	0.0012428	0.534323	44	1	-0.019982
VPS35	4	0.73521	0.7347	0.999942	14110	0	0.87957	0.00043293	0.0013027	0.547891	45	2	0.87957
GFPT1	3	0.69326	0.69318	0.999942	13300	0	1.2497	0.00045522	0.0013411	0.55099	46	2	1.2497
KIF15	4	0.38752	0.38708	0.999942	7391	0	0.99196	0.00046207	0.0013907	0.55099	47	3	0.99196
FAM86B2	4	0.22146	0.22628	0.999942	4346	1	0.99866	0.00046713	0.0014148	0.55099	48	3	0.99866
PRPF38B	2	0.048468	0.052976	0.962929	1558	1	0.58538	0.00047569	0.00090249	0.484237	49	1	0.58538
STUB1	3	0.99951	0.99951	0.999999	19333	0	0.7814	0.00048836	0.001424	0.55099	50	3	0.7814
GUCA2A	4	0.61305	0.61251	0.999942	11718	0	0.020306	0.00051642	0.0015499	0.587241	51	1	0.020306
FASN	4	0.83338	0.83275	0.999942	16012	0	0.86622	0.00054167	0.0016087	0.587241	52	2	0.86622
NAPA	3	0.32115	0.32102	0.999942	6133	0	1.1825	0.00055639	0.0016062	0.587241	53	2	1.1825
BASP1	4	0.42712	0.42662	0.999942	8171	0	0.72167	0.00057077	0.0016942	0.606986	54	2	0.72167
RAF1	4	0.88017	0.8797	0.999942	16951	0	0.87163	0.00058774	0.0017377	0.611251	55	2	0.87163
HAUS1	4	0.91507	0.91485	0.999942	17647	0	0.94174	0.00064563	0.0018907	0.6532	56	3	0.94174
THAP9	4	0.87325	0.87284	0.999942	16822	0	0.84344	0.00067375	0.0019685	0.662769	57	3	0.84344
LCE2D	4	0.94668	0.94665	0.999942	18275	0	0.24203	0.00067946	0.0019869	0.662769	58	1	0.24203
TMEM179B	4	0.63599	0.63539	0.999942	12176	0	0.86949	0.00071591	0.0020857	0.666745	59	3	0.86949
TMPRSS11A	4	0.41181	0.41135	0.999942	7853	0	0.60672	0.00072993	0.0021276	0.666745	60	2	0.60672
CACUL1	4	0.50849	0.50786	0.999942	9743	0	-0.078914	0.0007338	0.0021425	0.666745	61	1	-0.078914
CCDC80	4	0.96304	0.96296	0.999942	18590	0	0.79794	0.00073493	0.002145	0.666745	62	3	0.79794
NSA2	4	0.99973	0.99973	0.999999	19337	0	1.0228	0.00074624	0.0021711	0.666745	63	3	1.0228
FBXW11	4	0.61766	0.61717	0.999942	11814	0	0.82015	0.00077947	0.0022627	0.68035	64	2	0.82015
ADRA2B	4	0.41425	0.41376	0.999942	7906	0	0.34256	0.00078814	0.0022858	0.68035	65	2	0.34256
TMEM189	4	0.98108	0.98109	0.999942	18974	0	0.82212	0.00080343	0.0023272	0.682193	66	3	0.82212
CCDC78	4	0.91042	0.91016	0.999942	17551	0	0.74883	0.00087886	0.0025278	0.717468	67	3	0.74883
OR52N5	4	0.59563	0.59509	0.999942	11412	0	-0.056169	0.00089682	0.0025785	0.717468	68	1	-0.056169
APBA2	4	0.53427	0.53356	0.999942	10210	0	0.69628	0.00090293	0.0025959	0.717468	69	2	0.69628
HIPK4	4	0.93942	0.93942	0.999942	18118	0	0.79658	0.00093369	0.0026839	0.731348	70	2	0.79658
SAMD15	4	0.43437	0.43399	0.999942	8313	0	0.78955	0.00095279	0.0027382	0.735767	71	2	0.78955
EMC6	3	0.99898	0.999	0.999999	19323	0	0.70284	0.0010247	0.0029019	0.743007	72	3	0.70284
C3orf84	4	0.87415	0.87372	0.999942	16841	0	0.84134	0.0010547	0.0030068	0.743007	73	3	0.84134
DIO1	4	0.84763	0.847	0.999942	16307	0	0.62955	0.0010598	0.0030222	0.743007	74	2	0.62955
OLIG3	4	0.95156	0.95147	0.999942	18382	0	0.75134	0.0010602	0.0030237	0.743007	75	3	0.75134
CYB5R2	4	0.64851	0.64793	0.999942	12440	0	0.90676	0.0010618	0.0030283	0.743007	76	2	0.90676
C9orf135	4	0.83928	0.83858	0.999942	16120	0	0.87399	0.0010638	0.0030334	0.743007	77	3	0.87399
TRIM44	4	0.70231	0.70161	0.999942	13487	0	0.85962	0.0010706	0.0030534	0.743007	78	3	0.85962
EFCAB2	4	0.98318	0.98318	0.999942	19012	0	0.80637	0.0010778	0.0030723	0.743007	79	3	0.80637
SNX33	4	0.31295	0.31235	0.999942	5968	1	0.54317	0.0011048	0.0031506	0.744888	80	2	0.54317
KCNJ15	4	0.6383	0.63767	0.999942	12224	0	0.34287	0.0011141	0.0031757	0.744888	81	1	0.34287
ILK	4	0.73131	0.73078	0.999942	14044	0	0.54212	0.0011421	0.0032422	0.744888	82	2	0.54212
RPS7	3	0.99126	0.99135	0.999942	19173	0	0.74848	0.0011617	0.0032878	0.744888	83	2	0.74848
PDXK	4	0.57194	0.57124	0.999942	10958	0	-0.13944	0.0011685	0.0033134	0.744888	84	1	-0.13944
GRAMD1C	4	0.67151	0.67093	0.999942	12879	0	0.65668	0.0011765	0.0033333	0.744888	85	2	0.65668
KCNK18	4	0.71788	0.71721	0.999942	13776	0	0.55855	0.0012002	0.0033958	0.744888	86	2	0.55855
FRRS1	4	0.29718	0.29677	0.999942	5700	1	0.72593	0.0012447	0.0035212	0.744888	87	2	0.72593
TPM4	4	0.32671	0.32598	0.999942	6244	0	0.26586	0.0012499	0.0035324	0.744888	88	2	0.26586
C5AR2	4	0.50087	0.50027	0.999942	9587	0	0.58034	0.0012551	0.0035421	0.744888	89	2	0.58034
PPRC1	2	0.99869	0.99865	0.999999	19319	0	1.0035	0.0013058	0.0025058	0.717468	90	2	1.0035
FAM172A	4	0.67713	0.67646	0.999942	12981	0	0.47599	0.0013243	0.0037315	0.763679	91	2	0.47599
SNX29	4	0.16303	0.17519	0.998498	3344	1	-0.073699	0.0013314	0.0037499	0.763679	92	1	-0.073699
USP17L27	3	0.53546	0.53557	0.999942	10237	0	1.0465	0.0013426	0.0036639	0.762217	93	2	1.0465
KLHL18	4	0.99958	0.9996	0.999999	19334	0	0.84516	0.0013857	0.0038922	0.784035	94	2	0.84516
MFSD3	4	0.21336	0.21904	0.999942	4213	1	0.84929	0.0014305	0.0040094	0.784035	95	3	0.84929
NDC80	4	0.8478	0.84717	0.999942	16312	0	-0.042264	0.00144	0.0040401	0.784035	96	1	-0.042264
RGS17	4	0.11311	0.13361	0.993317	2537	1	0.7177	0.0014508	0.0040708	0.784035	97	3	0.7177
MSN	4	0.26568	0.26681	0.999942	5133	1	0.68017	0.0014767	0.0041455	0.784035	98	2	0.68017
CEP19	4	0.92974	0.92953	0.999942	17934	0	0.9125	0.0014943	0.0041946	0.784035	99	3	0.9125
IRS2	4	0.48646	0.48601	0.999942	9306	0	0.18255	0.0014944	0.0041946	0.784035	100	1	0.18255
SERF2	4	0.0053448	0.012387	0.875789	263	1	0.75474	0.0015009	0.0042146	0.784035	101	3	0.75474
SLC47A2	3	0.36001	0.35998	0.999942	6885	0	0.23258	0.0015284	0.0040032	0.784035	102	1	0.23258
SERTM1	4	0.90372	0.90339	0.999942	17402	0	0.68899	0.001581	0.0044254	0.787535	103	3	0.68899
GALNT14	4	0.9671	0.96704	0.999942	18669	0	0.82775	0.0015929	0.0044592	0.787535	104	3	0.82775
DENND1C	4	0.54175	0.54103	0.999942	10358	0	0.52717	0.001602	0.0044889	0.787535	105	2	0.52717
C7orf69	4	0.056269	0.088383	0.987272	1661	1	-0.26495	0.001603	0.004492	0.787535	106	1	-0.26495
ANGPTL1	4	0.35997	0.35939	0.999942	6883	0	0.75423	0.0016133	0.0045204	0.787535	107	3	0.75423
CNPY4	4	0.06914	0.098468	0.989755	1845	1	-0.30526	0.0016573	0.0046414	0.787535	108	1	-0.30526
LONP1	4	0.49537	0.49481	0.999942	9480	0	0.78203	0.0016595	0.004646	0.787535	109	3	0.78203
ENTPD1	4	0.98396	0.98394	0.999942	19033	0	0.78743	0.0016758	0.0046859	0.787535	110	2	0.78743
CD7	4	0.50308	0.50247	0.999942	9636	0	0.88152	0.0016945	0.0047335	0.787535	111	2	0.88152
C17orf100	4	0.18249	0.19198	0.998498	3679	1	0.82801	0.0017155	0.0048011	0.787535	112	3	0.82801
SCN11A	4	0.41194	0.41148	0.999942	7856	0	-0.36336	0.0017659	0.0049423	0.787535	113	1	-0.36336
ZNF165	4	0.70855	0.70784	0.999942	13608	0	0.78652	0.0017854	0.0050088	0.787535	114	2	0.78652
VMAC	4	0.81825	0.81783	0.999942	15732	0	0.77154	0.0017987	0.005038	0.787535	115	3	0.77154
NRDE2	2	0.99819	0.99811	0.999942	19313	0	0.89499	0.0018084	0.0035053	0.744888	116	2	0.89499
PRMT1	4	0.88277	0.88234	0.999942	17008	0	0.79594	0.0018107	0.005061	0.787535	117	3	0.79594
SF3A1	2	0.99818	0.9981	0.999942	19310	0	1.0999	0.0018246	0.0035391	0.744888	118	2	1.0999
GPR82	4	0.9924	0.99245	0.999942	19195	0	0.71466	0.0018479	0.0051716	0.787535	119	3	0.71466
TRMT112	3	0.92764	0.92772	0.999942	17898	0	0.17749	0.0018543	0.0046061	0.787535	120	1	0.17749
LAMTOR1	4	0.99194	0.99199	0.999942	19188	0	0.73737	0.0018561	0.0051931	0.787535	121	2	0.73737
NPRL3	4	0.99882	0.99881	0.999999	19321	0	0.72447	0.0018761	0.0052417	0.787535	122	3	0.72447
CMTM2	3	0.073733	0.086273	0.98302	1927	1	0.97791	0.0018883	0.0046593	0.787535	123	2	0.97791
MMP26	4	0.79808	0.79774	0.999942	15373	0	0.804	0.0019183	0.0053614	0.787535	124	2	0.804
ZNF518A	4	0.99912	0.99911	0.999999	19326	0	0.67898	0.0019213	0.0053712	0.787535	125	3	0.67898
CLDN14	4	0.72411	0.7236	0.999942	13897	0	0.77642	0.0019352	0.0054044	0.787535	126	3	0.77642
CNP	4	0.46669	0.46619	0.999942	8919	0	0.77141	0.0019415	0.0054198	0.787535	127	3	0.77141
RXRG	4	0.44639	0.44593	0.999942	8528	0	0.17456	0.0019559	0.0054546	0.787535	128	2	0.17456
AMPH	4	0.99816	0.99819	0.999942	19308	0	0.54595	0.0019559	0.0054546	0.787535	129	2	0.54595
KIF18B	4	0.23273	0.23647	0.999942	4538	1	0.77136	0.0019681	0.0054981	0.787935	130	3	0.77136
ATP13A1	4	0.65082	0.65022	0.999942	12485	0	0.72761	0.0020316	0.0056726	0.795272	131	3	0.72761
KCNC2	4	0.62888	0.62842	0.999942	12037	0	0.033819	0.0020916	0.005841	0.802647	132	1	0.033819
SCD	3	0.96699	0.96718	0.999942	18668	0	1.0097	0.0021234	0.0050713	0.787535	133	2	1.0097
ZSCAN26	4	0.99297	0.99301	0.999942	19204	0	0.83597	0.0021375	0.0059725	0.807728	134	3	0.83597
ZNF597	4	0.35364	0.35298	0.999942	6761	0	0.38216	0.0021459	0.0060016	0.807728	135	2	0.38216
HBQ1	4	0.18557	0.19465	0.998498	3733	1	0.37128	0.0021631	0.0060446	0.807728	136	2	0.37128
PAPD5	4	0.71707	0.71638	0.999942	13764	0	0.80428	0.002204	0.0061485	0.807728	137	2	0.80428
FTSJ1	4	0.97388	0.97381	0.999942	18817	0	0.62037	0.0022208	0.0061971	0.807728	138	2	0.62037
SPSB3	4	0.9678	0.96775	0.999942	18685	0	0.70043	0.0022545	0.0062867	0.80798	139	3	0.70043
TRMT10A	4	0.19462	0.20248	0.998498	3887	1	0.71663	0.0022609	0.0063061	0.80798	140	3	0.71663
TNFRSF13C	3	0.35116	0.35104	0.999942	6713	0	0.99779	0.0022663	0.0053307	0.787535	141	2	0.99779
ABHD12B	4	0.99573	0.99576	0.999942	19259	0	0.80279	0.002306	0.0064182	0.812308	142	3	0.80279
CTDNEP1	4	0.77433	0.77392	0.999942	14903	0	0.0092954	0.0023088	0.006429	0.812308	143	1	0.0092954
PCYT1A	4	0.99423	0.99428	0.999942	19232	0	0.75283	0.0023495	0.0065395	0.812308	144	3	0.75283
KRTAP11-1	2	0.9757	0.97561	0.999942	18864	0	1.116	0.0023502	0.00458	0.787535	145	1	1.116
IK	4	0.55474	0.55402	0.999942	10612	0	0.65975	0.002363	0.0065728	0.812308	146	2	0.65975
RGS9	4	0.91001	0.90975	0.999942	17546	0	0.68649	0.0024084	0.0067007	0.812308	147	3	0.68649
PCDHGA3	4	0.27125	0.27205	0.999942	5233	1	0.12856	0.0024173	0.0067314	0.812308	148	2	0.12856
GDF5	3	0.99819	0.99823	0.999942	19312	0	0.97363	0.0024353	0.005646	0.795272	149	2	0.97363
FANCM	4	0.99634	0.99636	0.999942	19276	0	0.73841	0.0024689	0.0068675	0.812308	150	3	0.73841
GOLM1	4	0.8167	0.81632	0.999942	15693	0	0.76341	0.0024836	0.0068998	0.812308	151	3	0.76341
CNGA4	4	0.9454	0.9453	0.999942	18252	0	0.68651	0.0025069	0.0069622	0.812308	152	3	0.68651
ANKDD1A	3	0.98988	0.98999	0.999942	19140	0	1.0352	0.0025238	0.0058082	0.802647	153	2	1.0352
AP2A2	4	0.3226	0.32185	0.999942	6163	0	0.56957	0.0025258	0.0070083	0.812308	154	2	0.56957
LDHB	4	0.98666	0.98665	0.999942	19086	0	0.74068	0.0025355	0.0070415	0.812308	155	3	0.74068
SLX1B	4	0.92927	0.92905	0.999942	17926	0	0.80031	0.0025355	0.0070415	0.812308	156	3	0.80031
REEP2	3	0.99081	0.99092	0.999942	19156	0	0.54375	0.0025465	0.0058497	0.802647	157	1	0.54375
UQCRC2	4	0.95047	0.95042	0.999942	18349	0	0.24622	0.0025801	0.0071577	0.812308	158	1	0.24622
SULT6B1	4	0.69336	0.69269	0.999942	13303	0	0.72768	0.0025847	0.0071669	0.812308	159	3	0.72768
BCDIN3D	2	0.63683	0.6366	0.999942	12197	0	0.90846	0.0026217	0.0050836	0.787535	160	1	0.90846
CNOT3	2	0.99737	0.99727	0.999942	19295	0	1.0092	0.0026274	0.0050928	0.787535	161	2	1.0092
NBPF11	4	0.14008	0.15586	0.998498	2975	1	-0.10377	0.0026344	0.0072995	0.812308	162	1	-0.10377
RASL10A	4	0.83518	0.83457	0.999942	16052	0	0.69465	0.0026356	0.0073056	0.812308	163	3	0.69465
ARHGAP12	4	0.017527	0.033496	0.945523	675	1	0.29489	0.0026886	0.0074463	0.823225	164	2	0.29489
LY6D	3	0.99167	0.99179	0.999942	19180	0	0.92122	0.0027259	0.0061797	0.807728	165	2	0.92122
CELF6	4	0.0078926	0.016817	0.900622	350	2	-0.43928	0.0027429	0.0075912	0.827413	166	1	-0.43928
F2R	3	0.69639	0.69634	0.999942	13368	0	-0.14102	0.00275	0.0062207	0.807728	167	1	-0.14102
ERP27	3	0.9835	0.98364	0.999942	19019	0	0.9801	0.0027501	0.0062207	0.807728	168	2	0.9801
CRABP1	4	0.92695	0.92673	0.999942	17884	0	0.56624	0.0027665	0.0076577	0.827413	169	2	0.56624
DHRS4	4	0.88419	0.88377	0.999942	17033	0	0.82022	0.002775	0.0076853	0.827413	170	2	0.82022
CYP11A1	4	0.97659	0.97658	0.999942	18884	0	0.70414	0.0027818	0.0077038	0.827413	171	2	0.70414
LOH12CR1	4	0.85439	0.85383	0.999942	16449	0	0.4672	0.0028057	0.0077728	0.827413	172	2	0.4672
EPS15L1	4	0.96809	0.96803	0.999942	18690	0	0.64064	0.0028092	0.0077836	0.827413	173	2	0.64064
CDK4	4	0.77806	0.77761	0.999942	14982	0	0.78997	0.0028514	0.007909	0.831818	174	2	0.78997
ZNF792	4	0.96588	0.96583	0.999942	18646	0	0.80384	0.0028533	0.007911	0.831818	175	3	0.80384
LZTS3	4	0.93308	0.93287	0.999942	18005	0	0.78313	0.0028719	0.0079596	0.832406	176	3	0.78313
MED24	4	0.66616	0.66559	0.999942	12781	0	0.56882	0.0029057	0.0080518	0.833407	177	2	0.56882
PODN	4	0.91741	0.91722	0.999942	17691	0	0.77416	0.0029593	0.0081874	0.833407	178	3	0.77416
TMSB4X	4	0.45271	0.4522	0.999942	8643	0	-0.20606	0.0029599	0.0081884	0.833407	179	1	-0.20606
TMEM59L	4	0.46035	0.4599	0.999942	8791	0	-0.063825	0.0030142	0.0083327	0.833407	180	1	-0.063825
MAGEA12	3	0.66463	0.66449	0.999942	12751	0	0.90778	0.0030274	0.006734	0.812308	181	2	0.90778
APOLD1	3	0.98213	0.98228	0.999942	18996	0	0.35596	0.0030349	0.0067488	0.812308	182	1	0.35596
SLC2A8	4	0.40541	0.40501	0.999942	7730	0	0.47004	0.0030433	0.0084074	0.833407	183	2	0.47004
INIP	4	0.92621	0.92603	0.999942	17861	0	0.23442	0.0030684	0.0084699	0.833407	184	1	0.23442
UIMC1	4	0.32014	0.31942	0.999942	6111	1	-0.21487	0.0031227	0.0086091	0.833407	185	1	-0.21487
FBXO42	4	0.97479	0.97473	0.999942	18839	0	0.74519	0.0031492	0.0086792	0.833407	186	2	0.74519
SLC25A33	4	0.057154	0.089058	0.987329	1674	1	0.05635	0.0031769	0.0087513	0.833407	187	1	0.05635
SLC38A4	4	0.65641	0.65578	0.999942	12580	0	0.52787	0.0031983	0.0088107	0.833407	188	2	0.52787
EEF1E1	4	0.85636	0.85584	0.999942	16491	0	0.63922	0.003222	0.0088803	0.833407	189	2	0.63922
YPEL5	4	0.060998	0.092011	0.989755	1721	1	0.31385	0.0032311	0.0089033	0.833407	190	2	0.31385
ZNF326	4	0.21658	0.22192	0.999942	4260	1	0.78996	0.003236	0.0089156	0.833407	191	3	0.78996
COX15	3	0.84631	0.84634	0.999942	16276	0	0.6141	0.0032384	0.0070999	0.812308	192	2	0.6141
BPI	4	0.21174	0.2176	0.999942	4187	1	0.80253	0.0032548	0.0089714	0.833407	193	3	0.80253
MOB4	4	0.99912	0.99912	0.999999	19327	0	0.82765	0.0032569	0.008975	0.833407	194	2	0.82765
OR5A2	4	0.55242	0.55169	0.999942	10559	0	0.5816	0.0032569	0.008975	0.833407	195	2	0.5816
EPO	4	0.99122	0.99125	0.999942	19171	0	0.70299	0.0032827	0.0090435	0.833407	196	2	0.70299
MVB12A	4	0.85396	0.85341	0.999942	16440	0	0.11606	0.0032854	0.0090497	0.833407	197	1	0.11606
SLC7A5	4	0.99302	0.99306	0.999942	19205	0	0.71631	0.0033064	0.0091019	0.833407	198	3	0.71631
AHCY	3	0.94049	0.94062	0.999942	18145	0	1.0169	0.0033285	0.0072677	0.812308	199	2	1.0169
MGAM2	4	0.50529	0.50466	0.999942	9684	0	0.37295	0.0033396	0.0091925	0.833407	200	2	0.37295
ISLR	3	0.19753	0.1986	0.998498	3933	1	0.94003	0.0033444	0.0072979	0.812308	201	2	0.94003
EQTN	4	0.999	0.99899	0.999999	19324	0	0.7039	0.0034511	0.0095005	0.833407	202	3	0.7039
SCAMP5	4	0.99023	0.99022	0.999942	19144	0	0.73041	0.0034548	0.0095087	0.833407	203	2	0.73041
LEPR	4	0.86786	0.86741	0.999942	16731	0	0.6767	0.0034771	0.0095727	0.833407	204	3	0.6767
QPCT	4	0.11242	0.13305	0.993317	2529	1	0.67695	0.0035281	0.0097083	0.833407	205	3	0.67695
C9orf57	4	0.47088	0.47038	0.999942	9000	0	0.31209	0.0035565	0.009781	0.833407	206	2	0.31209
EARS2	4	0.45554	0.45509	0.999942	8699	0	0.31055	0.0035578	0.0097841	0.833407	207	2	0.31055
SFT2D3	3	0.85014	0.85012	0.999942	16362	0	0.20801	0.0035638	0.0077058	0.827413	208	1	0.20801
SFSWAP	4	0.77945	0.77901	0.999942	15012	0	-0.15087	0.0036108	0.0099299	0.833407	209	1	-0.15087
COX20	4	0.13451	0.15111	0.998498	2889	1	0.26558	0.0036195	0.009956	0.833407	210	2	0.26558
GOLGB1	4	0.99657	0.99659	0.999942	19278	0	0.72678	0.0036603	0.010078	0.833407	211	2	0.72678
OR52N4	4	0.69574	0.69502	0.999942	13350	0	0.63764	0.0036661	0.010093	0.833407	212	2	0.63764
SCN5A	4	0.8747	0.87426	0.999942	16850	0	0.75887	0.0036798	0.010124	0.833407	213	2	0.75887
TCEB3	4	0.9299	0.92968	0.999942	17939	0	0.66446	0.0036994	0.010178	0.833407	214	3	0.66446
FOXA1	4	0.50087	0.50027	0.999942	9589	0	0.42645	0.0037189	0.010231	0.833407	215	2	0.42645
TXNDC9	4	0.55577	0.55505	0.999942	10630	0	0.3092	0.0037192	0.010232	0.833407	216	1	0.3092
TMEM9B	4	0.9917	0.99174	0.999942	19181	0	0.65047	0.0037222	0.010239	0.833407	217	3	0.65047
CDK5RAP1	4	0.96012	0.96002	0.999942	18536	0	0.68766	0.0037392	0.010279	0.833407	218	3	0.68766
PLCH2	4	0.93851	0.93848	0.999942	18105	0	0.73403	0.0037405	0.010283	0.833407	219	2	0.73403
POLD1	3	0.55624	0.55632	0.999942	10640	0	0.22594	0.0037672	0.0080866	0.833407	220	1	0.22594
FTCD	4	0.92073	0.92054	0.999942	17759	0	0.14168	0.0037734	0.010372	0.833407	221	1	0.14168
SOX1	4	0.97757	0.9776	0.999942	18905	0	0.66479	0.0037837	0.010403	0.833407	222	3	0.66479
SNX1	4	0.96534	0.96528	0.999942	18632	0	0.61844	0.0038106	0.010473	0.833407	223	3	0.61844
YLPM1	4	0.046496	0.080717	0.977355	1525	1	0.61225	0.0038495	0.010582	0.833407	224	2	0.61225
POLR3D	4	0.042213	0.07469	0.9744	1414	1	0.68874	0.0038511	0.010586	0.833407	225	3	0.68874
S100A1	4	0.51014	0.50941	0.999942	9766	0	0.66018	0.0038635	0.010618	0.833407	226	2	0.66018
SAPCD2	4	0.45918	0.45875	0.999942	8770	0	-0.088726	0.0038818	0.01066	0.833407	227	1	-0.088726
TMCC3	4	0.66603	0.66546	0.999942	12779	0	0.63689	0.0039208	0.010753	0.833407	228	3	0.63689
GALM	4	0.24944	0.25173	0.999942	4838	1	0.70007	0.0039236	0.010759	0.833407	229	2	0.70007
MBP	4	0.84184	0.84112	0.999942	16173	0	0.51243	0.0039277	0.010769	0.833407	230	2	0.51243
DUSP6	4	0.7292	0.72867	0.999942	14010	0	0.76925	0.0039514	0.010833	0.833407	231	3	0.76925
PTHLH	4	0.77281	0.77244	0.999942	14868	0	0.79521	0.0039875	0.010922	0.833407	232	3	0.79521
SLC35E2B	4	0.99175	0.9918	0.999942	19183	0	0.39284	0.0039903	0.010929	0.833407	233	1	0.39284
RHOA	4	0.97754	0.97757	0.999942	18904	0	0.79138	0.0039952	0.010944	0.833407	234	3	0.79138
ATP5H	4	0.50087	0.50027	0.999942	9590	0	0.65171	0.0040208	0.011021	0.833407	235	2	0.65171
NABP2	4	0.73615	0.73559	0.999942	14135	0	0.67554	0.0040372	0.011058	0.833407	236	2	0.67554
LOC100506422	4	0.68525	0.68464	0.999942	13137	0	0.60689	0.0040863	0.011188	0.833407	237	2	0.60689
DNAAF3	3	0.59568	0.59584	0.999942	11416	0	0.77092	0.0040926	0.0086561	0.833407	238	2	0.77092
RPS18	4	0.85777	0.8573	0.999942	16522	0	0.20091	0.0040987	0.011222	0.833407	239	1	0.20091
GRIK5	4	0.99818	0.99821	0.999942	19311	0	0.79263	0.0041261	0.011294	0.833407	240	3	0.79263
LYPD6B	4	0.85627	0.85574	0.999942	16489	0	0.43218	0.0041522	0.011355	0.833407	241	2	0.43218
CETP	4	0.28711	0.28713	0.999942	5513	1	-0.21908	0.0041529	0.011356	0.833407	242	1	-0.21908
PCDHA12	4	0.92697	0.92676	0.999942	17885	0	0.46416	0.0041564	0.011369	0.833407	243	2	0.46416
UQCRQ	3	0.071095	0.083974	0.979671	1881	1	0.93111	0.0041758	0.0087907	0.833407	244	2	0.93111
PLEKHA8	4	0.75716	0.75677	0.999942	14552	0	0.30706	0.0042071	0.0115	0.833407	245	1	0.30706
KLF9	4	0.98289	0.98291	0.999942	19005	0	0.65432	0.0042078	0.011502	0.833407	246	3	0.65432
TP53TG3C	4	0.40723	0.40681	0.999942	7765	0	0.083448	0.0042613	0.011635	0.835992	247	1	0.083448
LOC102723859	4	0.43944	0.43902	0.999942	8409	0	0.55596	0.0042731	0.011664	0.835992	248	2	0.55596
CDC42SE1	4	0.86564	0.86521	0.999942	16683	0	0.62788	0.0042743	0.011667	0.835992	249	3	0.62788
HLF	4	0.99487	0.99491	0.999942	19236	0	0.76178	0.0043546	0.011876	0.843198	250	3	0.76178
OR2A12	4	0.63744	0.63684	0.999942	12212	0	0.40934	0.0043637	0.011898	0.843198	251	2	0.40934
STK11	3	0.17543	0.17759	0.998498	3550	1	0.94495	0.0043874	0.0092032	0.833407	252	2	0.94495
MPP1	3	0.99617	0.99625	0.999942	19268	0	0.66872	0.0043976	0.0092262	0.833407	253	2	0.66872
ZDHHC11	4	0.96185	0.96177	0.999942	18566	0	0.64556	0.0043996	0.011988	0.84648	254	3	0.64556
OR5P2	4	0.36505	0.36451	0.999942	6986	0	0.30534	0.004451	0.012114	0.8465	255	1	0.30534
SWI5	4	0.42658	0.42607	0.999942	8156	0	-0.39261	0.004451	0.012114	0.8465	256	1	-0.39261
HTT	4	0.015755	0.030443	0.943146	614	1	0.79346	0.0044589	0.012137	0.8465	257	3	0.79346
FAM26E	4	0.97434	0.97426	0.999942	18830	0	0.57848	0.0045219	0.012283	0.8465	258	2	0.57848
ZFHX3	4	0.48153	0.48101	0.999942	9197	0	-0.11954	0.0045322	0.012297	0.8465	259	1	-0.11954
ARHGAP40	4	0.26475	0.2659	0.999942	5114	1	0.68457	0.0045327	0.012298	0.8465	260	2	0.68457
STK3	4	0.14277	0.15808	0.998498	3015	1	0.030248	0.0045864	0.012382	0.8465	261	1	0.030248
MTCP1	4	0.0032496	0.0086812	0.86131	188	2	-0.32051	0.0046406	0.012475	0.847681	262	1	-0.32051
RMDN1	2	0.99525	0.99511	0.999942	19249	0	0.81156	0.0047511	0.0091131	0.833407	263	2	0.81156
GPR17	4	0.45666	0.45619	0.999942	8723	0	0.56945	0.0047576	0.012689	0.855401	264	2	0.56945
WAPAL	3	0.97522	0.97537	0.999942	18849	0	0.9182	0.0047719	0.0099176	0.833407	265	2	0.9182
UHRF1	4	0.35517	0.35449	0.999942	6792	0	-0.24586	0.0048573	0.012875	0.861917	266	1	-0.24586
TNNT2	3	0.093067	0.10294	0.99048	2229	1	0.85249	0.0048737	0.0101	0.833407	267	2	0.85249
BTF3L4	3	0.028254	0.047642	0.962929	975	1	0.87162	0.0048865	0.010122	0.833407	268	2	0.87162
TANC2	4	0.7895	0.78908	0.999942	15201	0	0.27333	0.0049115	0.012967	0.864567	269	2	0.27333
CENPC	3	0.37232	0.37234	0.999942	7105	0	0.6564	0.0049464	0.010244	0.833407	270	2	0.6564
NFE2L3	4	0.16158	0.17394	0.998498	3320	1	0.026502	0.0049656	0.013056	0.864681	271	1	0.026502
TSPAN9	4	0.24766	0.25011	0.999942	4810	1	0.46788	0.0049899	0.013095	0.864681	272	2	0.46788
OTOP2	3	0.83993	0.8399	0.999942	16130	0	0.93745	0.0050169	0.010364	0.833407	273	2	0.93745
HES2	3	0.80371	0.80363	0.999942	15475	0	0.75294	0.0051032	0.010537	0.833407	274	2	0.75294
OPN4	4	0.84307	0.8424	0.999942	16201	0	0.66051	0.0051333	0.01335	0.872575	275	2	0.66051
BAG6	4	0.70828	0.70757	0.999942	13603	0	0.27773	0.0051823	0.013435	0.875171	276	1	0.27773
SRM	4	0.65267	0.65201	0.999942	12512	0	0.64301	0.0053177	0.013669	0.880876	277	2	0.64301
RD3	4	0.60294	0.60244	0.999942	11552	0	-0.066677	0.0053177	0.013669	0.880876	278	1	-0.066677
ID2	3	0.42219	0.42237	0.999942	8070	0	0.89555	0.0053462	0.010998	0.833407	279	2	0.89555
VAMP4	3	0.95514	0.95543	0.999942	18452	0	0.56071	0.0053527	0.01101	0.833407	280	1	0.56071
TTC25	3	0.53683	0.53692	0.999942	10267	0	0.13165	0.0053934	0.011079	0.833407	281	1	0.13165
TCTEX1D2	4	0.80309	0.80268	0.999942	15466	0	-0.02455	0.0053989	0.013816	0.883204	282	1	-0.02455
WIPF1	3	0.87577	0.87586	0.999942	16877	0	0.86423	0.0054049	0.011096	0.833407	283	2	0.86423
ZNF835	3	0.92681	0.92687	0.999942	17880	0	0.86681	0.0054183	0.011118	0.833407	284	2	0.86681
ACTL6B	4	0.82855	0.82796	0.999942	15916	0	0.7504	0.005473	0.013955	0.883204	285	2	0.7504
SLC10A6	4	0.72366	0.72312	0.999942	13888	0	0.0051538	0.0055072	0.014015	0.883204	286	1	0.0051538
NDN	3	0.29004	0.28976	0.999942	5574	0	0.50039	0.0055153	0.011281	0.833407	287	1	0.50039
ANKRD53	4	0.044501	0.078474	0.977355	1477	1	0.45895	0.0055614	0.014111	0.884035	288	2	0.45895
TIMELESS	1	0.99441	0.99449	0.999942	19234	0	1.5202	0.0055934	0.0055446	0.788767	289	1	1.5202
OR2M5	3	0.58388	0.58389	0.999942	11198	0	0.048529	0.0055965	0.01142	0.833407	290	1	0.048529
MAGEB2	4	0.5301	0.52943	0.999942	10124	0	0.17354	0.0056155	0.01421	0.884035	291	1	0.17354
RNF212	3	0.59424	0.59443	0.999942	11389	0	-0.016113	0.0056371	0.011496	0.833407	292	1	-0.016113
FBXO22	4	0.68091	0.68027	0.999942	13052	0	0.1865	0.0056696	0.014301	0.884035	293	1	0.1865
VAPA	4	0.59468	0.59415	0.999942	11396	0	0.46615	0.0056923	0.014347	0.884035	294	2	0.46615
SSBP4	4	0.64585	0.64527	0.999942	12384	0	0.49448	0.0057116	0.014376	0.884035	295	2	0.49448
SGSM1	4	0.63683	0.63622	0.999942	12194	0	0.47554	0.005743	0.014432	0.884035	296	2	0.47554
CCL3	4	0.6978	0.69711	0.999942	13399	0	0.099	0.0057779	0.014497	0.884035	297	1	0.099
AQP6	3	0.93094	0.93104	0.999942	17968	0	0.87757	0.0058033	0.01182	0.843198	298	2	0.87757
PHAX	2	0.99418	0.99405	0.999942	19229	0	0.98542	0.0058241	0.011154	0.833407	299	2	0.98542
COQ2	4	0.98087	0.98089	0.999942	18970	0	0.49346	0.0058591	0.014643	0.884035	300	1	0.49346
UBE2K	4	0.92458	0.92439	0.999942	17826	0	0.41758	0.0058669	0.01466	0.884035	301	2	0.41758
THAP11	4	0.67526	0.67461	0.999942	12942	0	0.52694	0.0059526	0.014808	0.884035	302	2	0.52694
UBIAD1	4	0.33344	0.33273	0.999942	6370	0	0.24262	0.0059674	0.014829	0.884035	303	1	0.24262
PRR23C	3	0.56945	0.56949	0.999942	10900	0	0.92425	0.0059856	0.012173	0.8465	304	2	0.92425
B4GALT6	4	0.61063	0.61005	0.999942	11683	0	0.35563	0.0060486	0.014977	0.884035	305	1	0.35563
IGFBP4	3	0.91275	0.9128	0.999942	17605	0	0.88567	0.0060849	0.012348	0.8465	306	2	0.88567
OR14I1	4	0.69596	0.69525	0.999942	13357	0	0.2483	0.0061027	0.01508	0.884035	307	1	0.2483
C17orf78	4	0.24959	0.25187	0.999942	4842	1	-0.26958	0.0061568	0.015165	0.884035	308	1	-0.26958
DUSP7	3	0.74786	0.74801	0.999942	14372	0	0.87875	0.0061599	0.012487	0.847681	309	2	0.87875
ZSCAN5A	4	0.9165	0.91628	0.999942	17675	0	0.15241	0.0062109	0.015254	0.884035	310	1	0.15241
PCDHGA5	4	0.24321	0.24602	0.999942	4731	1	-0.07908	0.006265	0.015337	0.884035	311	1	-0.07908
POLE	3	0.79065	0.79072	0.999942	15222	0	0.15559	0.0062667	0.012681	0.855401	312	1	0.15559
BBC3	4	0.42231	0.42182	0.999942	8073	0	0.76212	0.0062839	0.015374	0.884035	313	2	0.76212
C12orf45	4	0.83308	0.83246	0.999942	16002	0	0.66952	0.006289	0.015379	0.884035	314	2	0.66952
XKR6	4	0.69472	0.69407	0.999942	13326	0	0.60591	0.0062991	0.015394	0.884035	315	2	0.60591
ANKRD46	4	0.96271	0.96264	0.999942	18586	0	0.42731	0.0063192	0.015427	0.884035	316	2	0.42731
ACER1	3	0.98939	0.9895	0.999942	19136	0	0.50642	0.0063479	0.012819	0.861128	317	1	0.50642
DIAPH1	4	0.20265	0.20951	0.999288	4028	1	0.18151	0.0063733	0.015525	0.884035	318	1	0.18151
ADAM2	4	0.76362	0.76329	0.999942	14695	0	0.75512	0.0063929	0.015557	0.884035	319	2	0.75512
PRAP1	4	0.87585	0.87541	0.999942	16879	0	0.45047	0.0064082	0.015584	0.884035	320	2	0.45047
SEC14L1	4	0.32094	0.32021	0.999942	6127	1	0.15918	0.0064274	0.015619	0.884035	321	1	0.15918
PSMD6	3	0.29862	0.29832	0.999942	5723	0	0.019097	0.0064494	0.013004	0.864567	322	1	0.019097
ADAM32	4	0.48493	0.48445	0.999942	9270	0	0.73636	0.0064566	0.01567	0.884035	323	2	0.73636
TMC6	4	0.89167	0.89139	0.999942	17178	0	0.6923	0.0064797	0.015713	0.884035	324	2	0.6923
RNF5	4	0.44888	0.44843	0.999942	8574	0	-0.46539	0.0064815	0.015717	0.884035	325	1	-0.46539
GKN2	4	0.4888	0.48826	0.999942	9348	0	0.43809	0.006531	0.015803	0.884035	326	2	0.43809
ZDHHC24	4	0.26538	0.26652	0.999942	5125	1	0.36628	0.0065356	0.01581	0.884035	327	1	0.36628
APPL2	3	0.21775	0.21797	0.999942	4286	1	0.85736	0.0065414	0.013154	0.865613	328	2	0.85736
PTTG2	4	0.38976	0.3893	0.999942	7439	0	0.44751	0.0065928	0.015911	0.884509	329	2	0.44751
CDC27	3	0.48704	0.48706	0.999942	9319	0	-0.042834	0.0066118	0.013293	0.871807	330	1	-0.042834
EXD2	4	0.0085089	0.017898	0.90347	369	1	0.46115	0.0066438	0.015997	0.884509	331	1	0.46115
TRAPPC4	4	0.030452	0.055271	0.962929	1043	2	-0.16797	0.0067249	0.01613	0.884509	332	1	-0.16797
PPFIA2	4	0.85696	0.85647	0.999942	16504	0	0.15098	0.0067249	0.01613	0.884509	333	1	0.15098
PCLO	4	0.99939	0.99939	0.999999	19330	0	0.74857	0.0067904	0.016234	0.884509	334	2	0.74857
SHBG	4	0.69619	0.69549	0.999942	13360	0	0.11746	0.0068061	0.016263	0.884509	335	1	0.11746
RPS9	1	0.99318	0.99319	0.999942	19210	0	1.3595	0.0068167	0.0067652	0.812308	336	1	1.3595
RARB	4	0.9742	0.97412	0.999942	18824	0	0.72175	0.0068323	0.016303	0.884509	337	2	0.72175
NXN	3	0.96002	0.96027	0.999942	18532	0	0.83119	0.0068433	0.013705	0.880876	338	2	0.83119
EFCAB3	4	0.60508	0.60454	0.999942	11593	0	-0.0061469	0.0069143	0.016425	0.884509	339	1	-0.0061469
CEMP1	3	0.81017	0.81007	0.999942	15590	0	0.16953	0.0069366	0.013869	0.883204	340	1	0.16953
AADACL2	4	0.97685	0.97686	0.999942	18891	0	0.36649	0.0069684	0.01652	0.884509	341	1	0.36649
ZNF217	3	0.27283	0.27251	0.999942	5259	0	0.91301	0.0069815	0.013946	0.883204	342	2	0.91301
RBBP8	3	0.89628	0.89635	0.999942	17268	0	0.17402	0.0069974	0.013979	0.883204	343	1	0.17402
PRKCD	4	0.70961	0.70889	0.999942	13628	0	0.62165	0.0070519	0.01666	0.884509	344	2	0.62165
ATP6AP1	1	0.99295	0.99294	0.999942	19203	0	1.4769	0.0070546	0.0070078	0.812308	345	1	1.4769
C14orf166	4	0.92169	0.92149	0.999942	17778	0	0.17906	0.0070765	0.016697	0.884509	346	1	0.17906
ENTPD5	4	0.25728	0.25904	0.999942	4974	1	0.65831	0.0070866	0.016711	0.884509	347	2	0.65831
CHD5	4	0.97897	0.97901	0.999942	18934	0	0.6697	0.007124	0.016781	0.884509	348	2	0.6697
UBA1	2	0.99287	0.99273	0.999942	19202	0	0.7843	0.0071286	0.01357	0.880876	349	2	0.7843
TMEM169	3	0.23259	0.2325	0.999942	4534	1	-0.5482	0.0071395	0.014225	0.884035	350	1	-0.5482
TOR1A	3	0.73011	0.7302	0.999942	14025	0	0.1545	0.0071801	0.014305	0.884035	351	1	0.1545
SLCO4C1	4	0.81996	0.81952	0.999942	15764	0	0.57367	0.0071804	0.016878	0.884509	352	2	0.57367
SLC18B1	4	0.83002	0.82941	0.999942	15937	0	0.51118	0.0072181	0.016938	0.884509	353	2	0.51118
KIN	4	0.15977	0.17243	0.998498	3291	1	-0.18642	0.0072388	0.016971	0.884509	354	1	-0.18642
MECR	4	0.43363	0.43325	0.999942	8302	0	0.64894	0.0072883	0.017057	0.884509	355	2	0.64894
PRDX3	4	0.61349	0.61297	0.999942	11725	0	0.37632	0.0072928	0.017063	0.884509	356	1	0.37632
LCE2A	3	0.88797	0.88804	0.999942	17102	0	0.50135	0.0073018	0.014512	0.884035	357	1	0.50135
CES4A	4	0.93718	0.93712	0.999942	18078	0	0.58302	0.0073045	0.017085	0.884509	358	2	0.58302
APLF	3	0.99098	0.99108	0.999942	19164	0	0.53879	0.007383	0.014648	0.884035	359	1	0.53879
OXER1	4	0.013675	0.026768	0.938977	539	2	-0.19015	0.007401	0.017247	0.884509	360	1	-0.19015
FASTKD5	4	0.94238	0.94232	0.999942	18180	0	0.70004	0.0074297	0.0173	0.884509	361	2	0.70004
CDK5R1	4	0.1253	0.14349	0.996801	2738	1	0.6483	0.0074461	0.017326	0.884509	362	2	0.6483
TTI2	4	0.30882	0.3082	0.999942	5891	1	0.5984	0.0074461	0.017326	0.884509	363	2	0.5984
ZSWIM3	3	0.99584	0.99593	0.999942	19262	0	0.61163	0.0075047	0.01487	0.884035	364	1	0.61163
FRAS1	4	0.77618	0.77575	0.999942	14937	0	0.047828	0.0075902	0.017575	0.884509	365	1	0.047828
DLG3	4	0.084273	0.11049	0.993079	2089	1	-0.068357	0.0075902	0.017575	0.884509	366	1	-0.068357
SMAD2	4	0.69619	0.69549	0.999942	13363	0	0.66782	0.0076277	0.017631	0.884509	367	2	0.66782
NIP7	3	0.56198	0.562	0.999942	10758	0	0.59398	0.007667	0.015144	0.884035	368	2	0.59398
FBXO25	4	0.99924	0.99924	0.999999	19329	0	0.53479	0.0076713	0.017696	0.884509	369	2	0.53479
FEM1A	4	0.64706	0.64648	0.999942	12407	0	-0.27146	0.0077253	0.01779	0.884509	370	1	-0.27146
PPIL3	4	0.56309	0.56242	0.999942	10776	0	0.34407	0.0077415	0.017821	0.884509	371	2	0.34407
DZIP1	4	0.55242	0.55169	0.999942	10560	0	0.44603	0.0077638	0.017858	0.884509	372	2	0.44603
ASPN	4	0.8378	0.83712	0.999942	16096	0	0.57155	0.0077722	0.017869	0.884509	373	2	0.57155
MYLK	4	0.35452	0.35385	0.999942	6778	0	-0.034049	0.0077794	0.017878	0.884509	374	1	-0.034049
PXMP2	3	0.50404	0.50416	0.999942	9656	0	0.82549	0.0077883	0.015363	0.884035	375	2	0.82549
POTEG	3	0.65619	0.65619	0.999942	12579	0	0.63939	0.0078023	0.015393	0.884035	376	2	0.63939
ZBTB44	4	0.89056	0.89023	0.999942	17160	0	0.25713	0.0078875	0.018056	0.884509	377	1	0.25713
TRIM7	4	0.80855	0.80819	0.999942	15561	0	0.64368	0.0079236	0.018117	0.884509	378	2	0.64368
DYRK3	4	0.92979	0.92957	0.999942	17935	0	0.26005	0.0079686	0.018192	0.884509	379	1	0.26005
CCDC88B	4	0.18456	0.19381	0.998498	3719	1	-0.095711	0.0079686	0.018192	0.884509	380	1	-0.095711
RPL36AL	4	0.43169	0.43126	0.999942	8262	0	0.63577	0.0079829	0.018218	0.884509	381	2	0.63577
N6AMT2	3	0.95746	0.95771	0.999942	18492	0	0.48351	0.0079915	0.015746	0.884035	382	1	0.48351
DGKA	4	0.97628	0.97625	0.999942	18876	0	0.69148	0.007997	0.018244	0.884509	383	2	0.69148
GPN3	3	0.28513	0.28482	0.999942	5473	0	0.63059	0.0080002	0.015758	0.884035	384	2	0.63059
UNC5CL	4	0.56417	0.56351	0.999942	10798	0	0.19817	0.0080496	0.018325	0.884509	385	1	0.19817
FIBIN	4	0.90284	0.9025	0.999942	17388	0	0.5256	0.0080849	0.018391	0.884509	386	2	0.5256
SSX4B	4	0.97677	0.97677	0.999942	18888	0	0.55152	0.0080992	0.018411	0.884509	387	2	0.55152
POLR3K	3	0.99061	0.99071	0.999942	19150	0	0.81683	0.008102	0.015944	0.884509	388	2	0.81683
PPP1CA	4	0.73291	0.73243	0.999942	14074	0	0.49467	0.0081162	0.018446	0.884509	389	2	0.49467
SMAD9	4	0.34636	0.34564	0.999942	6613	0	-0.35676	0.0081307	0.01847	0.884509	390	1	-0.35676
FRS3	4	0.072716	0.10128	0.989755	1910	1	0.21722	0.0081307	0.01847	0.884509	391	1	0.21722
PTBP1	3	0.99064	0.99074	0.999942	19151	0	0.49857	0.0081943	0.016103	0.884509	392	1	0.49857
C12orf40	4	0.47411	0.47362	0.999942	9057	0	0.23096	0.0082118	0.018606	0.886782	393	2	0.23096
COX11	4	0.99859	0.99859	0.999999	19317	0	0.75908	0.008265	0.0187	0.886782	394	2	0.75908
FXR2	4	0.27099	0.2718	0.999942	5231	1	0.25312	0.008265	0.0187	0.886782	395	2	0.25312
MAP3K5	4	0.67764	0.67697	0.999942	12989	0	-0.025308	0.0082658	0.018701	0.886782	396	1	-0.025308
UQCR10	4	0.84359	0.84291	0.999942	16222	0	0.60175	0.0082995	0.018764	0.887591	397	2	0.60175
NT5C3B	4	0.51042	0.50968	0.999942	9771	0	0.42871	0.0083688	0.018882	0.888813	398	2	0.42871
SHC1	4	0.77339	0.773	0.999942	14884	0	0.49388	0.0084093	0.018948	0.889735	399	2	0.49388
NRBP1	3	0.00083572	0.0023349	0.768276	56	1	0.28956	0.0084781	0.016596	0.884509	400	1	0.28956
DNAJC11	4	0.77184	0.77149	0.999942	14852	0	0.75276	0.008479	0.019076	0.89146	401	2	0.75276
TF	4	0.60622	0.60565	0.999942	11612	0	0.34308	0.0085285	0.019166	0.891671	402	2	0.34308
TRAPPC6A	4	0.58237	0.58176	0.999942	11165	0	-0.14609	0.0085359	0.01918	0.891671	403	1	-0.14609
GGA3	3	0.022551	0.041401	0.962929	832	2	-0.61539	0.0086403	0.016895	0.884509	404	1	-0.61539
TCTE3	4	0.78946	0.78905	0.999942	15200	0	0.66004	0.008669	0.019432	0.896495	405	2	0.66004
SLC16A10	4	0.084323	0.11053	0.993079	2090	1	0.18674	0.008698	0.019472	0.896495	406	1	0.18674
LEMD1	3	0.98648	0.98662	0.999942	19079	0	0.82805	0.0087114	0.017025	0.884509	407	2	0.82805
PVRIG	4	0.32457	0.32382	0.999942	6197	0	0.42893	0.008752	0.019563	0.896495	408	1	0.42893
PFKP	4	0.84563	0.84496	0.999942	16261	0	0.60852	0.0087604	0.019576	0.896495	409	2	0.60852
TSLP	4	0.633	0.6325	0.999942	12122	0	0.49506	0.0087899	0.019629	0.896495	410	2	0.49506
THAP6	3	0.34983	0.34968	0.999942	6679	0	0.81609	0.0087983	0.017164	0.884509	411	2	0.81609
TMEM74B	4	0.15998	0.17261	0.998498	3294	1	0.50088	0.0088018	0.019647	0.896495	412	2	0.50088
RNF185	3	0.53217	0.53225	0.999942	10164	0	0.21714	0.008843	0.01724	0.884509	413	1	0.21714
RFPL1	4	0.28202	0.28229	0.999942	5417	1	0.23455	0.0088759	0.019774	0.898948	414	2	0.23455
RB1CC1	3	0.74983	0.74998	0.999942	14400	0	0.82849	0.0088857	0.017322	0.884509	415	2	0.82849
NR1H4	4	0.3608	0.36023	0.999942	6905	0	0.34315	0.008914	0.019829	0.898948	416	1	0.34315
LDLRAP1	4	0.78625	0.78585	0.999942	15139	0	0.34747	0.008968	0.019922	0.898948	417	1	0.34747
ACTRT1	4	0.1116	0.13237	0.993317	2515	1	0.56951	0.0089742	0.019933	0.898948	418	2	0.56951
ETV3	4	0.80976	0.80938	0.999942	15582	0	0.42756	0.009076	0.02011	0.900335	419	2	0.42756
DUPD1	4	0.53312	0.53241	0.999942	10187	0	0.074149	0.00913	0.0202	0.900335	420	1	0.074149
CCBL2	4	0.22759	0.23182	0.999942	4457	1	0.2774	0.0091604	0.020253	0.900335	421	2	0.2774
IL1RAP	3	0.63614	0.63626	0.999942	12179	0	0.59667	0.0091673	0.017837	0.884509	422	1	0.59667
ZNF80	4	0.60073	0.60025	0.999942	11521	0	0.093371	0.009184	0.020293	0.900335	423	1	0.093371
ARHGDIG	3	0.196	0.19713	0.998498	3914	1	0.050124	0.0092078	0.017905	0.884509	424	1	0.050124
RNPEPL1	3	0.73837	0.73851	0.999942	14187	0	-0.075285	0.0092889	0.018065	0.884509	425	1	-0.075285
DDX5	4	0.94229	0.94224	0.999942	18178	0	0.54896	0.009319	0.020521	0.900335	426	2	0.54896
C22orf31	4	0.96985	0.96978	0.999942	18722	0	0.52991	0.0093574	0.02059	0.900335	427	2	0.52991
LST1	3	0.9967	0.99677	0.999942	19282	0	0.77921	0.0093616	0.018187	0.884509	428	2	0.77921
COL11A1	4	0.93301	0.9328	0.999942	18002	0	0.50877	0.0093849	0.020643	0.900335	429	2	0.50877
SLC2A13	4	0.31418	0.31356	0.999942	5994	1	0.13175	0.0094	0.020666	0.900335	430	1	0.13175
C20orf24	2	0.98732	0.98716	0.999942	19097	0	1.073	0.0094111	0.017849	0.884509	431	1	1.073
LCE3C	4	0.31069	0.31012	0.999942	5931	1	0.32295	0.0094124	0.020688	0.900335	432	2	0.32295
GKAP1	4	0.99574	0.99577	0.999942	19260	0	0.60347	0.0094124	0.020688	0.900335	433	2	0.60347
CHP2	4	0.31164	0.31106	0.999942	5947	1	0.41355	0.009454	0.020755	0.900335	434	2	0.41355
PFDN6	2	0.74682	0.74637	0.999942	14354	0	0.79533	0.0095058	0.018036	0.884509	435	1	0.79533
GEMIN7	4	0.878	0.87757	0.999942	16912	0	0.5705	0.009538	0.020909	0.904988	436	2	0.5705
PLEKHG4B	4	0.37785	0.37735	0.999942	7214	0	0.33538	0.0095842	0.020988	0.90561	437	2	0.33538
SHQ1	4	0.23857	0.24178	0.999942	4642	1	-0.012795	0.0096699	0.021136	0.906687	438	1	-0.012795
ZNF492	3	0.48733	0.48735	0.999942	9328	0	0.79606	0.0097486	0.018864	0.888813	439	2	0.79606
IGFBPL1	4	0.79134	0.79092	0.999942	15234	0	-0.026098	0.0097779	0.02134	0.908696	440	1	-0.026098
GINM1	3	0.85833	0.85831	0.999942	16533	0	0.77979	0.0098224	0.018993	0.889735	441	2	0.77979
GLRX2	4	0.028159	0.051463	0.962929	972	2	-0.37958	0.0098858	0.021515	0.908696	442	1	-0.37958
ARFGEF1	4	0.39032	0.38987	0.999942	7450	0	0.25781	0.0099398	0.021607	0.908696	443	1	0.25781
SREBF2	3	0.96177	0.96199	0.999942	18563	0	0.75503	0.0099506	0.019219	0.891671	444	2	0.75503
PPP1R14A	4	0.62477	0.62432	0.999942	11950	0	0.72841	0.0099887	0.02169	0.908696	445	2	0.72841
ASCL1	4	0.29589	0.2955	0.999942	5680	1	-0.19183	0.010048	0.021781	0.908696	446	1	-0.19183
TSPAN31	4	0.21689	0.2222	0.999942	4268	1	0.72222	0.010093	0.021852	0.908696	447	2	0.72222
SGPL1	4	0.80855	0.80819	0.999942	15560	0	0.14642	0.010102	0.021869	0.908696	448	1	0.14642
C9orf172	4	0.18043	0.19016	0.998498	3642	1	0.30655	0.010108	0.021878	0.908696	449	2	0.30655
ARMS2	4	0.88666	0.88632	0.999942	17074	0	0.52304	0.010156	0.02197	0.908696	450	2	0.52304
IL17F	4	0.98665	0.98664	0.999942	19085	0	0.56957	0.010175	0.022002	0.908696	451	2	0.56957
TMEM147	4	0.88037	0.87991	0.999942	16956	0	0.73172	0.010207	0.02205	0.908696	452	2	0.73172
C12orf73	4	0.088287	0.11364	0.993079	2152	1	0.43543	0.010264	0.022147	0.908696	453	1	0.43543
GSE1	4	0.24006	0.24314	0.999942	4673	1	0.34674	0.010302	0.022215	0.908696	454	2	0.34674
CATSPERB	4	0.5332	0.53249	0.999942	10188	0	0.17776	0.010317	0.022238	0.908696	455	1	0.17776
NDRG3	3	0.17586	0.17799	0.998498	3556	1	0.39188	0.010342	0.019933	0.898948	456	1	0.39188
PUS7L	4	0.76061	0.76024	0.999942	14623	0	-0.077508	0.010371	0.02233	0.908696	457	1	-0.077508
PAICS	4	0.00029901	0.00089839	0.658049	25	2	-0.53218	0.010425	0.022424	0.908696	458	1	-0.53218
TUBAL3	3	0.56722	0.56728	0.999942	10850	0	0.10868	0.010464	0.020148	0.900335	459	1	0.10868
RFK	4	0.97078	0.97073	0.999942	18744	0	0.28548	0.010479	0.022524	0.908696	460	1	0.28548
GPR146	3	0.28342	0.28316	0.999942	5442	0	0.79258	0.010501	0.020214	0.900335	461	2	0.79258
MUSTN1	4	0.69463	0.69399	0.999942	13324	0	0.55794	0.01052	0.022583	0.908696	462	2	0.55794
IRF6	4	0.36553	0.365	0.999942	6999	0	-0.15379	0.010533	0.022606	0.908696	463	1	-0.15379
EIF3A	4	0.016722	0.032109	0.943146	645	1	0.61028	0.010559	0.022646	0.908696	464	2	0.61028
DCST1	4	0.77757	0.77713	0.999942	14969	0	0.073282	0.010587	0.022693	0.908696	465	1	0.073282
AP3S1	4	0.09917	0.12225	0.993317	2321	1	0.6953	0.010591	0.022701	0.908696	466	2	0.6953
PSPC1	3	0.99554	0.99565	0.999942	19252	0	0.58321	0.010626	0.020432	0.900335	467	1	0.58321
FADS6	3	0.28798	0.28768	0.999942	5528	0	0.8394	0.010626	0.020433	0.900335	468	2	0.8394
PCID2	4	0.030474	0.0553	0.962929	1045	1	0.44862	0.010691	0.02287	0.908696	469	2	0.44862
C15orf65	4	0.16036	0.17293	0.998498	3301	1	0.19018	0.010695	0.022879	0.908696	470	1	0.19018
ZDHHC16	4	0.70143	0.7007	0.999942	13470	0	0.43133	0.010746	0.022966	0.908696	471	2	0.43133
SALL4	4	0.12368	0.14217	0.996215	2710	1	-0.46442	0.010749	0.022973	0.908696	472	1	-0.46442
UBE2Q2L	3	0.99608	0.99617	0.999942	19265	0	0.81292	0.010783	0.020721	0.900335	473	2	0.81292
NonTarget.CTRL85	4	0.77243	0.77206	0.999942	14864	0	0.40121	0.010803	0.023067	0.908696	474	1	0.40121
NDUFC1	4	0.094586	0.11864	0.993079	2252	1	0.41218	0.010844	0.023134	0.908696	475	2	0.41218
AIF1L	4	0.99771	0.99772	0.999942	19302	0	0.66233	0.010857	0.023152	0.908696	476	2	0.66233
SH3D21	4	0.99396	0.994	0.999942	19224	0	0.61077	0.010864	0.023163	0.908696	477	2	0.61077
HIST1H2BC	3	0.97534	0.9755	0.999942	18853	0	0.7527	0.010929	0.021017	0.90561	478	2	0.7527
WWOX	4	0.74565	0.74517	0.999942	14324	0	0.59816	0.010952	0.023304	0.908696	479	2	0.59816
TEC	4	0.032912	0.059344	0.962929	1128	2	-0.42662	0.010965	0.023325	0.908696	480	1	-0.42662
C3orf62	3	0.4868	0.48682	0.999942	9316	0	-0.14624	0.01099	0.021118	0.906687	481	1	-0.14624
AGPS	4	0.17566	0.18606	0.998498	3552	1	0.17494	0.011005	0.023389	0.908696	482	2	0.17494
OR4F5	4	0.0224	0.041755	0.962929	826	1	-0.1888	0.011019	0.023416	0.908696	483	1	-0.1888
NT5C1A	4	0.35207	0.35136	0.999942	6733	0	0.53456	0.011067	0.023505	0.908696	484	2	0.53456
RNF7	4	0.22613	0.2305	0.999942	4430	1	0.38166	0.011073	0.023511	0.908696	485	2	0.38166
DHCR7	4	0.99086	0.99089	0.999942	19158	0	0.65255	0.011074	0.023514	0.908696	486	2	0.65255
DMRTB1	4	0.99821	0.99824	0.999942	19314	0	0.64651	0.011103	0.023568	0.908696	487	2	0.64651
CSPP1	4	0.42986	0.42945	0.999942	8227	0	0.082664	0.011126	0.023609	0.908696	488	1	0.082664
MTURN	4	0.020734	0.03895	0.962929	771	2	0.064518	0.011127	0.023609	0.908696	489	2	0.064518
OR8G2	4	0.79166	0.79124	0.999942	15239	0	0.56981	0.01114	0.023634	0.908696	490	2	0.56981
PHLDB3	4	0.82775	0.82719	0.999942	15906	0	0.52942	0.01116	0.023668	0.908696	491	2	0.52942
MRPS10	4	0.65901	0.65841	0.999942	12635	0	0.31104	0.011246	0.023798	0.908696	492	2	0.31104
WIPI1	4	0.0049656	0.01171	0.875789	244	1	0.48	0.011276	0.023851	0.908696	493	2	0.48
CASP3	4	0.90195	0.90158	0.999942	17369	0	0.61294	0.011349	0.023966	0.908696	494	2	0.61294
FAM69A	4	0.97271	0.97266	0.999942	18793	0	0.37243	0.011396	0.024045	0.908696	495	1	0.37243
FGFR2	4	0.52301	0.52241	0.999942	9996	0	0.70422	0.011433	0.024111	0.908696	496	2	0.70422
NDUFA13	3	0.096768	0.10618	0.993079	2280	1	0.01894	0.011435	0.021906	0.908696	497	1	0.01894
FAM129B	4	0.96865	0.96859	0.999942	18700	0	0.21911	0.01145	0.024143	0.908696	498	1	0.21911
ARPC4	4	0.99691	0.99691	0.999942	19284	0	0.67522	0.011463	0.024161	0.908696	499	2	0.67522
VIT	3	0.39503	0.395	0.999942	7532	0	-0.16725	0.011496	0.02201	0.908696	500	1	-0.16725
CDK5RAP3	3	0.99492	0.99505	0.999942	19238	0	0.7643	0.011511	0.022037	0.908696	501	2	0.7643
CYP4A22	4	0.68896	0.68831	0.999942	13206	0	0.064887	0.011585	0.024357	0.908696	502	1	0.064887
HIST1H2BH	4	0.92574	0.92554	0.999942	17851	0	0.58359	0.011585	0.024357	0.908696	503	2	0.58359
KRBA2	3	0.80551	0.80543	0.999942	15505	0	0.14181	0.011597	0.022177	0.908696	504	1	0.14181
ACCSL	4	0.62502	0.62456	0.999942	11957	0	0.31087	0.011621	0.024416	0.908696	505	2	0.31087
ATOH1	4	0.49268	0.49215	0.999942	9423	0	-0.1232	0.011666	0.024493	0.908696	506	1	-0.1232
C8orf86	4	0.81017	0.80979	0.999942	15589	0	0.53809	0.011675	0.024507	0.908696	507	2	0.53809
GPI	3	0.31577	0.31559	0.999942	6028	0	0.11353	0.011678	0.022328	0.908696	508	1	0.11353
PIK3CD	3	0.78562	0.78565	0.999942	15128	0	0.2304	0.011678	0.022328	0.908696	509	1	0.2304
CLDN11	4	0.30006	0.29963	0.999942	5750	1	0.1228	0.011719	0.024583	0.908696	510	1	0.1228
QPRT	3	0.37961	0.37966	0.999942	7251	0	0.74051	0.011774	0.022486	0.908696	511	2	0.74051
HAL	4	0.75147	0.75109	0.999942	14433	0	0.24928	0.011827	0.024763	0.908696	512	1	0.24928
CLPB	4	0.91237	0.91215	0.999942	17596	0	0.047512	0.011881	0.024841	0.908696	513	1	0.047512
ATG4B	4	0.59943	0.59893	0.999942	11492	0	0.11824	0.011935	0.024935	0.908696	514	1	0.11824
VEPH1	4	0.96724	0.96717	0.999942	18673	0	0.48029	0.011957	0.02497	0.908696	515	2	0.48029
APBB1	4	0.94659	0.94656	0.999942	18273	0	0.45631	0.011991	0.025025	0.908696	516	2	0.45631
URB2	4	0.15453	0.16804	0.998498	3205	1	-0.0059568	0.012016	0.025063	0.908696	517	1	-0.0059568
FZD5	4	0.79825	0.79792	0.999942	15378	0	0.35604	0.012018	0.025065	0.908696	518	2	0.35604
SH3RF2	4	0.48311	0.48262	0.999942	9225	0	0.39263	0.012018	0.025065	0.908696	519	2	0.39263
OPN1MW	4	0.16275	0.17494	0.998498	3338	1	0.54543	0.012056	0.025122	0.908696	520	2	0.54543
ZFX	4	0.96526	0.9652	0.999942	18627	0	0.66337	0.012077	0.025154	0.908696	521	2	0.66337
DLST	4	0.74621	0.74574	0.999942	14340	0	0.70468	0.012077	0.025154	0.908696	522	2	0.70468
ZBTB48	4	0.0095411	0.019706	0.90347	404	2	-0.2938	0.012097	0.02519	0.908696	523	1	-0.2938
TOP2B	4	0.5301	0.52943	0.999942	10127	0	0.32065	0.012118	0.02523	0.908696	524	2	0.32065
TAF9	4	0.18249	0.19198	0.998498	3678	1	-0.39158	0.01215	0.025286	0.908696	525	1	-0.39158
YEATS4	4	0.94383	0.94375	0.999942	18216	0	0.45132	0.012166	0.025316	0.908696	526	2	0.45132
ARHGAP4	4	0.56918	0.56848	0.999942	10896	0	0.71586	0.012225	0.025407	0.910259	527	2	0.71586
KIAA0586	3	0.35191	0.35181	0.999942	6730	0	-0.3268	0.012244	0.023327	0.908696	528	1	-0.3268
RPL39	4	0.26985	0.27068	0.999942	5211	1	0.43059	0.012381	0.025664	0.910775	529	2	0.43059
ARL8B	4	0.96256	0.9625	0.999942	18581	0	0.52112	0.012419	0.025731	0.910775	530	2	0.52112
TFG	4	0.88197	0.88152	0.999942	16991	0	0.2875	0.01242	0.025734	0.910775	531	1	0.2875
GALNT15	4	0.74906	0.74865	0.999942	14387	0	0.28512	0.012474	0.025822	0.910775	532	1	0.28512
OSR2	4	0.38129	0.38083	0.999942	7280	0	-0.16487	0.012528	0.025904	0.910775	533	1	-0.16487
C1QL1	4	0.049562	0.083072	0.978361	1578	1	0.28476	0.012572	0.025981	0.910775	534	2	0.28476
KIF20A	4	0.3502	0.34951	0.999942	6692	0	0.1524	0.012635	0.026089	0.912726	535	1	0.1524
CWC22	3	0.9806	0.98072	0.999942	18964	0	0.76649	0.01269	0.024075	0.908696	536	2	0.76649
METTL3	4	0.6986	0.6979	0.999942	13416	0	0.37449	0.012743	0.026264	0.915538	537	1	0.37449
PAG1	3	0.0222	0.040789	0.962929	818	1	0.80836	0.012773	0.024237	0.908696	538	2	0.80836
WBP1L	4	0.30365	0.30311	0.999942	5810	1	0.44552	0.012818	0.026393	0.916718	539	2	0.44552
ULK3	4	0.74592	0.74545	0.999942	14331	0	0.077884	0.012851	0.026455	0.916718	540	1	0.077884
BRAP	4	0.42281	0.42234	0.999942	8078	0	0.45057	0.012904	0.026544	0.916718	541	2	0.45057
PITPNB	3	0.98084	0.98096	0.999942	18969	0	0.79085	0.012911	0.024488	0.908696	542	2	0.79085
DNAJB1	4	0.52168	0.52103	0.999942	9974	0	0.48777	0.012935	0.026595	0.916718	543	2	0.48777
HES3	4	0.58437	0.58378	0.999942	11209	0	0.73043	0.012935	0.026595	0.916718	544	2	0.73043
ST18	4	0.094813	0.11882	0.993079	2254	1	-0.44484	0.012958	0.026637	0.916718	545	1	-0.44484
IDH3A	4	0.91258	0.91236	0.999942	17602	0	0.69505	0.012967	0.026652	0.916718	546	2	0.69505
CORO1B	4	0.14587	0.16072	0.998498	3055	1	0.46594	0.012999	0.026709	0.916718	547	2	0.46594
CSPG5	4	0.7819	0.78148	0.999942	15060	0	0.28018	0.013039	0.02677	0.916718	548	1	0.28018
MROH7	3	0.98506	0.98522	0.999942	19052	0	0.36834	0.013053	0.02472	0.908696	549	1	0.36834
HNRNPCL1	4	0.55364	0.55296	0.999942	10582	0	0.053139	0.01312	0.026904	0.918708	550	1	0.053139
SLC3A2	3	0.55392	0.55401	0.999942	10591	0	0.7786	0.013162	0.024904	0.908696	551	2	0.7786
WDR5B	4	0.23495	0.2385	0.999942	4574	1	0.15137	0.013174	0.026986	0.918708	552	1	0.15137
NRF1	3	0.82847	0.82838	0.999942	15914	0	0.030059	0.013235	0.025035	0.908696	553	1	0.030059
DPY30	4	0.86981	0.86939	0.999942	16761	0	0.032356	0.013254	0.027131	0.918708	554	1	0.032356
FBXO46	4	0.10301	0.12532	0.993317	2379	1	-0.10853	0.013254	0.027131	0.918708	555	1	-0.10853
SSTR1	4	0.29313	0.29288	0.999942	5623	1	-0.081018	0.013335	0.027267	0.918708	556	1	-0.081018
CEPT1	4	0.68835	0.6877	0.999942	13194	0	0.36891	0.013357	0.027316	0.918708	557	2	0.36891
COX4I1	4	0.99623	0.99626	0.999942	19272	0	0.59616	0.013378	0.027353	0.918708	558	2	0.59616
GFM2	4	0.18183	0.19141	0.998498	3666	1	0.23059	0.013389	0.027372	0.918708	559	1	0.23059
APOA1BP	4	0.27346	0.27413	0.999942	5266	1	0.5366	0.013414	0.027418	0.918708	560	2	0.5366
PARG	4	0.12653	0.14446	0.99713	2758	1	-0.086662	0.013443	0.027459	0.918708	561	1	-0.086662
GUCA1C	4	0.33428	0.33358	0.999942	6385	0	-0.068222	0.013497	0.027554	0.918708	562	1	-0.068222
FOXD4L4	3	0.92554	0.92558	0.999942	17845	0	0.61494	0.013498	0.02549	0.910775	563	1	0.61494
NFATC2	4	0.67348	0.67289	0.999942	12910	0	0.26669	0.01355	0.027639	0.918708	564	1	0.26669
ZNF880	4	0.92927	0.92905	0.999942	17925	0	0.58869	0.013628	0.027774	0.918708	565	2	0.58869
SEC11C	4	0.83041	0.82979	0.999942	15946	0	0.31632	0.013631	0.027779	0.918708	566	2	0.31632
ZFP2	4	0.95342	0.95331	0.999942	18410	0	0.43301	0.013646	0.027803	0.918708	567	2	0.43301
ZPBP2	3	0.2065	0.20715	0.999288	4101	1	0.21858	0.013659	0.025782	0.910775	568	1	0.21858
HMBOX1	4	0.9245	0.92431	0.999942	17824	0	0.25253	0.013712	0.027918	0.918708	569	1	0.25253
CLLU1OS	4	0.54323	0.54252	0.999942	10385	0	0.24139	0.013722	0.027934	0.918708	570	2	0.24139
ZNF644	4	0.4623	0.46179	0.999942	8835	0	0.38045	0.013759	0.027998	0.918708	571	2	0.38045
MERTK	3	0.56541	0.56546	0.999942	10822	0	0.39018	0.01378	0.025974	0.910775	572	1	0.39018
PSMA3	3	0.97145	0.9716	0.999942	18761	0	0.7667	0.013787	0.025986	0.910775	573	2	0.7667
ROMO1	3	0.86109	0.86108	0.999942	16591	0	0.7667	0.013787	0.025986	0.910775	574	2	0.7667
KRTAP2-3	4	0.20677	0.21318	0.999632	4105	1	0.011273	0.01382	0.028112	0.918708	575	1	0.011273
PCDH18	4	0.82664	0.82612	0.999942	15885	0	0.39051	0.013821	0.028114	0.918708	576	2	0.39051
CAPN3	3	0.61915	0.61928	0.999942	11843	0	0.74053	0.01388	0.02616	0.913563	577	2	0.74053
HUS1B	4	0.81554	0.81519	0.999942	15675	0	0.5335	0.013913	0.02829	0.918708	578	2	0.5335
TNFSF15	4	0.82204	0.82158	0.999942	15809	0	0.60841	0.013927	0.028321	0.918708	579	2	0.60841
SERTAD3	4	0.87043	0.87	0.999942	16773	0	0.24273	0.013927	0.028321	0.918708	580	1	0.24273
ZNF812	4	0.44888	0.44843	0.999942	8573	0	0.24218	0.013946	0.028346	0.918708	581	2	0.24218
SSC4D	4	0.56496	0.56429	0.999942	10813	0	0.40614	0.014019	0.028473	0.918708	582	2	0.40614
IGF2R	4	0.031131	0.056405	0.962929	1072	2	-0.29426	0.014062	0.028543	0.918708	583	1	-0.29426
TRIP13	4	0.82704	0.82651	0.999942	15893	0	0.55651	0.014063	0.028549	0.918708	584	2	0.55651
SPATA13	4	0.0079416	0.016898	0.900622	353	1	0.27054	0.014196	0.028768	0.918708	585	1	0.27054
CITED1	3	0.97526	0.97542	0.999942	18850	0	0.63873	0.014225	0.026771	0.916718	586	2	0.63873
FAM117A	4	0.66355	0.66289	0.999942	12727	0	0.23027	0.01425	0.028861	0.918708	587	2	0.23027
MAGEE2	4	0.074615	0.10277	0.99048	1941	1	0.39988	0.014256	0.028872	0.918708	588	2	0.39988
LBHD1	4	0.58062	0.58002	0.999942	11131	0	0.36058	0.014256	0.028872	0.918708	589	2	0.36058
OR5H2	4	0.93773	0.9377	0.999942	18089	0	0.59843	0.014285	0.028923	0.918708	590	2	0.59843
B3GALNT1	4	0.26175	0.26308	0.999942	5053	1	-0.43	0.014304	0.028954	0.918708	591	1	-0.43
CPSF7	4	0.52987	0.52922	0.999942	10122	0	0.65427	0.014326	0.028997	0.918708	592	2	0.65427
NUP205	3	0.91616	0.91617	0.999942	17665	0	0.77156	0.014362	0.027018	0.918708	593	2	0.77156
APOL6	4	0.96862	0.96856	0.999942	18699	0	0.51361	0.014408	0.029149	0.918708	594	2	0.51361
MAK16	4	0.011015	0.022244	0.90347	457	2	-0.53621	0.014411	0.029156	0.918708	595	1	-0.53621
CTSC	3	0.59609	0.59623	0.999942	11423	0	0.70891	0.014464	0.027203	0.918708	596	2	0.70891
RRNAD1	4	0.027762	0.050795	0.962929	961	1	0.047345	0.014465	0.029247	0.918708	597	1	0.047345
GMNN	4	0.1735	0.18419	0.998498	3520	1	0.31718	0.014498	0.029305	0.918708	598	2	0.31718
CCDC65	4	0.97114	0.97109	0.999942	18756	0	0.31399	0.014519	0.029343	0.918708	599	1	0.31399
LRP4	4	0.089833	0.11486	0.993079	2175	1	0.14538	0.014524	0.029354	0.918708	600	2	0.14538
POLR2L	2	0.15026	0.15029	0.998498	3134	1	0.39138	0.014545	0.024371	0.908696	601	1	0.39138
RRP12	2	0.97766	0.97755	0.999942	18907	0	0.99653	0.014545	0.024371	0.908696	602	1	0.99653
DISP1	4	0.75778	0.75739	0.999942	14566	0	0.28007	0.014554	0.029413	0.918708	603	2	0.28007
MTM1	4	0.99332	0.99336	0.999942	19213	0	0.55739	0.014565	0.029429	0.918708	604	2	0.55739
DLG5	4	0.028294	0.051673	0.962929	978	1	-0.17083	0.014573	0.029441	0.918708	605	1	-0.17083
AGR2	3	0.9208	0.92083	0.999942	17760	0	0.30199	0.014629	0.027507	0.918708	606	1	0.30199
CPXM1	4	0.95599	0.95592	0.999942	18466	0	0.147	0.01468	0.02962	0.922793	607	1	0.147
SDR39U1	3	0.76965	0.76983	0.999942	14807	0	0.22358	0.014689	0.027613	0.918708	608	1	0.22358
TMEM25	3	0.11322	0.1208	0.993079	2540	1	0.77502	0.014689	0.027613	0.918708	609	2	0.77502
KIF3A	4	0.32212	0.32136	0.999942	6155	1	-0.061415	0.014788	0.029809	0.923806	610	1	-0.061415
DNAJC5B	4	0.27885	0.27925	0.999942	5361	1	0.74378	0.014817	0.029861	0.923806	611	2	0.74378
ADCYAP1	4	0.24619	0.24877	0.999942	4781	1	0.4902	0.014841	0.029904	0.923806	612	2	0.4902
FOXB2	4	0.99378	0.99382	0.999942	19221	0	0.7024	0.014885	0.029995	0.923806	613	2	0.7024
PHLDB1	4	0.22877	0.2329	0.999942	4476	1	0.37925	0.014893	0.030011	0.923806	614	2	0.37925
SDCCAG8	4	0.87429	0.87386	0.999942	16843	0	0.45295	0.014942	0.030098	0.924289	615	2	0.45295
RRP8	4	0.80089	0.8005	0.999942	15423	0	0.33103	0.015003	0.030205	0.925953	616	1	0.33103
PELI1	4	0.99851	0.99852	0.999999	19316	0	0.67748	0.01504	0.030273	0.925953	617	2	0.67748
ERLIN2	3	0.95715	0.95742	0.999942	18486	0	0.71517	0.015044	0.02822	0.918708	618	2	0.71517
RBBP5	2	0.76273	0.76217	0.999942	14670	0	0.66773	0.015044	0.024821	0.908696	619	1	0.66773
RPL26	4	0.29539	0.295	0.999942	5671	1	-0.45589	0.015083	0.030343	0.925953	620	1	-0.45589
MBNL1	3	0.004987	0.0099647	0.866026	245	1	-0.015056	0.015093	0.028309	0.918708	621	1	-0.015056
FPR1	3	0.34053	0.34036	0.999942	6504	0	0.01273	0.015153	0.028416	0.918708	622	1	0.01273
SP2	4	0.6255	0.62505	0.999942	11970	0	0.26265	0.015164	0.030469	0.927276	623	2	0.26265
WDSUB1	4	0.53468	0.53398	0.999942	10222	0	0.36196	0.015174	0.030483	0.927276	624	2	0.36196
LGI3	4	0.39492	0.39451	0.999942	7529	0	0.53972	0.015212	0.030541	0.92736	625	2	0.53972
PRSS22	4	0.64382	0.64327	0.999942	12334	0	0.011337	0.015298	0.030692	0.92736	626	1	0.011337
KRTAP5-1	4	0.88303	0.8826	0.999942	17011	0	0.42653	0.0153	0.030696	0.92736	627	2	0.42653
ATP11A	4	0.95722	0.9572	0.999942	18487	0	0.58716	0.015335	0.030757	0.92736	628	2	0.58716
VTN	4	0.10546	0.12736	0.993317	2418	1	0.10597	0.015379	0.030822	0.92736	629	1	0.10597
NDUFAB1	3	0.088341	0.098886	0.989755	2155	1	0.3016	0.015396	0.028832	0.918708	630	1	0.3016
ZBTB47	4	0.95682	0.95677	0.999942	18482	0	0.66137	0.015458	0.030953	0.92736	631	2	0.66137
NUGGC	4	0.92108	0.92088	0.999942	17767	0	0.45747	0.015508	0.031043	0.92736	632	2	0.45747
YY2	4	0.97601	0.97599	0.999942	18867	0	0.47582	0.015527	0.031076	0.92736	633	2	0.47582
NUBP1	4	0.66764	0.6671	0.999942	12808	0	0.31264	0.01554	0.031101	0.92736	634	1	0.31264
DUSP12	4	0.54775	0.54698	0.999942	10461	0	0.59653	0.015554	0.031123	0.92736	635	2	0.59653
YPEL3	3	0.17785	0.17989	0.998498	3591	1	0.061733	0.015557	0.0291	0.918708	636	1	0.061733
SCAP	4	0.99561	0.99564	0.999942	19255	0	0.64286	0.015565	0.031141	0.92736	637	2	0.64286
PEX7	4	0.92583	0.92565	0.999942	17852	0	0.47661	0.015593	0.031194	0.92736	638	2	0.47661
SLC26A8	4	0.9863	0.98628	0.999942	19078	0	0.60169	0.015635	0.031263	0.92736	639	2	0.60169
UPK1B	4	0.88197	0.88152	0.999942	16990	0	0.17997	0.015648	0.031287	0.92736	640	1	0.17997
DSPP	4	0.26023	0.26171	0.999942	5028	1	0.59149	0.015682	0.031351	0.92736	641	2	0.59149
BTD	4	0.011612	0.023253	0.91375	477	1	0.11961	0.015682	0.031351	0.92736	642	2	0.11961
EDIL3	4	0.18654	0.19547	0.998498	3749	1	0.5955	0.015701	0.031384	0.92736	643	2	0.5955
RLN2	4	0.65418	0.65352	0.999942	12547	0	0.44196	0.015744	0.031443	0.92736	644	2	0.44196
DGUOK	4	0.61232	0.61176	0.999942	11704	0	0.098003	0.015755	0.031463	0.92736	645	1	0.098003
TMEM194A	4	0.031005	0.056192	0.962929	1065	1	0.050692	0.015809	0.03154	0.92736	646	1	0.050692
MORC2	4	0.61158	0.611	0.999942	11695	0	0.3926	0.015907	0.031709	0.928604	647	2	0.3926
PLEKHF1	4	0.22759	0.23182	0.999942	4458	1	0.29882	0.015907	0.031709	0.928604	648	2	0.29882
SLAMF9	4	0.80343	0.80302	0.999942	15470	0	0.31379	0.015916	0.031726	0.928604	649	2	0.31379
ST5	4	0.66229	0.66163	0.999942	12700	0	0.24667	0.01597	0.031831	0.930252	650	1	0.24667
TSPAN18	4	0.19833	0.20572	0.999288	3947	1	-0.0635	0.016024	0.031923	0.931537	651	1	-0.0635
CAMSAP3	3	0.21013	0.21059	0.999288	4167	1	0.77502	0.016078	0.030026	0.923806	652	2	0.77502
RRAD	3	0.077274	0.089329	0.987329	1976	1	-0.17066	0.016082	0.030034	0.923806	653	1	-0.17066
PRKAR1A	4	0.30031	0.29989	0.999942	5759	1	-0.24509	0.016131	0.03211	0.933272	654	1	-0.24509
ACTL9	4	0.60352	0.60302	0.999942	11563	0	0.25604	0.016131	0.03211	0.933272	655	2	0.25604
C1orf146	4	0.72103	0.72044	0.999942	13841	0	0.52379	0.016142	0.032127	0.933272	656	2	0.52379
ANAPC2	4	0.16837	0.17974	0.998498	3430	1	0.65522	0.016209	0.032248	0.934874	657	2	0.65522
MKX	3	0.858	0.85796	0.999942	16528	0	0.72558	0.01622	0.030296	0.925953	658	2	0.72558
NOX1	4	0.61055	0.60996	0.999942	11681	0	0.11074	0.016239	0.032299	0.934874	659	1	0.11074
ZNF766	4	0.89488	0.89456	0.999942	17238	0	0.042871	0.016427	0.032624	0.939537	660	1	0.042871
URI1	4	0.71892	0.71825	0.999942	13797	0	0.33143	0.016427	0.032624	0.939537	661	1	0.33143
ANPEP	4	0.34265	0.34191	0.999942	6544	0	0.4724	0.016462	0.032697	0.939537	662	2	0.4724
FAM199X	4	0.48707	0.48657	0.999942	9321	0	0.31806	0.016462	0.032697	0.939537	663	2	0.31806
PAPLN	4	0.26932	0.27018	0.999942	5202	1	0.39597	0.016507	0.032752	0.939537	664	2	0.39597
ACOT4	4	0.33452	0.33383	0.999942	6389	0	0.33942	0.016545	0.032817	0.939537	665	2	0.33942
HMGN5	4	0.033366	0.060107	0.962929	1148	1	0.043944	0.016561	0.032842	0.939537	666	1	0.043944
RBMY1F	4	0.7429	0.74241	0.999942	14277	0	0.63636	0.016597	0.032901	0.939537	667	2	0.63636
CELSR1	3	0.99839	0.99842	0.999999	19315	0	0.71308	0.016638	0.031046	0.92736	668	2	0.71308
GABRE	4	0.89706	0.89675	0.999942	17277	0	0.5545	0.01664	0.032971	0.939537	669	2	0.5545
ZNF622	4	0.34947	0.34877	0.999942	6674	0	0.078435	0.016641	0.032974	0.939537	670	1	0.078435
MS4A7	4	0.87889	0.87846	0.999942	16927	0	0.3944	0.01672	0.033101	0.940141	671	2	0.3944
CALCR	4	0.77625	0.77583	0.999942	14938	0	0.018827	0.016776	0.033205	0.940141	672	1	0.018827
CEP350	4	0.47274	0.47226	0.999942	9039	0	0.25534	0.016788	0.033221	0.940141	673	2	0.25534
ZNF510	4	0.70533	0.70462	0.999942	13544	0	0.71985	0.016808	0.033254	0.940141	674	2	0.71985
MOAP1	4	0.97859	0.97862	0.999942	18927	0	0.2138	0.016829	0.033289	0.940141	675	1	0.2138
TIMD4	4	0.63714	0.63654	0.999942	12200	0	0.35949	0.016884	0.033384	0.940141	676	2	0.35949
C7orf73	3	0.7042	0.70422	0.999942	13530	0	-0.12245	0.016908	0.031508	0.92736	677	1	-0.12245
NME5	4	0.32506	0.32431	0.999942	6209	0	0.25625	0.01691	0.033432	0.940141	678	1	0.25625
CCDC9	4	0.86444	0.86401	0.999942	16659	0	0.3041	0.01691	0.033432	0.940141	679	1	0.3041
FXN	4	0.46203	0.46153	0.999942	8831	0	0.2426	0.016972	0.033538	0.940381	680	2	0.2426
NDOR1	4	0.64373	0.64319	0.999942	12332	0	0.0054928	0.01699	0.033576	0.940381	681	1	0.0054928
ALAS1	4	0.68075	0.6801	0.999942	13049	0	0.55719	0.017025	0.033631	0.940381	682	2	0.55719
HDAC9	4	0.88556	0.88518	0.999942	17058	0	-0.029067	0.017044	0.033669	0.940381	683	1	-0.029067
MLST8	4	0.44138	0.44096	0.999942	8444	0	0.18355	0.017178	0.033894	0.940381	684	1	0.18355
TTC30A	4	0.2783	0.27872	0.999942	5353	1	0.28083	0.017206	0.033941	0.940381	685	2	0.28083
PCMT1	4	0.87756	0.87712	0.999942	16903	0	0.15064	0.017259	0.034029	0.940381	686	1	0.15064
PIGM	4	0.46835	0.46785	0.999942	8954	0	0.70543	0.017308	0.034112	0.940381	687	2	0.70543
CCDC170	4	0.51924	0.51855	0.999942	9930	0	0.014776	0.017312	0.034119	0.940381	688	1	0.014776
CHMP5	3	0.49023	0.49028	0.999942	9377	0	0.75504	0.017377	0.032327	0.934874	689	2	0.75504
CISD3	4	0.545	0.54424	0.999942	10411	0	0.37096	0.017413	0.034287	0.940381	690	2	0.37096
DOK6	4	0.64066	0.64011	0.999942	12269	0	0.33663	0.017413	0.034287	0.940381	691	2	0.33663
IL24	4	0.99489	0.99493	0.999942	19237	0	0.64608	0.017413	0.034287	0.940381	692	2	0.64608
ADGRF1	4	0.53864	0.53794	0.999942	10303	0	-0.26478	0.017473	0.034376	0.940381	693	1	-0.26478
DOCK7	4	0.86755	0.86709	0.999942	16724	0	0.52548	0.017527	0.034465	0.940381	694	2	0.52548
ALG6	4	0.46953	0.46903	0.999942	8980	0	0.33765	0.017552	0.034506	0.940381	695	2	0.33765
LUZP4	4	0.82878	0.82818	0.999942	15919	0	0.45646	0.017552	0.034506	0.940381	696	2	0.45646
PDE4A	4	0.38193	0.38148	0.999942	7295	0	0.24827	0.017552	0.034506	0.940381	697	2	0.24827
TCIRG1	4	0.64878	0.64818	0.999942	12444	0	0.025694	0.017607	0.034602	0.940381	698	1	0.025694
CTNNBL1	4	0.49841	0.49784	0.999942	9535	0	0.17428	0.017609	0.034603	0.940381	699	2	0.17428
CAPZA1	4	0.4587	0.45823	0.999942	8757	0	0.30957	0.017674	0.034692	0.940381	700	2	0.30957
ITGA11	4	0.15026	0.16438	0.998498	3133	1	-0.4871	0.017688	0.034719	0.940381	701	1	-0.4871
GAL3ST3	4	0.36208	0.36153	0.999942	6928	0	0.15099	0.017719	0.034778	0.940381	702	2	0.15099
KCNH4	4	0.5707	0.57	0.999942	10930	0	-0.10622	0.017742	0.034815	0.940381	703	1	-0.10622
GOLT1A	4	0.85655	0.85606	0.999942	16495	0	0.52572	0.017765	0.034858	0.940381	704	2	0.52572
RAB27B	4	0.93568	0.93557	0.999942	18050	0	0.32996	0.017773	0.034871	0.940381	705	2	0.32996
SAMD5	4	0.40703	0.40662	0.999942	7762	0	0.25124	0.017795	0.034908	0.940381	706	1	0.25124
IFNAR2	4	0.6442	0.64363	0.999942	12344	0	0.38291	0.017822	0.034957	0.940381	707	2	0.38291
ABCB9	4	0.059025	0.090495	0.988933	1697	1	-0.41494	0.017849	0.034996	0.940381	708	1	-0.41494
FKTN	4	0.88791	0.88757	0.999942	17100	0	0.22277	0.017902	0.035086	0.941072	709	1	0.22277
STK17A	3	0.81841	0.81832	0.999942	15737	0	-0.02504	0.017976	0.033394	0.940141	710	1	-0.02504
PLD1	4	0.014304	0.027892	0.943146	561	1	0.17087	0.017987	0.035225	0.941072	711	2	0.17087
KRTAP13-4	4	0.009562	0.019746	0.90347	406	1	0.58308	0.017987	0.035225	0.941072	712	2	0.58308
SELK	4	0.87399	0.87356	0.999942	16837	0	0.16229	0.01801	0.035268	0.941072	713	1	0.16229
CASC5	4	0.9371	0.93705	0.999942	18076	0	0.47755	0.018063	0.035357	0.941072	714	1	0.47755
POP1	4	0.32144	0.32072	0.999942	6139	1	0.17771	0.018094	0.035403	0.941072	715	2	0.17771
ARHGEF4	4	0.58721	0.58659	0.999942	11258	0	0.27462	0.018117	0.035444	0.941072	716	1	0.27462
THY1	4	0.56902	0.56833	0.999942	10892	0	0.60548	0.018127	0.035463	0.941072	717	2	0.60548
SERPING1	4	0.27373	0.2744	0.999942	5275	1	0.2253	0.01819	0.035562	0.941072	718	2	0.2253
SYNJ2	4	0.4843	0.48383	0.999942	9253	0	-0.056812	0.018224	0.03562	0.941072	719	1	-0.056812
RAPGEF2	4	0.20833	0.21455	0.999632	4138	1	-0.30307	0.018278	0.035704	0.941072	720	1	-0.30307
TPM1	3	0.72809	0.72818	0.999942	13981	0	0.68014	0.018278	0.03392	0.940381	721	2	0.68014
PRR5-ARHGAP8	4	0.64443	0.64387	0.999942	12353	0	0.32892	0.018281	0.035714	0.941072	722	2	0.32892
ZNF658	4	0.95999	0.95991	0.999942	18531	0	0.51772	0.018281	0.035714	0.941072	723	2	0.51772
METTL7B	4	0.68487	0.68425	0.999942	13128	0	0.63493	0.018306	0.035752	0.941072	724	2	0.63493
DIRAS2	4	0.66696	0.66641	0.999942	12795	0	0.26067	0.018306	0.035752	0.941072	725	2	0.26067
SLX4	3	0.35842	0.35834	0.999942	6855	0	0.078307	0.018399	0.034137	0.940381	726	1	0.078307
PNRC1	4	0.85538	0.85483	0.999942	16472	0	0.53045	0.018402	0.035911	0.941647	727	2	0.53045
OR6P1	4	0.56217	0.56149	0.999942	10761	0	0.15084	0.018466	0.036021	0.941939	728	1	0.15084
DERL3	4	0.92094	0.92073	0.999942	17766	0	0.17748	0.018546	0.036165	0.941939	729	1	0.17748
ANKRD24	4	0.60961	0.60901	0.999942	11666	0	0.59656	0.018569	0.036208	0.941939	730	2	0.59656
RAB23	4	0.01218	0.024206	0.917733	500	2	-0.22715	0.018626	0.036305	0.941939	731	1	-0.22715
RHOXF2B	4	0.11369	0.13407	0.993317	2546	1	0.65031	0.018626	0.036305	0.941939	732	2	0.65031
PIP5KL1	3	0.74452	0.74466	0.999942	14306	0	0.68911	0.018708	0.034696	0.940381	733	2	0.68911
CCBL1	4	0.0060886	0.01374	0.875789	290	2	-0.44313	0.018734	0.036465	0.941939	734	1	-0.44313
PPP4C	3	0.30622	0.30596	0.999942	5848	0	0.022653	0.018742	0.034757	0.940381	735	1	0.022653
WNK4	4	0.23653	0.2399	0.999942	4608	1	0.22879	0.018771	0.036526	0.941939	736	2	0.22879
PAQR9	4	0.61482	0.61427	0.999942	11752	0	0.67119	0.018771	0.036526	0.941939	737	2	0.67119
TMCO1	4	0.5519	0.55116	0.999942	10547	0	0.15777	0.018814	0.036608	0.941939	738	1	0.15777
ATP1B3	4	0.094965	0.11895	0.993079	2257	1	0.41185	0.018829	0.036633	0.941939	739	2	0.41185
DNAJC27	4	0.74621	0.74574	0.999942	14339	0	0.4734	0.018884	0.036732	0.941939	740	2	0.4734
FAM186B	4	0.84292	0.84224	0.999942	16197	0	0.40324	0.018918	0.036792	0.941939	741	2	0.40324
PADI1	4	0.046077	0.080424	0.977355	1518	1	0.17765	0.018921	0.036796	0.941939	742	1	0.17765
ANGEL1	4	0.34665	0.34593	0.999942	6626	0	0.3279	0.018939	0.036824	0.941939	743	2	0.3279
C5orf64	4	0.99904	0.99903	0.999999	19325	0	0.60643	0.018977	0.036879	0.941939	744	2	0.60643
FAM221A	4	0.545	0.54424	0.999942	10410	0	0.27183	0.01902	0.036953	0.941939	745	2	0.27183
LBX1	4	0.057908	0.089638	0.988079	1683	1	0.009848	0.019028	0.03697	0.941939	746	1	0.009848
STAT3	4	0.98836	0.98838	0.999942	19114	0	0.55829	0.019075	0.037049	0.941939	747	2	0.55829
CYB561A3	4	0.4525	0.45202	0.999942	8639	0	0.68473	0.019075	0.037049	0.941939	748	2	0.68473
IKZF1	4	0.22893	0.23304	0.999942	4481	1	0.4544	0.019075	0.037049	0.941939	749	2	0.4544
RNF26	4	0.84588	0.84524	0.999942	16267	0	0.066417	0.019082	0.03706	0.941939	750	1	0.066417
CMPK1	2	0.082226	0.084737	0.980266	2053	1	0.26203	0.019114	0.028439	0.918708	751	1	0.26203
OR10H5	4	0.28865	0.28859	0.999942	5543	1	0.30522	0.019228	0.037299	0.943124	752	2	0.30522
UNC13C	4	0.98386	0.98383	0.999942	19026	0	0.57996	0.01927	0.037378	0.943124	753	2	0.57996
C14orf119	4	0.41882	0.41833	0.999942	7995	0	0.49639	0.019287	0.037407	0.943124	754	2	0.49639
PPHLN1	4	0.3168	0.31616	0.999942	6047	1	-0.13782	0.019296	0.037425	0.943124	755	1	-0.13782
DSG1	4	0.45788	0.45742	0.999942	8746	0	0.48894	0.01933	0.037482	0.943124	756	2	0.48894
CAPRIN1	3	0.63983	0.64002	0.999942	12252	0	-0.074159	0.019345	0.035815	0.941448	757	1	-0.074159
PPP1R37	4	0.64204	0.64149	0.999942	12295	0	0.041059	0.019403	0.037609	0.943794	758	1	0.041059
TAF15	4	0.67302	0.67246	0.999942	12901	0	0.52234	0.019437	0.03766	0.943794	759	2	0.52234
RAB21	4	0.14531	0.16024	0.998498	3048	1	0.32599	0.019437	0.03766	0.943794	760	2	0.32599
IARS	1	0.98045	0.9805	0.999942	18962	0	1.1788	0.019553	0.019554	0.896495	761	1	1.1788
MYOZ3	4	0.59539	0.59486	0.999942	11410	0	0.41436	0.019569	0.037863	0.946136	762	2	0.41436
COX7B	4	0.9173	0.91711	0.999942	17688	0	0.53043	0.019642	0.037985	0.946136	763	2	0.53043
BTBD6	4	0.76854	0.76816	0.999942	14788	0	0.48795	0.019642	0.037985	0.946136	764	2	0.48795
POLR3H	2	0.72586	0.72545	0.999942	13927	0	0.68877	0.019653	0.028925	0.918708	765	1	0.68877
SCFD1	4	0.1154	0.1354	0.993317	2574	1	-0.22461	0.019671	0.038019	0.946136	766	1	-0.22461
SACS	4	0.86538	0.86496	0.999942	16676	0	0.6382	0.019724	0.038118	0.946136	767	2	0.6382
APOA4	4	0.84795	0.84733	0.999942	16317	0	0.19572	0.019725	0.03812	0.946136	768	1	0.19572
TRA2B	4	0.26538	0.26652	0.999942	5127	1	-0.1524	0.019778	0.038212	0.946136	769	1	-0.1524
DDX54	3	0.8902	0.89021	0.999942	17149	0	0.69969	0.019812	0.036648	0.941939	770	2	0.69969
BRCA2	4	0.55168	0.55095	0.999942	10543	0	0.10925	0.019832	0.038303	0.946136	771	1	0.10925
CDH22	4	0.36621	0.36567	0.999942	7009	0	0.49959	0.019886	0.038404	0.946136	772	2	0.49959
HOXB4	4	0.79915	0.7988	0.999942	15393	0	0.52515	0.019897	0.03842	0.946136	773	2	0.52515
ZFR2	4	0.1005	0.12333	0.993317	2345	1	-0.47682	0.019966	0.038521	0.946136	774	1	-0.47682
FAM78B	4	0.88738	0.88704	0.999942	17084	0	0.095803	0.019966	0.038521	0.946136	775	1	0.095803
CEND1	3	0.85729	0.85724	0.999942	16511	0	0.21564	0.02007	0.037099	0.941939	776	1	0.21564
AKIRIN2	1	0.97992	0.97997	0.999942	18955	0	1.1567	0.020076	0.020064	0.900335	777	1	1.1567
GRM8	4	0.7342	0.73369	0.999942	14098	0	0.48077	0.020096	0.038753	0.946136	778	2	0.48077
SPARCL1	3	0.99521	0.99533	0.999942	19248	0	0.64931	0.020106	0.03718	0.942742	779	2	0.64931
PLIN5	4	0.29601	0.29562	0.999942	5681	1	0.49038	0.020161	0.038861	0.946136	780	2	0.49038
NonTarget.CTRL217	4	0.65515	0.65448	0.999942	12565	0	-0.24025	0.020207	0.038927	0.946136	781	1	-0.24025
RNF187	4	0.45416	0.45365	0.999942	8672	0	0.4372	0.020253	0.039013	0.946136	782	2	0.4372
OR51I2	4	0.57525	0.57462	0.999942	11043	0	0.029454	0.02026	0.039023	0.946136	783	1	0.029454
GPC5	3	0.2051	0.20584	0.999288	4068	1	-0.49641	0.020271	0.037487	0.943124	784	1	-0.49641
GDI1	4	0.3294	0.32874	0.999942	6292	0	0.25117	0.020305	0.039094	0.946136	785	2	0.25117
BSN	4	0.89223	0.89191	0.999942	17193	0	0.60133	0.020314	0.039104	0.946136	786	2	0.60133
AK1	4	0.15189	0.16576	0.998498	3166	1	-0.25371	0.020421	0.039288	0.946136	787	1	-0.25371
FBXO9	4	0.26618	0.26728	0.999942	5141	1	0.2857	0.020462	0.039358	0.946136	788	2	0.2857
AP1M2	4	0.37142	0.3709	0.999942	7090	0	0.289	0.020493	0.039415	0.946136	789	2	0.289
PIANP	4	0.76756	0.76719	0.999942	14773	0	0.44958	0.020506	0.039443	0.946136	790	2	0.44958
CSNK1E	4	0.44436	0.44393	0.999942	8497	0	0.39714	0.020519	0.039463	0.946136	791	2	0.39714
TREM2	4	0.41636	0.41589	0.999942	7946	0	0.2093	0.020528	0.039477	0.946136	792	1	0.2093
CXorf65	4	0.80419	0.8038	0.999942	15485	0	0.39717	0.020545	0.039505	0.946136	793	2	0.39717
DDX56	4	0.065812	0.095842	0.989755	1777	1	-0.34749	0.020582	0.039566	0.946136	794	1	-0.34749
USP18	4	0.7282	0.72766	0.999942	13983	0	0.17596	0.020635	0.03965	0.946136	795	1	0.17596
RPL17	2	0.25837	0.25825	0.999942	4997	0	0.42924	0.020648	0.029873	0.923806	796	1	0.42924
EID2	4	0.59793	0.59739	0.999942	11463	0	0.60145	0.02069	0.039735	0.946136	797	2	0.60145
NEUROD1	4	0.92679	0.92659	0.999942	17879	0	0.30483	0.020742	0.039821	0.946136	798	1	0.30483
EFCAB13	3	0.95939	0.95964	0.999942	18520	0	0.67016	0.02076	0.03837	0.946136	799	2	0.67016
SAA2	4	0.18771	0.19646	0.998498	3775	1	0.16711	0.020783	0.039882	0.946136	800	2	0.16711
LRCH4	4	0.86628	0.86584	0.999942	16695	0	0.55943	0.020845	0.03999	0.946136	801	2	0.55943
DPH5	4	0.54848	0.54772	0.999942	10474	0	0.22393	0.020849	0.039996	0.946136	802	2	0.22393
EXO1	4	0.79853	0.79821	0.999942	15382	0	0.43032	0.020849	0.039996	0.946136	803	1	0.43032
DTX1	4	0.35352	0.35286	0.999942	6759	0	0.41785	0.020858	0.040009	0.946136	804	2	0.41785
TMOD1	3	0.12415	0.13048	0.993317	2715	1	-0.18323	0.020874	0.038567	0.946136	805	1	-0.18323
KIFC2	4	0.031907	0.057673	0.962929	1096	1	0.28175	0.02088	0.040043	0.946136	806	2	0.28175
TAZ	4	0.94415	0.94406	0.999942	18225	0	0.41771	0.020986	0.040208	0.946136	807	2	0.41771
IGSF23	4	0.94319	0.94311	0.999942	18199	0	0.52462	0.021017	0.040265	0.946136	808	2	0.52462
ERI2	4	0.71253	0.71178	0.999942	13685	0	0.50314	0.021057	0.04033	0.946136	809	2	0.50314
PHPT1	4	0.48375	0.48327	0.999942	9242	0	-0.10288	0.021063	0.040341	0.946136	810	1	-0.10288
ARHGAP11A	4	0.94953	0.94949	0.999942	18325	0	0.356	0.02117	0.040529	0.946136	811	2	0.356
C6orf229	4	0.79372	0.79332	0.999942	15290	0	0.43339	0.021177	0.04054	0.946136	812	2	0.43339
WBP4	4	0.54193	0.54121	0.999942	10363	0	0.33537	0.021224	0.040625	0.946136	813	1	0.33537
RBM22	3	0.99395	0.99406	0.999942	19223	0	0.67351	0.021241	0.039216	0.946136	814	2	0.67351
PAPOLA	4	0.3608	0.36023	0.999942	6902	0	0.51955	0.021257	0.040666	0.946136	815	2	0.51955
CAV1	4	0.68632	0.68569	0.999942	13159	0	-0.06808	0.021304	0.040736	0.946136	816	1	-0.06808
VPS16	4	0.16201	0.17431	0.998498	3327	1	0.56137	0.021304	0.040736	0.946136	817	2	0.56137
SERPINB13	4	0.86188	0.86144	0.999942	16610	0	0.47538	0.021311	0.040744	0.946136	818	2	0.47538
EEF1A1	1	0.97862	0.97868	0.999942	18928	0	1.1222	0.021381	0.021312	0.908696	819	1	1.1222
GPR21	4	0.93156	0.93134	0.999942	17975	0	0.48797	0.0214	0.040884	0.946136	820	2	0.48797
C8G	3	0.80843	0.80833	0.999942	15559	0	0.52359	0.021437	0.039569	0.946136	821	1	0.52359
MBIP	4	0.98353	0.98352	0.999942	19020	0	0.66657	0.021438	0.040945	0.946136	822	2	0.66657
GPCPD1	4	0.86993	0.8695	0.999942	16765	0	0.54607	0.021462	0.040989	0.946136	823	2	0.54607
POSTN	4	0.06816	0.097713	0.989755	1823	1	-0.32422	0.021491	0.041042	0.946136	824	1	-0.32422
RBM3	4	0.89069	0.89035	0.999942	17164	0	0.5581	0.021598	0.041228	0.946136	825	2	0.5581
IQCA1L	4	0.5735	0.57284	0.999942	11001	0	0.41758	0.021633	0.041279	0.946136	826	2	0.41758
ZBTB8OS	3	0.36072	0.3607	0.999942	6901	0	-0.15979	0.021638	0.039893	0.946136	827	1	-0.15979
CENPP	3	0.89973	0.89982	0.999942	17329	0	0.67644	0.021647	0.039912	0.946136	828	2	0.67644
OR14C36	4	0.71038	0.70967	0.999942	13648	0	0.54466	0.02166	0.041321	0.946136	829	2	0.54466
PRDM4	4	0.13407	0.15074	0.998498	2879	1	0.30156	0.021678	0.041352	0.946136	830	2	0.30156
NCAN	4	0.76335	0.76301	0.999942	14686	0	-0.0066881	0.021705	0.041403	0.946136	831	1	-0.0066881
C3orf35	4	0.43867	0.43823	0.999942	8396	0	0.022488	0.021705	0.041403	0.946136	832	1	0.022488
STK19	4	0.40541	0.40501	0.999942	7733	0	0.10713	0.021705	0.041403	0.946136	833	1	0.10713
VAMP2	4	0.54611	0.54532	0.999942	10425	0	0.26262	0.021777	0.041514	0.946136	834	2	0.26262
NT5C2	3	0.9374	0.93757	0.999942	18080	0	0.6782	0.02181	0.040188	0.946136	835	2	0.6782
PARVA	4	0.30723	0.3066	0.999942	5864	1	-0.013766	0.021812	0.041571	0.946136	836	1	-0.013766
ATAD2B	4	0.44055	0.44016	0.999942	8431	0	0.57143	0.021831	0.041601	0.946136	837	2	0.57143
DNAAF2	4	0.34027	0.33955	0.999942	6500	0	0.1989	0.021831	0.041601	0.946136	838	2	0.1989
AP4S1	4	0.989	0.98903	0.999942	19126	0	0.58065	0.021831	0.041601	0.946136	839	2	0.58065
HINT3	4	0.040343	0.07166	0.973018	1358	1	0.13748	0.021957	0.041799	0.946136	840	2	0.13748
TFPI2	4	0.98687	0.98687	0.999942	19090	0	0.28336	0.021973	0.041825	0.946136	841	1	0.28336
GPR157	4	0.12564	0.14376	0.996801	2745	1	-0.034171	0.022026	0.041932	0.946136	842	1	-0.034171
CPEB1	4	0.11058	0.1315	0.993317	2499	1	0.16379	0.022039	0.041951	0.946136	843	2	0.16379
COX10	4	0.95789	0.95787	0.999942	18496	0	0.51939	0.022066	0.041993	0.946136	844	2	0.51939
TCEB1	4	0.64919	0.64859	0.999942	12455	0	-0.16625	0.02208	0.042017	0.946136	845	1	-0.16625
SPINT2	4	0.93264	0.93241	0.999942	17995	0	0.5101	0.022102	0.042059	0.946136	846	2	0.5101
KLKB1	4	0.042073	0.074462	0.973391	1411	2	-0.39007	0.022133	0.042118	0.946136	847	1	-0.39007
MCTP2	4	0.38148	0.38102	0.999942	7283	0	0.45264	0.022134	0.042118	0.946136	848	2	0.45264
TFPI	4	0.90594	0.90562	0.999942	17448	0	0.65217	0.022165	0.042177	0.946136	849	2	0.65217
UBE3A	4	0.16036	0.17293	0.998498	3297	1	0.080621	0.022165	0.042177	0.946136	850	2	0.080621
NSMCE1	4	0.17965	0.1895	0.998498	3629	1	0.143	0.022211	0.042264	0.946136	851	2	0.143
KHDC1L	4	0.82899	0.8284	0.999942	15920	0	0.56042	0.02222	0.042281	0.946136	852	2	0.56042
ACHE	4	0.043239	0.076411	0.977355	1438	1	0.2468	0.022267	0.042359	0.946136	853	1	0.2468
SLFN14	4	0.45148	0.45101	0.999942	8619	0	0.51925	0.022267	0.042359	0.946136	854	2	0.51925
TMEM170B	4	0.95265	0.95253	0.999942	18400	0	0.24656	0.022347	0.04249	0.946136	855	1	0.24656
PPCS	4	0.70839	0.70768	0.999942	13605	0	-0.005125	0.022481	0.042703	0.946136	856	1	-0.005125
KLK5	4	0.66103	0.66039	0.999942	12677	0	0.60422	0.022481	0.042703	0.946136	857	2	0.60422
SLC8A2	4	0.035537	0.063673	0.962929	1217	1	0.54142	0.022481	0.042703	0.946136	858	2	0.54142
INSIG1	3	0.88905	0.88906	0.999942	17120	0	0.68851	0.022488	0.041387	0.946136	859	2	0.68851
AP5B1	4	0.95912	0.95904	0.999942	18516	0	0.53866	0.022521	0.042772	0.946136	860	2	0.53866
VNN3	4	0.84552	0.84485	0.999942	16256	0	0.50605	0.022548	0.042815	0.946136	861	2	0.50605
ARGFX	4	0.8921	0.89178	0.999942	17189	0	0.63904	0.022548	0.042815	0.946136	862	2	0.63904
ZW10	4	0.41491	0.41444	0.999942	7918	0	0.18005	0.022567	0.042849	0.946136	863	2	0.18005
OPN1MW2	4	0.51396	0.51321	0.999942	9828	0	0.53005	0.022589	0.042893	0.946136	864	2	0.53005
ADGRF4	4	0.54652	0.54572	0.999942	10437	0	-0.23384	0.022614	0.042936	0.946136	865	1	-0.23384
RHBDD2	4	0.34884	0.34813	0.999942	6661	0	0.43555	0.022617	0.042939	0.946136	866	2	0.43555
NFKBIB	4	0.21061	0.21659	0.999942	4174	1	0.17612	0.022654	0.043007	0.946136	867	2	0.17612
RNASEH2B	4	0.83266	0.83205	0.999942	15991	0	0.57044	0.022694	0.043068	0.946136	868	2	0.57044
PAPOLG	4	0.48896	0.48843	0.999942	9352	0	0.41858	0.022694	0.043068	0.946136	869	1	0.41858
LSM2	3	0.48279	0.48281	0.999942	9220	0	0.29556	0.022743	0.041832	0.946136	870	1	0.29556
CNOT6	4	0.91958	0.91939	0.999942	17735	0	0.38891	0.022764	0.043188	0.946136	871	2	0.38891
SCGB1D2	4	0.39522	0.39483	0.999942	7537	0	-0.36016	0.022775	0.043207	0.946136	872	1	-0.36016
MMGT1	4	0.99151	0.99154	0.999942	19178	0	0.63864	0.022814	0.043271	0.946136	873	2	0.63864
STX1A	4	0.81965	0.81923	0.999942	15758	0	0.005267	0.022828	0.043293	0.946136	874	1	0.005267
IL17REL	4	0.014626	0.028475	0.943146	571	1	0.29806	0.022881	0.043375	0.946136	875	1	0.29806
CALCRL	4	0.70399	0.70326	0.999942	13527	0	0.48455	0.022916	0.043424	0.946136	876	2	0.48455
BPIFC	3	0.99876	0.99879	0.999999	19320	0	0.65923	0.022938	0.042171	0.946136	877	2	0.65923
MEIS2	4	0.17003	0.18117	0.998498	3455	1	0.46421	0.022988	0.043539	0.946136	878	2	0.46421
COX5A	4	0.96539	0.96533	0.999942	18635	0	0.62445	0.023017	0.043587	0.946136	879	2	0.62445
KCNAB2	4	0.23442	0.23801	0.999942	4566	1	0.41249	0.023042	0.043624	0.946136	880	1	0.41249
AHSA2	4	0.26816	0.26911	0.999942	5180	1	0.47004	0.023068	0.043669	0.946136	881	2	0.47004
GM2A	4	0.79701	0.79663	0.999942	15353	0	0.58495	0.023068	0.043669	0.946136	882	2	0.58495
RBMXL2	4	0.92903	0.92882	0.999942	17922	0	0.54176	0.023068	0.043669	0.946136	883	2	0.54176
C1QTNF9	4	0.0055072	0.012682	0.875789	270	1	-0.12023	0.023095	0.043711	0.946136	884	1	-0.12023
RREB1	4	0.40174	0.40139	0.999942	7657	0	0.56951	0.023128	0.043771	0.946136	885	2	0.56951
WHSC1	4	0.66172	0.66107	0.999942	12690	0	0.05289	0.023149	0.043818	0.946136	886	1	0.05289
FAM65A	4	0.31007	0.30949	0.999942	5916	1	-0.22906	0.023202	0.043912	0.947112	887	1	-0.22906
ZNF540	3	0.020653	0.038056	0.959925	768	1	-0.30945	0.023245	0.0427	0.946136	888	1	-0.30945
UPP2	4	0.79756	0.79719	0.999942	15359	0	0.32343	0.023255	0.044001	0.947383	889	2	0.32343
CEACAM16	4	0.73401	0.73352	0.999942	14095	0	0.44112	0.023281	0.044038	0.947383	890	2	0.44112
PCDHGA12	3	0.99808	0.99813	0.999942	19304	0	0.62072	0.02332	0.042815	0.946136	891	2	0.62072
LRRC10B	4	0.97292	0.97286	0.999942	18796	0	0.43634	0.023362	0.04418	0.947383	892	1	0.43634
GRIA1	4	0.35566	0.355	0.999942	6801	0	0.3448	0.023458	0.044335	0.947383	893	2	0.3448
LYSMD1	4	0.2465	0.24904	0.999942	4787	1	-0.19401	0.023469	0.044357	0.947383	894	1	-0.19401
ZNF415	4	0.79134	0.79092	0.999942	15233	0	0.28915	0.023513	0.044429	0.947383	895	2	0.28915
WDR12	4	0.53372	0.533	0.999942	10201	0	0.057451	0.023522	0.044438	0.947383	896	1	0.057451
PLAC9	4	0.57273	0.57201	0.999942	10985	0	0.57606	0.023574	0.044529	0.947383	897	2	0.57606
FLNA	4	0.13729	0.15343	0.998498	2938	1	0.12791	0.023629	0.044622	0.947383	898	1	0.12791
SLC13A5	4	0.3746	0.37408	0.999942	7147	0	0.43726	0.023677	0.044707	0.947383	899	2	0.43726
RPP30	3	0.99184	0.99195	0.999942	19185	0	0.60344	0.023706	0.043479	0.946136	900	2	0.60344
PTPRT	4	0.77647	0.77604	0.999942	14942	0	0.37087	0.023742	0.04481	0.947383	901	2	0.37087
TGM4	4	0.038543	0.068681	0.970827	1299	2	-0.16575	0.023763	0.044844	0.947383	902	1	-0.16575
SF3B3	4	0.99282	0.99287	0.999942	19201	0	0.53433	0.023763	0.044844	0.947383	903	2	0.53433
WTH3DI	4	0.31262	0.31203	0.999942	5964	1	0.082067	0.023785	0.044874	0.947383	904	2	0.082067
OTUD7A	3	0.26253	0.26226	0.999942	5069	0	-0.58512	0.023786	0.043622	0.946136	905	1	-0.58512
CDC42BPA	4	0.91748	0.9173	0.999942	17692	0	0.52904	0.023836	0.04494	0.947383	906	2	0.52904
BSCL2	4	0.88271	0.88227	0.999942	17005	0	0.42517	0.023843	0.044953	0.947383	907	1	0.42517
CHAF1A	3	0.27903	0.27874	0.999942	5365	0	-0.18964	0.023867	0.043767	0.946136	908	1	-0.18964
LMCD1	4	0.014704	0.028615	0.943146	575	2	-0.041605	0.02393	0.045105	0.94852	909	2	-0.041605
TYRP1	4	0.86826	0.86782	0.999942	16740	0	0.34099	0.023968	0.045174	0.948952	910	2	0.34099
PHF21B	4	0.31044	0.30986	0.999942	5926	1	-0.037911	0.024003	0.045225	0.948986	911	1	-0.037911
GRIP1	4	0.97396	0.97388	0.999942	18820	0	0.60816	0.024043	0.045291	0.949353	912	2	0.60816
TAS2R31	4	0.86408	0.86366	0.999942	16654	0	0.31274	0.02411	0.045392	0.950436	913	1	0.31274
CDK10	4	0.019377	0.036659	0.959925	723	2	-0.45924	0.024217	0.045578	0.953305	914	1	-0.45924
WDR55	3	0.5223	0.52237	0.999942	9986	0	-0.084969	0.024228	0.044392	0.947383	915	1	-0.084969
HSPA4L	3	0.84434	0.84435	0.999942	16238	0	0.24497	0.024228	0.044392	0.947383	916	1	0.24497
CHSY3	4	0.62189	0.62137	0.999942	11900	0	-0.050366	0.02427	0.045675	0.954296	917	1	-0.050366
ATG12	4	0.083713	0.11006	0.993079	2081	1	0.40745	0.024345	0.045787	0.954565	918	2	0.40745
ITGAX	4	0.075307	0.10332	0.991565	1953	1	0.45119	0.024345	0.045787	0.954565	919	2	0.45119
KRTAP2-4	4	0.01597	0.030816	0.943146	620	2	-0.20675	0.024377	0.045847	0.954785	920	1	-0.20675
SIGLEC6	4	0.96359	0.96353	0.999942	18600	0	0.448	0.024416	0.045914	0.955163	921	2	0.448
ANKLE2	3	0.85978	0.85977	0.999942	16568	0	0.68249	0.024446	0.044788	0.947383	922	2	0.68249
PRR7	3	0.48582	0.48586	0.999942	9293	0	0.41655	0.024448	0.044793	0.947383	923	1	0.41655
CYCS	4	0.9108	0.91056	0.999942	17559	0	0.12746	0.024457	0.04598	0.955499	924	1	0.12746
FSIP2	4	0.38752	0.38708	0.999942	7392	0	0.47535	0.024506	0.04605	0.955519	925	2	0.47535
ADHFE1	3	0.64302	0.64312	0.999942	12314	0	0.1907	0.024529	0.044932	0.947383	926	1	0.1907
OR4F4	4	0.26445	0.26563	0.999942	5108	1	-0.15804	0.024537	0.046101	0.955519	927	1	-0.15804
C7	4	0.29973	0.29928	0.999942	5744	1	0.48696	0.024559	0.046139	0.955519	928	2	0.48696
H2AFJ	4	0.88759	0.88725	0.999942	17089	0	0.55561	0.024587	0.046192	0.955519	929	2	0.55561
NIPSNAP3B	4	0.46062	0.46017	0.999942	8798	0	0.41445	0.02464	0.046284	0.955519	930	2	0.41445
TVP23C	4	0.94023	0.9402	0.999942	18139	0	0.45895	0.024673	0.046338	0.955519	931	2	0.45895
LAGE3	4	0.39356	0.39313	0.999942	7502	0	0.3343	0.024673	0.046338	0.955519	932	2	0.3343
COX6B1	4	0.94127	0.94121	0.999942	18161	0	0.40719	0.024697	0.046382	0.955519	933	1	0.40719
CD70	4	0.73766	0.73713	0.999942	14170	0	0.24858	0.024725	0.04643	0.955519	934	2	0.24858
DLGAP5	4	0.20013	0.20733	0.999288	3982	1	-0.36964	0.02475	0.046475	0.955519	935	1	-0.36964
HTR2B	4	0.68115	0.68053	0.999942	13057	0	0.3647	0.024869	0.046664	0.956047	936	2	0.3647
OR51E2	4	0.056087	0.088239	0.98623	1659	1	0.44725	0.024902	0.046731	0.956047	937	2	0.44725
RIC8B	4	0.39008	0.38962	0.999942	7444	0	0.19301	0.02491	0.046747	0.956047	938	1	0.19301
EXOSC8	4	0.30307	0.30255	0.999942	5800	1	0.29904	0.02491	0.046747	0.956047	939	1	0.29904
GPATCH3	4	0.38496	0.38452	0.999942	7345	0	-0.087093	0.02491	0.046747	0.956047	940	1	-0.087093
CHCHD10	4	0.92851	0.92831	0.999942	17916	0	0.43549	0.024993	0.046882	0.957297	941	2	0.43549
NAB1	4	0.04245	0.075091	0.975008	1420	1	0.1787	0.02507	0.047008	0.957297	942	1	0.1787
ZNF418	4	0.13785	0.15391	0.998498	2946	1	0.16036	0.025089	0.047046	0.957297	943	2	0.16036
HTATIP2	4	0.99705	0.99704	0.999942	19288	0	0.57393	0.025142	0.047141	0.957297	944	2	0.57393
KLF5	4	0.3021	0.30161	0.999942	5787	1	-0.23627	0.02515	0.047157	0.957297	945	1	-0.23627
MARVELD3	4	0.66336	0.66269	0.999942	12722	0	0.47692	0.025195	0.047228	0.957297	946	2	0.47692
ANXA7	4	0.9008	0.90043	0.999942	17348	0	0.55978	0.025195	0.047228	0.957297	947	2	0.55978
PI4KA	4	0.20398	0.21068	0.999288	4052	1	0.13987	0.02523	0.047277	0.957297	948	2	0.13987
TAAR5	4	0.55787	0.55717	0.999942	10681	0	0.41657	0.025272	0.047337	0.957297	949	2	0.41657
VWA5B2	4	0.66152	0.66086	0.999942	12685	0	0.63307	0.025284	0.047353	0.957297	950	2	0.63307
CLEC18B	4	0.42562	0.42513	0.999942	8136	0	0.044385	0.02539	0.047544	0.958602	951	1	0.044385
NACC1	4	0.97612	0.9761	0.999942	18870	0	0.19566	0.025444	0.047621	0.958602	952	1	0.19566
SLC3A1	4	0.125	0.14326	0.996801	2732	1	0.61867	0.025474	0.047671	0.958602	953	2	0.61867
GTF2A2	4	0.44822	0.44776	0.999942	8561	0	0.15571	0.025497	0.047715	0.958602	954	1	0.15571
TMEM45B	4	0.44333	0.4429	0.999942	8477	0	0.29152	0.02555	0.047808	0.959335	955	1	0.29152
CDC37L1	4	0.26294	0.26421	0.999942	5079	1	0.28208	0.025585	0.047863	0.959335	956	2	0.28208
ABHD8	4	0.59747	0.59696	0.999942	11450	0	0.0075149	0.025604	0.0479	0.959335	957	1	0.0075149
RPL37	1	0.97434	0.97441	0.999942	18831	0	1.0917	0.025656	0.025599	0.910775	958	1	1.0917
PTPRN2	4	0.71955	0.71889	0.999942	13807	0	0.38777	0.025697	0.048049	0.96034	959	2	0.38777
PRKDC	4	0.94663	0.94658	0.999942	18274	0	0.34273	0.025764	0.048169	0.960748	960	1	0.34273
PPAT	3	0.87764	0.87769	0.999942	16906	0	0.60827	0.025821	0.047163	0.957297	961	2	0.60827
RPS21	4	0.066122	0.096091	0.989755	1785	1	0.41345	0.025844	0.048298	0.961203	962	2	0.41345
TANGO2	4	0.94945	0.94941	0.999942	18323	0	0.20758	0.025924	0.04844	0.961203	963	1	0.20758
MORC1	4	0.89223	0.89191	0.999942	17194	0	0.34986	0.025955	0.048486	0.961203	964	2	0.34986
IRF2BP2	3	0.55473	0.55483	0.999942	10610	0	-0.2346	0.025972	0.04742	0.957652	965	1	-0.2346
C5orf66	4	0.90871	0.90843	0.999942	17519	0	0.263	0.02603	0.048596	0.961203	966	1	0.263
PTPN7	4	0.61146	0.61088	0.999942	11692	0	0.44396	0.026042	0.048617	0.961203	967	2	0.44396
MAPK11	3	0.16405	0.16698	0.998498	3358	1	0.66872	0.026115	0.047666	0.958602	968	2	0.66872
TRIM58	4	0.62179	0.62127	0.999942	11898	0	0.014005	0.026137	0.048764	0.961203	969	1	0.014005
ATF3	4	0.89768	0.89739	0.999942	17290	0	0.16322	0.026137	0.048764	0.961203	970	1	0.16322
REPS1	4	0.93955	0.93955	0.999942	18120	0	0.56333	0.026184	0.048844	0.961203	971	2	0.56333
AP2S1	4	0.73781	0.73728	0.999942	14173	0	0.25944	0.026243	0.048943	0.961203	972	1	0.25944
ELF1	4	0.65799	0.65737	0.999942	12615	0	0.02155	0.026297	0.049031	0.961203	973	1	0.02155
SLIT1	4	0.55698	0.55625	0.999942	10656	0	0.36638	0.026307	0.049046	0.961203	974	2	0.36638
COQ3	3	0.98737	0.98752	0.999942	19099	0	0.37516	0.026332	0.048021	0.96034	975	1	0.37516
RPA1	4	0.76119	0.76084	0.999942	14636	0	0.4489	0.026336	0.049095	0.961203	976	2	0.4489
ADAM17	4	0.032217	0.058185	0.962929	1104	2	-0.47478	0.02635	0.049119	0.961203	977	1	-0.47478
WDR1	3	0.48236	0.4824	0.999942	9211	0	-0.13731	0.026392	0.048128	0.960748	978	1	-0.13731
ZSCAN25	4	0.77516	0.77474	0.999942	14919	0	0.29457	0.026419	0.049231	0.961203	979	2	0.29457
UBTFL1	4	0.35657	0.35593	0.999942	6821	0	0.16782	0.026457	0.049293	0.961203	980	2	0.16782
ZP4	4	0.92795	0.92772	0.999942	17906	0	0.47047	0.026513	0.049376	0.961203	981	2	0.47047
SLC25A31	4	0.37309	0.37256	0.999942	7120	0	-0.012526	0.026563	0.049462	0.961203	982	1	-0.012526
SMYD4	4	0.48646	0.48601	0.999942	9312	0	-0.0023033	0.026563	0.049462	0.961203	983	1	-0.0023033
RNF181	3	0.99125	0.99133	0.999942	19172	0	0.40128	0.026653	0.04859	0.961203	984	1	0.40128
CWF19L2	4	0.92521	0.925	0.999942	17838	0	0.59639	0.026656	0.049623	0.961203	985	2	0.59639
SLC24A1	4	0.88732	0.88698	0.999942	17083	0	0.60197	0.026675	0.049646	0.961203	986	2	0.60197
PPP1R3B	4	0.12903	0.14656	0.998498	2795	1	0.44927	0.026723	0.049739	0.961203	987	2	0.44927
ATP2B3	4	0.50401	0.50337	0.999942	9652	0	0.34744	0.026725	0.049741	0.961203	988	2	0.34744
RNF113B	4	0.99916	0.99915	0.999999	19328	0	0.63833	0.026725	0.049741	0.961203	989	2	0.63833
PPM1A	4	0.98656	0.98654	0.999942	19083	0	0.64247	0.026789	0.049846	0.961203	990	2	0.64247
PRRG1	4	0.41407	0.41358	0.999942	7903	0	-0.31424	0.02683	0.049906	0.961203	991	1	-0.31424
TMEM55B	4	0.18578	0.19483	0.998498	3737	1	0.17377	0.026883	0.049997	0.961203	992	1	0.17377
WBP5	4	0.15802	0.171	0.998498	3260	1	0.49396	0.026893	0.050013	0.961203	993	2	0.49396
SPG21	4	0.13578	0.15217	0.998498	2910	1	0.40909	0.026913	0.05005	0.961203	994	2	0.40909
EXOC4	4	0.97225	0.97221	0.999942	18784	0	0.575	0.026937	0.050086	0.961203	995	2	0.575
ORC5	3	0.96818	0.96836	0.999942	18691	0	0.63375	0.026946	0.049074	0.961203	996	2	0.63375
C15orf40	4	0.89223	0.89191	0.999942	17191	0	0.60742	0.027027	0.050228	0.961203	997	2	0.60742
KANK1	4	0.75469	0.75432	0.999942	14499	0	0.53898	0.027069	0.050294	0.961203	998	2	0.53898
ACTN3	4	0.56374	0.56307	0.999942	10790	0	0.040685	0.027069	0.050294	0.961203	999	1	0.040685
LPP	4	0.75768	0.75727	0.999942	14562	0	0.32225	0.027086	0.05032	0.961203	1000	2	0.32225
SLU7	3	0.987	0.98713	0.999942	19093	0	0.63881	0.027134	0.049406	0.961203	1001	2	0.63881
ANKRA2	3	0.65499	0.65501	0.999942	12563	0	0.16452	0.027193	0.04952	0.961203	1002	1	0.16452
NCAPG	4	0.029437	0.053608	0.962929	1017	1	0.47559	0.027202	0.050528	0.961203	1003	1	0.47559
SDHA	3	0.94137	0.94148	0.999942	18164	0	0.67734	0.02722	0.04956	0.961203	1004	2	0.67734
SNCG	4	0.020858	0.039152	0.962929	776	2	-0.028515	0.02725	0.050607	0.961203	1005	2	-0.028515
PRAMEF2	4	0.89313	0.8928	0.999942	17201	0	0.24007	0.027256	0.050618	0.961203	1006	1	0.24007
HMGA2	4	0.90376	0.90343	0.999942	17403	0	0.52577	0.027285	0.050666	0.961203	1007	2	0.52577
STK32B	4	0.71989	0.71925	0.999942	13814	0	0.41169	0.027309	0.050706	0.961203	1008	1	0.41169
HARS	2	0.55786	0.55796	0.999942	10679	0	0.53883	0.027309	0.03592	0.941647	1009	1	0.53883
ERC2	4	0.68672	0.68608	0.999942	13163	0	0.39361	0.027362	0.05079	0.961203	1010	1	0.39361
TG	4	0.142	0.15744	0.998498	3005	1	0.20454	0.02743	0.050906	0.961203	1011	2	0.20454
CCDC81	4	0.92191	0.92172	0.999942	17781	0	0.43764	0.02743	0.050906	0.961203	1012	2	0.43764
DOCK1	4	0.65326	0.65257	0.999942	12525	0	0.54225	0.02743	0.050906	0.961203	1013	2	0.54225
SEPT14	4	0.13434	0.15097	0.998498	2886	1	0.14965	0.027442	0.050924	0.961203	1014	1	0.14965
SKOR1	4	0.86877	0.86833	0.999942	16748	0	0.34572	0.027575	0.051152	0.963569	1015	2	0.34572
KCNRG	4	0.14997	0.16414	0.998498	3128	1	0.35291	0.02762	0.051233	0.963569	1016	2	0.35291
TEX35	4	0.96322	0.96316	0.999942	18592	0	0.40527	0.027628	0.05125	0.963569	1017	2	0.40527
MFAP1	3	0.65891	0.65886	0.999942	12634	0	0.61494	0.027654	0.050303	0.961203	1018	1	0.61494
FUNDC1	4	0.88235	0.88189	0.999942	16998	0	0.44484	0.027786	0.051487	0.963569	1019	2	0.44484
CDC16	3	0.53631	0.53643	0.999942	10258	0	-0.038126	0.027814	0.050568	0.961203	1020	1	-0.038126
METTL4	4	0.94949	0.94945	0.999942	18324	0	0.43586	0.027851	0.051612	0.963569	1021	2	0.43586
PVRL1	4	0.15697	0.17012	0.998498	3246	1	0.56888	0.027901	0.051688	0.963569	1022	2	0.56888
ZNF90	4	0.9618	0.96172	0.999942	18565	0	0.60913	0.027901	0.051688	0.963569	1023	2	0.60913
SYT12	4	0.93786	0.93782	0.999942	18093	0	0.55575	0.027921	0.051722	0.963569	1024	2	0.55575
CD3G	4	0.024056	0.044548	0.962929	874	1	0.003938	0.027921	0.051722	0.963569	1025	1	0.003938
HADHB	4	0.24974	0.25201	0.999942	4845	1	0.31489	0.027957	0.05178	0.963569	1026	2	0.31489
RAB24	4	0.055045	0.087429	0.98623	1647	1	0.57894	0.027982	0.051826	0.963569	1027	2	0.57894
WTIP	3	0.12032	0.12703	0.993317	2660	1	0.17054	0.027994	0.050882	0.961203	1028	1	0.17054
RNF186	4	0.96189	0.96181	0.999942	18567	0	0.62123	0.028007	0.051872	0.963569	1029	2	0.62123
MYH2	4	0.86594	0.86551	0.999942	16690	0	0.35309	0.028068	0.051967	0.963569	1030	2	0.35309
SPATA31D3	4	0.14599	0.16081	0.998498	3057	1	0.16505	0.028081	0.051992	0.963569	1031	1	0.16505
HSPA13	4	0.72943	0.72891	0.999942	14018	0	0.46304	0.028081	0.051992	0.963569	1032	2	0.46304
OSGIN2	4	0.9291	0.9289	0.999942	17924	0	0.29677	0.028161	0.052111	0.963569	1033	1	0.29677
ATP5G2	4	0.21399	0.2196	0.999942	4226	1	0.54553	0.028199	0.052164	0.963569	1034	2	0.54553
RAB6C	4	0.86643	0.86599	0.999942	16700	0	-0.00802	0.028214	0.052183	0.963569	1035	1	-0.00802
SYNPO	4	0.36389	0.36337	0.999942	6970	0	0.25338	0.02825	0.052243	0.963569	1036	2	0.25338
LGALS16	4	0.59263	0.59208	0.999942	11359	0	0.039985	0.028267	0.05227	0.963569	1037	1	0.039985
P2RY14	4	0.63089	0.63042	0.999942	12078	0	0.5546	0.02828	0.052293	0.963569	1038	2	0.5546
PTPN21	4	0.83678	0.83611	0.999942	16080	0	0.58784	0.02828	0.052293	0.963569	1039	2	0.58784
ZNF114	4	0.27243	0.27318	0.999942	5254	1	-0.12449	0.02832	0.052356	0.963569	1040	1	-0.12449
HOXA6	4	0.21556	0.22102	0.999942	4249	1	0.25284	0.028331	0.052373	0.963569	1041	2	0.25284
ATG14	4	0.55437	0.55368	0.999942	10600	0	0.4089	0.028346	0.052395	0.963569	1042	2	0.4089
EIF4A2	4	0.88766	0.88732	0.999942	17091	0	0.18361	0.028374	0.052444	0.963569	1043	1	0.18361
PLA2G16	3	0.95969	0.95994	0.999942	18526	0	0.64472	0.028417	0.051587	0.963569	1044	2	0.64472
DGAT1	4	0.87181	0.87142	0.999942	16795	0	0.46263	0.028427	0.052549	0.964581	1045	2	0.46263
SERTAD1	2	0.93342	0.93332	0.999942	18011	0	0.76839	0.028488	0.036995	0.941939	1046	1	0.76839
GADD45A	4	0.40541	0.40501	0.999942	7732	0	0.55591	0.028498	0.052655	0.965609	1047	2	0.55591
WBSCR17	4	0.92791	0.92767	0.999942	17905	0	0.20239	0.028533	0.052716	0.96582	1048	1	0.20239
NEDD1	3	0.59295	0.59307	0.999942	11365	0	0.63057	0.028534	0.051797	0.963569	1049	2	0.63057
KLHL32	4	0.0029057	0.0080333	0.86131	172	1	-0.13668	0.028586	0.0528	0.966034	1050	1	-0.13668
MRPS23	4	0.89144	0.89115	0.999942	17175	0	0.40849	0.0286	0.052828	0.966034	1051	2	0.40849
FGF7	4	0.27738	0.27782	0.999942	5341	1	0.17713	0.02864	0.052896	0.966356	1052	1	0.17713
IQCG	4	0.32603	0.32529	0.999942	6231	0	0.069341	0.028746	0.053074	0.966772	1053	1	0.069341
FCF1	4	0.57927	0.57865	0.999942	11112	0	0.10656	0.028746	0.053074	0.966772	1054	1	0.10656
KIAA0368	4	0.87915	0.87869	0.999942	16931	0	0.54031	0.028758	0.053096	0.966772	1055	2	0.54031
AK5	4	0.52168	0.52103	0.999942	9971	0	0.47245	0.028814	0.053197	0.967287	1056	2	0.47245
MOGS	4	0.8921	0.89178	0.999942	17188	0	0.4756	0.02886	0.053266	0.967643	1057	2	0.4756
EGFL6	4	0.68487	0.68425	0.999942	13129	0	0.58521	0.028952	0.053419	0.967762	1058	2	0.58521
TLR8	4	0.79957	0.79919	0.999942	15395	0	0.6229	0.028952	0.053419	0.967762	1059	2	0.6229
SLC7A7	4	0.39868	0.39832	0.999942	7598	0	-0.39226	0.029012	0.05352	0.967762	1060	1	-0.39226
TRAP1	4	0.73521	0.7347	0.999942	14116	0	0.34647	0.029039	0.053559	0.967762	1061	2	0.34647
GPLD1	4	0.76338	0.76305	0.999942	14687	0	0.31037	0.029065	0.05361	0.967762	1062	1	0.31037
AHI1	4	0.7882	0.78779	0.999942	15181	0	0.023301	0.029118	0.053697	0.967762	1063	1	0.023301
GNAT2	4	0.17248	0.18331	0.998498	3510	1	0.14399	0.029147	0.053741	0.967762	1064	2	0.14399
LETMD1	4	0.029544	0.053786	0.962929	1019	1	-0.15561	0.029198	0.053823	0.967762	1065	1	-0.15561
WNT10A	4	0.2581	0.25979	0.999942	4993	1	-0.0088652	0.029198	0.053823	0.967762	1066	1	-0.0088652
C16orf13	4	0.82596	0.82542	0.999942	15871	0	0.34992	0.029278	0.053962	0.969364	1067	2	0.34992
SCRG1	4	0.49067	0.49012	0.999942	9387	0	-0.020258	0.029437	0.054213	0.970911	1068	1	-0.020258
HS6ST1	4	0.2916	0.2914	0.999942	5600	1	0.2276	0.02949	0.054299	0.970911	1069	2	0.2276
HSD17B4	4	0.59694	0.59641	0.999942	11443	0	-0.14301	0.029544	0.054387	0.970911	1070	1	-0.14301
MASP1	4	0.65364	0.65297	0.999942	12535	0	0.3751	0.029553	0.054406	0.970911	1071	2	0.3751
LIN7C	4	0.80399	0.80358	0.999942	15480	0	0.28088	0.029597	0.054469	0.970911	1072	1	0.28088
MCHR1	4	0.09039	0.1153	0.993079	2183	1	0.33085	0.02962	0.054503	0.970911	1073	2	0.33085
SPDYE2	3	0.97745	0.97759	0.999942	18901	0	0.62014	0.029648	0.053723	0.967762	1074	2	0.62014
SLC6A14	4	0.81626	0.81591	0.999942	15686	0	0.53984	0.029657	0.054569	0.970911	1075	2	0.53984
SLC22A2	4	0.37271	0.37218	0.999942	7113	0	0.28922	0.029657	0.054569	0.970911	1076	2	0.28922
AMER2	4	0.90786	0.90759	0.999942	17495	0	0.30799	0.029677	0.0546	0.970911	1077	1	0.30799
RPRD1A	4	0.70757	0.70685	0.999942	13589	0	0.28646	0.029677	0.0546	0.970911	1078	1	0.28646
MED16	4	0.98613	0.98613	0.999942	19073	0	0.62485	0.029729	0.054686	0.97133	1079	2	0.62485
OR2W5	4	0.81935	0.81893	0.999942	15754	0	0.35621	0.029783	0.054783	0.97133	1080	1	0.35621
PLXNB1	4	0.16113	0.17357	0.998498	3312	1	0.040803	0.029783	0.054783	0.97133	1081	1	0.040803
TPGS2	4	0.48646	0.48601	0.999942	9307	0	0.21268	0.029817	0.054839	0.97133	1082	2	0.21268
CCT4	3	0.92772	0.92781	0.999942	17900	0	0.46105	0.029873	0.054095	0.970853	1083	1	0.46105
CHRM1	4	0.6446	0.64403	0.999942	12358	0	0.6864	0.02991	0.054973	0.97133	1084	2	0.6864
LIN9	4	0.93923	0.93921	0.999942	18114	0	0.44741	0.02991	0.054973	0.97133	1085	2	0.44741
ATP1B1	4	0.84811	0.8475	0.999942	16321	0	0.14881	0.029916	0.05498	0.97133	1086	1	0.14881
CCDC178	4	0.78349	0.78311	0.999942	15091	0	0.030875	0.029969	0.05506	0.97133	1087	1	0.030875
NHSL2	4	0.37192	0.37139	0.999942	7098	0	0.38521	0.029978	0.055076	0.97133	1088	2	0.38521
IFNAR1	4	0.63625	0.63564	0.999942	12185	0	0.43902	0.030022	0.055146	0.971385	1089	2	0.43902
RCAN1	4	0.31541	0.31478	0.999942	6018	1	0.22652	0.030077	0.055228	0.971385	1090	2	0.22652
PIGY	4	0.38835	0.38788	0.999942	7405	0	-0.24877	0.030208	0.055449	0.971385	1091	1	-0.24877
DNAJC22	4	0.55224	0.55151	0.999942	10553	0	0.39383	0.030233	0.055492	0.971385	1092	2	0.39383
S100A16	4	0.82089	0.82045	0.999942	15784	0	0.53084	0.030259	0.055541	0.971385	1093	2	0.53084
PPP2CA	4	0.62006	0.61956	0.999942	11862	0	0.12727	0.030394	0.055754	0.971385	1094	1	0.12727
HYPK	4	0.99423	0.99428	0.999942	19231	0	0.45839	0.030394	0.055754	0.971385	1095	1	0.45839
AGGF1	4	0.19256	0.20071	0.998498	3851	1	0.46828	0.0304	0.055759	0.971385	1096	2	0.46828
PPP1R3C	4	0.34636	0.34564	0.999942	6616	0	0.34551	0.0304	0.055759	0.971385	1097	2	0.34551
ERCC6	4	0.24072	0.24375	0.999942	4686	1	0.34896	0.030473	0.055873	0.971385	1098	2	0.34896
MTRNR2L3	4	0.69095	0.69031	0.999942	13247	0	0.26031	0.0305	0.055912	0.971385	1099	1	0.26031
TRPM4	4	0.18887	0.19748	0.998498	3797	1	-0.17614	0.030553	0.056007	0.971385	1100	1	-0.17614
PNPLA6	4	0.18386	0.19319	0.998498	3702	1	0.26882	0.030557	0.056008	0.971385	1101	2	0.26882
CNOT10	4	0.97465	0.97459	0.999942	18834	0	0.53288	0.030557	0.056008	0.971385	1102	2	0.53288
GDPD5	4	0.91354	0.91331	0.999942	17617	0	0.32754	0.030606	0.05609	0.971385	1103	1	0.32754
ANXA6	4	0.0031498	0.0084954	0.86131	182	1	0.27028	0.03066	0.056185	0.971385	1104	1	0.27028
SLC14A2	4	0.96877	0.96871	0.999942	18704	0	0.62922	0.030667	0.0562	0.971385	1105	2	0.62922
PGM3	2	0.41738	0.41729	0.999942	7965	0	0.45545	0.030684	0.038988	0.946136	1106	1	0.45545
FAM133B	3	0.65174	0.65174	0.999942	12504	0	0.62767	0.030704	0.055511	0.971385	1107	2	0.62767
OR51G1	4	0.8021	0.80167	0.999942	15445	0	0.20191	0.030713	0.056282	0.971385	1108	1	0.20191
ERBB2IP	4	0.48679	0.48631	0.999942	9315	0	0.0049541	0.030766	0.056366	0.971385	1109	1	0.0049541
SMAP2	4	0.54924	0.54846	0.999942	10485	0	0.5132	0.030783	0.05639	0.971385	1110	2	0.5132
DCTN5	4	0.63293	0.63244	0.999942	12121	0	0.021826	0.030819	0.056444	0.971385	1111	1	0.021826
FOXK1	3	0.98026	0.98036	0.999942	18958	0	0.58148	0.030842	0.055734	0.971385	1112	2	0.58148
CEP97	4	0.36208	0.36153	0.999942	6930	0	0.375	0.030878	0.056546	0.971385	1113	2	0.375
BCO1	4	0.78353	0.78315	0.999942	15093	0	0.19824	0.030925	0.056626	0.971385	1114	1	0.19824
TMEM105	4	0.99588	0.9959	0.999942	19264	0	0.61294	0.030951	0.056674	0.971385	1115	2	0.61294
KIFC3	4	0.5076	0.50699	0.999942	9725	0	0.57373	0.030951	0.056674	0.971385	1116	2	0.57373
TPR	4	0.94041	0.94037	0.999942	18144	0	0.38996	0.030978	0.056711	0.971385	1117	2	0.38996
CD300LD	4	0.28409	0.28421	0.999942	5457	1	0.39673	0.031031	0.0568	0.971385	1118	1	0.39673
ERCC8	3	0.80824	0.80815	0.999942	15554	0	0.60712	0.031092	0.056163	0.971385	1119	2	0.60712
A3GALT2	4	0.38598	0.38553	0.999942	7362	0	0.19006	0.031184	0.057065	0.971385	1120	2	0.19006
HIST2H3C	3	0.047114	0.063499	0.962929	1538	1	0.65964	0.031211	0.056374	0.971385	1121	2	0.65964
DYNLL1	4	0.98888	0.98892	0.999942	19122	0	0.406	0.031217	0.057114	0.971385	1122	1	0.406
NIPAL2	4	0.74581	0.74535	0.999942	14328	0	0.30797	0.031226	0.057132	0.971385	1123	2	0.30797
PTPMT1	4	0.6783	0.67763	0.999942	12997	0	0.25695	0.031258	0.057192	0.971385	1124	2	0.25695
SOX13	4	0.47748	0.47698	0.999942	9122	0	0.093942	0.031323	0.057303	0.971385	1125	1	0.093942
AKIRIN1	3	0.83993	0.8399	0.999942	16131	0	0.65964	0.031459	0.056788	0.971385	1126	2	0.65964
TEX13B	4	0.022052	0.041147	0.962929	812	2	-0.27766	0.031483	0.057551	0.971385	1127	1	-0.27766
MDH1	3	0.87652	0.87658	0.999942	16889	0	0.53006	0.031567	0.056993	0.971385	1128	2	0.53006
SLC19A3	4	0.94953	0.94949	0.999942	18326	0	0.2035	0.031589	0.057723	0.971385	1129	1	0.2035
RBM11	4	0.80452	0.80415	0.999942	15487	0	0.25263	0.031672	0.057854	0.971385	1130	2	0.25263
CDK1	3	0.73885	0.73899	0.999942	14196	0	0.61203	0.031672	0.057157	0.971385	1131	2	0.61203
WT1	4	0.87325	0.87284	0.999942	16820	0	0.43166	0.031682	0.057868	0.971385	1132	2	0.43166
RASGEF1A	4	0.0099398	0.020411	0.90347	416	1	-0.17829	0.031695	0.057886	0.971385	1133	1	-0.17829
TBP	3	0.52932	0.52942	0.999942	10110	0	0.58131	0.031762	0.057321	0.971385	1134	2	0.58131
CD164	4	0.30549	0.30491	0.999942	5838	1	0.19282	0.031775	0.058006	0.971385	1135	1	0.19282
EIF4EBP2	4	0.40515	0.40475	0.999942	7727	0	-0.46682	0.031828	0.058089	0.971385	1136	1	-0.46682
GALR2	4	0.75778	0.75739	0.999942	14565	0	0.61828	0.031869	0.058151	0.971385	1137	2	0.61828
SPPL2B	4	0.94255	0.94248	0.999942	18184	0	0.45923	0.031934	0.058254	0.971385	1138	2	0.45923
PHF21A	4	0.96512	0.96505	0.999942	18624	0	0.33854	0.031934	0.058254	0.971385	1139	1	0.33854
SMARCA2	4	0.72103	0.72044	0.999942	13843	0	0.3945	0.031949	0.058278	0.971385	1140	2	0.3945
MYO9B	4	0.60188	0.60136	0.999942	11537	0	0.46164	0.031986	0.058332	0.971385	1141	2	0.46164
TMPRSS7	4	0.32534	0.32458	0.999942	6216	0	0.37714	0.03212	0.058538	0.971385	1142	2	0.37714
CPNE6	4	0.41774	0.41729	0.999942	7971	0	-0.25008	0.032172	0.058633	0.971385	1143	1	-0.25008
GPR15	4	0.5301	0.52943	0.999942	10125	0	-0.34315	0.032172	0.058633	0.971385	1144	1	-0.34315
PCYT2	4	0.76868	0.7683	0.999942	14790	0	0.50445	0.032174	0.058634	0.971385	1145	2	0.50445
EPS8L2	4	0.32564	0.32491	0.999942	6221	0	0.23527	0.032305	0.058867	0.971385	1146	1	0.23527
POLL	4	0.69271	0.69204	0.999942	13285	0	0.35065	0.032308	0.058873	0.971385	1147	2	0.35065
KLRB1	4	0.98231	0.98231	0.999942	19000	0	0.50424	0.032308	0.058873	0.971385	1148	2	0.50424
SUPT16H	3	0.035915	0.054056	0.962929	1229	1	-0.43598	0.032349	0.057839	0.971385	1149	1	-0.43598
GINS3	4	0.53809	0.53738	0.999942	10292	0	-0.3385	0.032358	0.058956	0.971385	1150	1	-0.3385
MALSU1	4	0.95134	0.95126	0.999942	18370	0	0.42989	0.032362	0.058959	0.971385	1151	2	0.42989
LOC102724279	4	0.57456	0.5739	0.999942	11030	0	-0.018298	0.032411	0.059042	0.971385	1152	1	-0.018298
TTC23L	4	0.68181	0.68116	0.999942	13068	0	0.35883	0.032517	0.059214	0.971385	1153	2	0.35883
CD163L1	4	0.92386	0.92371	0.999942	17804	0	0.44031	0.03255	0.05927	0.971385	1154	2	0.44031
TGIF1	4	0.75661	0.75624	0.999942	14538	0	0.57415	0.03255	0.05927	0.971385	1155	2	0.57415
UBE2F	4	0.32144	0.32072	0.999942	6138	1	0.47441	0.032625	0.059384	0.971385	1156	2	0.47441
TIMM9	4	0.12839	0.14604	0.998389	2787	1	0.50827	0.032685	0.059469	0.971385	1157	2	0.50827
GPN2	2	0.44028	0.4403	0.999942	8422	0	0.44665	0.032691	0.040808	0.946136	1158	1	0.44665
SQRDL	4	0.63253	0.63206	0.999942	12112	0	-0.12196	0.032729	0.059546	0.971385	1159	1	-0.12196
APBB1IP	4	0.46886	0.46838	0.999942	8961	0	0.073219	0.032729	0.059546	0.971385	1160	1	0.073219
KCNE5	4	0.43222	0.43184	0.999942	8275	0	0.23989	0.032729	0.059546	0.971385	1161	1	0.23989
FAM167A	4	0.33524	0.33452	0.999942	6402	0	0.3687	0.032733	0.05955	0.971385	1162	2	0.3687
PKD1L2	3	0.12152	0.1281	0.993317	2675	1	0.18148	0.032807	0.058204	0.971385	1163	1	0.18148
SPATA5	4	0.1642	0.17618	0.998498	3363	1	0.34115	0.032809	0.059678	0.971385	1164	2	0.34115
PEX6	4	0.7706	0.77023	0.999942	14830	0	0.24415	0.032835	0.05972	0.971385	1165	2	0.24415
MAP1LC3B	4	0.66924	0.66868	0.999942	12836	0	0.21336	0.032842	0.05973	0.971385	1166	2	0.21336
TRHR	4	0.68461	0.68399	0.999942	13125	0	0.31608	0.032888	0.059818	0.971385	1167	2	0.31608
OTUD4	4	0.89638	0.89608	0.999942	17269	0	0.39107	0.032942	0.059903	0.971385	1168	1	0.39107
PTPRK	4	0.54119	0.54047	0.999942	10348	0	0.34113	0.033021	0.060023	0.971385	1169	1	0.34113
SIGLEC7	4	0.59711	0.5966	0.999942	11444	0	0.2652	0.033053	0.060071	0.971385	1170	2	0.2652
DHRS7C	4	0.036489	0.065277	0.964622	1242	1	0.60844	0.033096	0.06014	0.971385	1171	2	0.60844
ARID5B	4	0.85311	0.85252	0.999942	16422	0	0.50805	0.033096	0.06014	0.971385	1172	2	0.50805
TMPPE	3	0.32823	0.32813	0.999942	6274	0	0.28532	0.033107	0.058438	0.971385	1173	1	0.28532
C7orf57	4	0.39643	0.39606	0.999942	7555	0	0.39804	0.033145	0.060218	0.971385	1174	2	0.39804
AKIP1	4	0.49996	0.49934	0.999942	9568	0	0.10306	0.033154	0.060233	0.971385	1175	1	0.10306
PTCD3	4	0.93043	0.93021	0.999942	17953	0	0.49142	0.033232	0.060361	0.971385	1176	2	0.49142
PEX16	4	0.19644	0.2041	0.999122	3922	1	-0.20055	0.033233	0.060362	0.971385	1177	1	-0.20055
NIN	4	0.72073	0.72014	0.999942	13836	0	0.42711	0.033276	0.060436	0.971385	1178	2	0.42711
STK17B	4	0.50422	0.50358	0.999942	9662	0	0.17764	0.033313	0.060504	0.971385	1179	1	0.17764
NEIL2	4	0.10711	0.1287	0.993317	2440	1	-0.27996	0.033366	0.060607	0.971385	1180	1	-0.27996
FGF5	4	0.6344	0.63387	0.999942	12150	0	0.068544	0.033419	0.060681	0.971385	1181	1	0.068544
KIRREL3	4	0.84005	0.83934	0.999942	16136	0	0.43987	0.033493	0.060815	0.971385	1182	2	0.43987
TOP1	4	0.48231	0.48183	0.999942	9210	0	0.43858	0.03351	0.060842	0.971385	1183	2	0.43858
CRYBB1	4	0.94281	0.94274	0.999942	18191	0	0.39732	0.033525	0.060865	0.971385	1184	1	0.39732
ERBB4	4	0.79372	0.79332	0.999942	15291	0	0.41062	0.033525	0.060865	0.971385	1185	2	0.41062
OR1A2	4	0.90047	0.90011	0.999942	17341	0	0.042172	0.033525	0.060865	0.971385	1186	1	0.042172
ZCCHC3	4	0.50529	0.50466	0.999942	9687	0	0.28646	0.03357	0.060932	0.971385	1187	2	0.28646
MAGEA11	4	0.8638	0.86337	0.999942	16648	0	0.37061	0.03357	0.060932	0.971385	1188	2	0.37061
ST6GALNAC1	4	0.76168	0.76133	0.999942	14651	0	0.51782	0.033631	0.061022	0.971385	1189	2	0.51782
BCAS2	4	0.98329	0.98329	0.999942	19016	0	0.42883	0.033635	0.06103	0.971385	1190	2	0.42883
DGAT2L6	4	0.82679	0.82627	0.999942	15888	0	0.076237	0.033684	0.061111	0.971385	1191	1	0.076237
HEBP1	3	0.23958	0.23933	0.999942	4664	1	-0.2943	0.033764	0.058964	0.971385	1192	1	-0.2943
ZMAT4	4	0.84888	0.84829	0.999942	16340	0	0.40301	0.033816	0.061315	0.971385	1193	2	0.40301
ZXDC	4	0.337	0.3363	0.999942	6432	0	0.49181	0.033816	0.061315	0.971385	1194	2	0.49181
L3MBTL4	4	0.90758	0.90732	0.999942	17488	0	0.54669	0.03386	0.061383	0.971385	1195	2	0.54669
PTDSS1	4	0.015379	0.029793	0.943146	600	1	-0.088665	0.033949	0.061528	0.971385	1196	1	-0.088665
NPRL2	4	0.13896	0.15489	0.998498	2960	1	0.19314	0.034028	0.061673	0.971385	1197	1	0.19314
MTMR3	4	0.89583	0.8955	0.999942	17259	0	0.34535	0.034028	0.061673	0.971385	1198	1	0.34535
JARID2	4	0.97702	0.97705	0.999942	18895	0	0.49047	0.034074	0.061757	0.971385	1199	2	0.49047
CLEC9A	4	0.43196	0.43155	0.999942	8269	0	0.42313	0.034102	0.061806	0.971385	1200	2	0.42313
SPTBN1	4	0.4888	0.48826	0.999942	9350	0	0.26831	0.034102	0.061806	0.971385	1201	2	0.26831
PARD3B	4	0.50255	0.50195	0.999942	9627	0	-0.011471	0.034107	0.061817	0.971385	1202	1	-0.011471
RUFY3	4	0.20575	0.21226	0.999632	4084	1	-0.26581	0.03416	0.061913	0.971385	1203	1	-0.26581
GTSCR1	4	0.97957	0.97961	0.999942	18947	0	0.3754	0.034213	0.061997	0.971385	1204	1	0.3754
N4BP2L1	4	0.51396	0.51321	0.999942	9830	0	-0.1962	0.034266	0.062082	0.971385	1205	1	-0.1962
SEMA3C	4	0.28766	0.28764	0.999942	5526	1	0.33167	0.034319	0.062168	0.971385	1206	1	0.33167
SIGLEC9	4	0.18848	0.19713	0.998498	3789	1	0.60686	0.03436	0.062231	0.971385	1207	2	0.60686
IPO13	4	0.95955	0.95948	0.999942	18524	0	0.39089	0.03436	0.062231	0.971385	1208	2	0.39089
AAAS	4	0.57977	0.57914	0.999942	11118	0	0.26325	0.034399	0.062301	0.971385	1209	1	0.26325
HSD17B11	4	0.824	0.82353	0.999942	15846	0	0.17747	0.034399	0.062301	0.971385	1210	1	0.17747
RILP	3	0.26466	0.26431	0.999942	5113	0	-0.10734	0.034482	0.059538	0.971385	1211	1	-0.10734
PDIA4	4	0.078968	0.10624	0.993079	2006	1	0.53988	0.034543	0.062516	0.971385	1212	2	0.53988
PLCB3	4	0.99511	0.99514	0.999942	19242	0	0.64522	0.034543	0.062516	0.971385	1213	2	0.64522
MED9	4	0.128	0.1457	0.998389	2778	1	-0.015721	0.034558	0.062539	0.971385	1214	1	-0.015721
IGHMBP2	4	0.62242	0.62192	0.999942	11908	0	0.29771	0.034558	0.062539	0.971385	1215	1	0.29771
ANGPTL4	4	0.17317	0.18389	0.998498	3515	1	0.12772	0.034637	0.062658	0.971385	1216	1	0.12772
SFT2D2	4	0.96906	0.96898	0.999942	18712	0	0.4309	0.034648	0.062677	0.971385	1217	2	0.4309
ITGB3	4	0.99313	0.99317	0.999942	19209	0	0.55645	0.034676	0.062714	0.971385	1218	2	0.55645
SLC27A6	4	0.46203	0.46153	0.999942	8830	0	-0.18395	0.03469	0.062734	0.971385	1219	1	-0.18395
CYP4B1	4	0.72755	0.72702	0.999942	13970	0	0.39997	0.034737	0.062812	0.971385	1220	2	0.39997
TMC5	4	0.37523	0.3747	0.999942	7158	0	0.27173	0.034743	0.062823	0.971385	1221	2	0.27173
LOC101927572	4	0.72712	0.72657	0.999942	13956	0	0.17983	0.034792	0.062902	0.971385	1222	2	0.17983
PRR20D	4	0.53661	0.53591	0.999942	10262	0	-0.10416	0.034796	0.062913	0.971385	1223	1	-0.10416
GPR162	3	0.47551	0.47566	0.999942	9084	0	-0.14151	0.03488	0.059861	0.971385	1224	1	-0.14151
UROS	4	0.96262	0.96257	0.999942	18584	0	0.41475	0.034902	0.063084	0.971385	1225	2	0.41475
CMKLR1	4	0.86044	0.85995	0.999942	16574	0	0.32998	0.03492	0.06311	0.971385	1226	2	0.32998
WBP2NL	4	0.098793	0.12192	0.993317	2314	1	0.17112	0.03492	0.06311	0.971385	1227	2	0.17112
UBE2T	4	0.77022	0.76985	0.999942	14822	0	0.51442	0.035031	0.063296	0.971385	1228	2	0.51442
WEE1	4	0.26783	0.26883	0.999942	5172	1	0.3079	0.035064	0.063348	0.971385	1229	2	0.3079
LILRA2	4	0.27698	0.27743	0.999942	5330	1	0.26287	0.035137	0.063464	0.971385	1230	2	0.26287
NOMO1	4	0.71837	0.71769	0.999942	13783	0	0.25037	0.03514	0.063471	0.971385	1231	1	0.25037
DAZ4	4	0.69336	0.69269	0.999942	13301	0	0.30816	0.03514	0.063471	0.971385	1232	1	0.30816
MRPL13	4	0.61807	0.61758	0.999942	11819	0	-0.045736	0.035219	0.063618	0.971385	1233	1	-0.045736
CS	4	0.97911	0.97914	0.999942	18935	0	0.62716	0.03522	0.063622	0.971385	1234	2	0.62716
ZNF627	4	0.75699	0.75662	0.999942	14547	0	0.26232	0.035272	0.063699	0.971385	1235	2	0.26232
SPARC	4	0.8719	0.87151	0.999942	16796	0	0.53441	0.03531	0.063757	0.971385	1236	2	0.53441
TRIM48	4	0.70785	0.70715	0.999942	13595	0	0.062028	0.035378	0.063873	0.971385	1237	1	0.062028
PRICKLE1	4	0.59188	0.59132	0.999942	11348	0	0.18543	0.035378	0.063873	0.971385	1238	1	0.18543
CHD6	3	0.80498	0.8049	0.999942	15497	0	0.15153	0.035397	0.060297	0.971385	1239	1	0.15153
ZMIZ2	4	0.67628	0.67561	0.999942	12961	0	-0.040901	0.035484	0.064042	0.971385	1240	1	-0.040901
EBLN1	4	0.17529	0.18572	0.998498	3545	1	0.62825	0.0355	0.06406	0.971385	1241	2	0.62825
DNAJC25-GNG10	3	0.82622	0.82616	0.999942	15873	0	0.064083	0.035517	0.0604	0.971385	1242	1	0.064083
HHATL	4	0.62301	0.62255	0.999942	11917	0	0.048364	0.035563	0.064166	0.971385	1243	1	0.048364
LPL	4	0.47141	0.47092	0.999942	9011	0	0.25303	0.035578	0.064189	0.971385	1244	2	0.25303
GOLGA3	4	0.18848	0.19713	0.998498	3787	1	0.093044	0.035578	0.064189	0.971385	1245	2	0.093044
CMBL	4	0.75768	0.75727	0.999942	14563	0	0.15164	0.035696	0.064376	0.971385	1246	1	0.15164
OPN1SW	4	0.90533	0.90499	0.999942	17432	0	0.25212	0.035749	0.064456	0.971385	1247	1	0.25212
B3GNT4	4	0.90711	0.90685	0.999942	17475	0	0.32975	0.035774	0.064501	0.971385	1248	2	0.32975
PPP1R14C	4	0.57001	0.56932	0.999942	10914	0	0.19914	0.035774	0.064501	0.971385	1249	2	0.19914
RBAK-RBAKDN	4	0.94178	0.94172	0.999942	18171	0	0.32871	0.035802	0.064549	0.971385	1250	1	0.32871
ZNF527	4	0.17846	0.18847	0.998498	3603	1	0.084266	0.035898	0.064713	0.971385	1251	2	0.084266
TIGD7	4	0.80883	0.80846	0.999942	15568	0	0.39137	0.035898	0.064713	0.971385	1252	2	0.39137
ZDHHC17	4	0.94229	0.94224	0.999942	18177	0	0.10004	0.035907	0.064731	0.971385	1253	1	0.10004
SSRP1	4	0.054706	0.087173	0.985608	1645	1	-0.11804	0.036013	0.064897	0.971385	1254	1	-0.11804
NAIF1	4	0.24586	0.24845	0.999942	4774	1	0.12978	0.036198	0.065207	0.971385	1255	1	0.12978
ZKSCAN3	4	0.93873	0.93871	0.999942	18108	0	0.45216	0.036247	0.065294	0.971385	1256	2	0.45216
HSPA1L	4	0.89025	0.88993	0.999942	17153	0	0.47109	0.036338	0.065426	0.971385	1257	2	0.47109
SMG5	4	0.10226	0.12471	0.993317	2372	1	0.22222	0.03636	0.065466	0.971385	1258	2	0.22222
HBS1L	4	0.39582	0.39543	0.999942	7546	0	0.32271	0.036383	0.065508	0.971385	1259	2	0.32271
C11orf42	4	0.043939	0.07757	0.977355	1461	2	-0.50689	0.036383	0.065508	0.971385	1260	1	-0.50689
ARFIP2	4	0.31559	0.31497	0.999942	6021	1	0.1421	0.036383	0.065508	0.971385	1261	1	0.1421
HSPBP1	4	0.34228	0.34154	0.999942	6540	0	0.15222	0.036394	0.065523	0.971385	1262	2	0.15222
OR51B6	4	0.73717	0.73662	0.999942	14162	0	0.33521	0.036434	0.065598	0.971385	1263	2	0.33521
XRCC1	4	0.97639	0.97637	0.999942	18879	0	0.3719	0.036451	0.065628	0.971385	1264	2	0.3719
C11orf54	4	0.030474	0.0553	0.962929	1046	1	-0.21621	0.036489	0.065701	0.971385	1265	1	-0.21621
MAVS	4	0.18249	0.19198	0.998498	3677	1	0.17318	0.036568	0.065846	0.971385	1266	1	0.17318
NUFIP1	4	0.65946	0.65886	0.999942	12645	0	0.11278	0.036568	0.065846	0.971385	1267	1	0.11278
HDGFRP3	4	0.97511	0.97506	0.999942	18846	0	0.57731	0.036587	0.065871	0.971385	1268	2	0.57731
NAGA	4	0.71158	0.71083	0.999942	13667	0	0.094917	0.036648	0.065972	0.971385	1269	1	0.094917
DTNBP1	4	0.77204	0.77169	0.999942	14858	0	0.54092	0.036649	0.065975	0.971385	1270	2	0.54092
KBTBD13	4	0.94395	0.94386	0.999942	18220	0	0.64141	0.036649	0.065975	0.971385	1271	2	0.64141
PELI2	4	0.824	0.82353	0.999942	15847	0	0.47892	0.036649	0.065975	0.971385	1272	2	0.47892
LOC728392	4	0.38513	0.38469	0.999942	7348	0	0.45843	0.036649	0.065975	0.971385	1273	2	0.45843
F2RL2	3	0.11882	0.12572	0.993317	2634	1	-0.55203	0.036651	0.061306	0.971385	1274	1	-0.55203
LYRM7	4	0.36146	0.3609	0.999942	6916	0	0.075637	0.036746	0.066125	0.971385	1275	2	0.075637
SIPA1L3	4	0.98108	0.98109	0.999942	18976	0	0.5533	0.036769	0.066164	0.971385	1276	2	0.5533
HGF	4	0.48834	0.48781	0.999942	9342	0	0.087478	0.03678	0.066179	0.971385	1277	1	0.087478
SAMSN1	4	0.28578	0.28584	0.999942	5485	1	-0.01319	0.03678	0.066179	0.971385	1278	1	-0.01319
RTN3	4	0.15769	0.17072	0.998498	3255	1	-0.20031	0.036859	0.066305	0.971385	1279	1	-0.20031
HLA-DQA2	4	0.77815	0.7777	0.999942	14987	0	0.23456	0.036905	0.066385	0.971385	1280	2	0.23456
SAT2	4	0.90234	0.90197	0.999942	17380	0	0.53557	0.036956	0.066459	0.971385	1281	2	0.53557
FAM217A	4	0.66229	0.66163	0.999942	12701	0	0.037223	0.036965	0.066476	0.971385	1282	1	0.037223
NXF5	4	0.93526	0.93513	0.999942	18042	0	0.39414	0.036985	0.066509	0.971385	1283	2	0.39414
MATK	4	0.99743	0.99743	0.999942	19297	0	0.53988	0.037053	0.066617	0.971385	1284	2	0.53988
ZNF836	4	0.70218	0.70146	0.999942	13485	0	0.48451	0.037053	0.066617	0.971385	1285	2	0.48451
CLECL1	4	0.021491	0.040201	0.962929	797	1	0.31026	0.037071	0.066646	0.971385	1286	1	0.31026
C14orf169	3	0.24841	0.24816	0.999942	4822	1	-0.027583	0.037108	0.061679	0.971385	1287	1	-0.027583
SGCE	4	0.72198	0.72138	0.999942	13862	0	0.28424	0.037236	0.066925	0.971385	1288	2	0.28424
CPNE2	4	0.025977	0.047805	0.962929	916	1	-0.25507	0.037256	0.066954	0.971385	1289	1	-0.25507
IL1RL1	4	0.9891	0.98913	0.999942	19130	0	0.51436	0.037282	0.067001	0.971385	1290	2	0.51436
TTC21A	4	0.96084	0.96077	0.999942	18550	0	0.47833	0.037327	0.067079	0.971385	1291	2	0.47833
RAD54L2	4	0.52254	0.52192	0.999942	9990	0	-0.016263	0.037335	0.067093	0.971385	1292	1	-0.016263
ADAMTS10	4	0.0079405	0.016895	0.900622	352	2	-0.10806	0.037388	0.067176	0.971385	1293	2	-0.10806
C9orf24	4	0.97177	0.97173	0.999942	18769	0	0.42043	0.03743	0.067239	0.971385	1294	2	0.42043
NOTO	2	0.97847	0.97836	0.999942	18925	0	0.8368	0.037457	0.045092	0.94852	1295	1	0.8368
ATF5	4	0.25534	0.25723	0.999942	4940	1	0.49781	0.037493	0.067347	0.971385	1296	1	0.49781
DPP9-AS1	4	0.55698	0.55625	0.999942	10654	0	0.42489	0.037522	0.067393	0.971385	1297	2	0.42489
FAM47E	4	0.67082	0.67024	0.999942	12862	0	0.067375	0.037546	0.067434	0.971385	1298	1	0.067375
ZNF572	4	0.52856	0.52789	0.999942	10095	0	0.23571	0.037625	0.067548	0.971385	1299	1	0.23571
TGFA	4	0.93883	0.93882	0.999942	18111	0	0.3217	0.037625	0.067548	0.971385	1300	1	0.3217
EDRF1	4	0.97805	0.97809	0.999942	18919	0	0.45611	0.03766	0.06761	0.971385	1301	2	0.45611
TCP11	4	0.75836	0.75794	0.999942	14582	0	0.39989	0.03774	0.067733	0.971385	1302	2	0.39989
IFRD1	4	0.55577	0.55505	0.999942	10629	0	0.22691	0.03774	0.067733	0.971385	1303	2	0.22691
DDRGK1	4	0.7668	0.76645	0.999942	14758	0	0.50656	0.03774	0.067733	0.971385	1304	2	0.50656
UBALD2	4	0.80585	0.80551	0.999942	15514	0	0.50701	0.037809	0.067849	0.971385	1305	2	0.50701
RBM10	4	0.93354	0.93336	0.999942	18013	0	0.39767	0.037844	0.067911	0.971385	1306	2	0.39767
YWHAQ	4	0.77301	0.77264	0.999942	14873	0	0.24523	0.037863	0.067944	0.971385	1307	1	0.24523
JAG2	4	0.51272	0.51197	0.999942	9810	0	0.28388	0.037901	0.068009	0.971385	1308	2	0.28388
FAM126B	4	0.65059	0.64999	0.999942	12479	0	0.48843	0.037901	0.068009	0.971385	1309	2	0.48843
PMPCA	3	0.99117	0.99125	0.999942	19170	0	0.47654	0.037923	0.062354	0.971385	1310	1	0.47654
INMT	4	0.21322	0.21893	0.999942	4211	1	0.32587	0.037947	0.068088	0.971385	1311	2	0.32587
TNFRSF14	4	0.68498	0.68436	0.999942	13132	0	0.1699	0.037969	0.068119	0.971385	1312	1	0.1699
TPK1	4	0.81703	0.81664	0.999942	15698	0	0.41	0.038017	0.0682	0.971385	1313	2	0.41
DIDO1	4	0.80146	0.80107	0.999942	15435	0	0.063718	0.038074	0.068293	0.971385	1314	1	0.063718
CPT1A	4	0.084578	0.11073	0.993079	2096	1	0.12597	0.038109	0.06835	0.971385	1315	2	0.12597
METTL10	4	0.13473	0.1513	0.998498	2892	1	0.21629	0.038109	0.06835	0.971385	1316	2	0.21629
PRR20C	4	0.80115	0.80077	0.999942	15429	0	0.10038	0.03818	0.06846	0.971385	1317	1	0.10038
KRTAP5-7	4	0.49745	0.49688	0.999942	9518	0	-0.089902	0.03818	0.06846	0.971385	1318	1	-0.089902
PDZRN3	4	0.24134	0.24432	0.999942	4696	1	0.26786	0.038213	0.068515	0.971385	1319	2	0.26786
NTF3	4	0.99729	0.9973	0.999942	19291	0	0.53719	0.038213	0.068515	0.971385	1320	2	0.53719
PPP2R2A	4	0.011019	0.022252	0.90347	458	1	0.41347	0.038236	0.068541	0.971385	1321	2	0.41347
CETN3	4	0.7668	0.76645	0.999942	14759	0	0.0037717	0.038391	0.068804	0.971385	1322	1	0.0037717
OR1S2	4	0.82167	0.82122	0.999942	15797	0	0.58692	0.038398	0.068815	0.971385	1323	2	0.58692
RPIA	4	0.288	0.28797	0.999942	5529	1	0.01732	0.038444	0.068898	0.971385	1324	1	0.01732
SNIP1	4	0.68091	0.68027	0.999942	13050	0	0.21573	0.038462	0.068925	0.971385	1325	2	0.21573
L1CAM	4	0.17003	0.18117	0.998498	3456	1	0.26679	0.038479	0.068944	0.971385	1326	2	0.26679
POTEF	4	0.8417	0.84098	0.999942	16167	0	-0.028627	0.038497	0.068978	0.971385	1327	1	-0.028627
CD34	4	0.1895	0.19804	0.998498	3808	1	0.40423	0.038618	0.069162	0.971385	1328	2	0.40423
CELA3B	4	0.12579	0.14388	0.996801	2748	1	0.42512	0.038618	0.069162	0.971385	1329	2	0.42512
ADGRE5	4	0.87247	0.87207	0.999942	16808	0	0.53644	0.038629	0.069173	0.971385	1330	1	0.53644
CTNNA2	4	0.77141	0.77105	0.999942	14842	0	0.45815	0.038629	0.069173	0.971385	1331	2	0.45815
ZSCAN31	4	0.72664	0.72609	0.999942	13945	0	0.27722	0.038659	0.069222	0.971385	1332	2	0.27722
PROKR1	4	0.71453	0.71381	0.999942	13717	0	0.43284	0.038717	0.06931	0.971385	1333	2	0.43284
KCNC3	4	0.95242	0.95231	0.999942	18392	0	0.45136	0.038717	0.06931	0.971385	1334	2	0.45136
LRP8	4	0.59572	0.59518	0.999942	11417	0	0.36977	0.038717	0.06931	0.971385	1335	2	0.36977
ZNF565	4	0.65998	0.65936	0.999942	12656	0	0.11903	0.038734	0.069339	0.971385	1336	1	0.11903
PSMD3	4	0.21859	0.22373	0.999942	4298	1	0.16171	0.038734	0.069339	0.971385	1337	1	0.16171
SKAP1	4	0.7539	0.75354	0.999942	14485	0	0.5885	0.038816	0.069479	0.971385	1338	2	0.5885
TMED5	4	0.58247	0.58185	0.999942	11168	0	0.3389	0.038919	0.06964	0.971385	1339	1	0.3389
SPEG	4	0.76427	0.76391	0.999942	14708	0	0.22819	0.038919	0.06964	0.971385	1340	1	0.22819
DAPK1	4	0.58131	0.58068	0.999942	11143	0	0.027299	0.038919	0.06964	0.971385	1341	1	0.027299
SLC5A1	3	0.74506	0.7452	0.999942	14318	0	-0.078232	0.038976	0.063211	0.971385	1342	1	-0.078232
PDZD7	4	0.20148	0.20849	0.999288	4007	1	0.27667	0.039067	0.069891	0.971385	1343	2	0.27667
ALDOB	4	0.037705	0.067298	0.970827	1271	1	-0.065723	0.039077	0.069909	0.971385	1344	1	-0.065723
CCDC127	4	0.20867	0.21486	0.999942	4143	1	-0.13004	0.03913	0.069985	0.971385	1345	1	-0.13004
SLC34A1	3	0.89722	0.89727	0.999942	17282	0	0.12197	0.039135	0.06334	0.971385	1346	1	0.12197
UPK3BL	4	0.8747	0.87426	0.999942	16851	0	0.3655	0.039142	0.070001	0.971385	1347	2	0.3655
VPS13D	4	0.63984	0.63926	0.999942	12253	0	0.11369	0.039183	0.070064	0.971385	1348	1	0.11369
OSBPL2	4	0.95478	0.95466	0.999942	18441	0	0.49265	0.039248	0.070169	0.971385	1349	2	0.49265
DCP1A	4	0.88419	0.88377	0.999942	17032	0	0.16127	0.039262	0.070198	0.971385	1350	1	0.16127
TICAM2	4	0.97162	0.97158	0.999942	18765	0	0.25768	0.039341	0.070336	0.971385	1351	1	0.25768
ORMDL3	4	0.38026	0.37978	0.999942	7262	0	0.23286	0.039365	0.070362	0.971385	1352	2	0.23286
ARG2	4	0.0006803	0.0019439	0.768276	46	3	-0.76272	0.039394	0.070418	0.971385	1353	1	-0.76272
HLA-DMA	4	0.84052	0.8398	0.999942	16148	0	0.41051	0.039429	0.070479	0.971385	1354	2	0.41051
CEP164	4	0.27553	0.27606	0.999942	5310	1	0.5958	0.039429	0.070479	0.971385	1355	2	0.5958
KAT6B	4	0.29923	0.29879	0.999942	5732	1	0.48734	0.039429	0.070479	0.971385	1356	2	0.48734
SGCB	4	0.66986	0.66928	0.999942	12848	0	0.36644	0.039429	0.070479	0.971385	1357	2	0.36644
HTN3	4	0.81066	0.81026	0.999942	15600	0	0.18564	0.039447	0.070506	0.971385	1358	1	0.18564
RRAGC	4	0.35802	0.35738	0.999942	6846	0	0.075452	0.039526	0.070639	0.971385	1359	1	0.075452
CDK16	4	0.48311	0.48262	0.999942	9224	0	0.046218	0.039526	0.070639	0.971385	1360	1	0.046218
FAM213B	4	0.94076	0.94072	0.999942	18150	0	0.37923	0.039534	0.070649	0.971385	1361	2	0.37923
MYO1H	4	0.42658	0.42607	0.999942	8154	0	0.46275	0.039623	0.070806	0.971385	1362	2	0.46275
USP48	4	0.49308	0.49254	0.999942	9431	0	0.057714	0.039631	0.070821	0.971385	1363	1	0.057714
MED27	4	0.59711	0.5966	0.999942	11445	0	0.36345	0.039705	0.070937	0.971385	1364	2	0.36345
MYO1A	4	0.81626	0.81591	0.999942	15685	0	0.10719	0.03971	0.070944	0.971385	1365	1	0.10719
GPR31	4	0.98462	0.98462	0.999942	19044	0	0.54926	0.039752	0.071019	0.971385	1366	2	0.54926
PPP4R2	4	0.79872	0.79839	0.999942	15386	0	0.20395	0.039763	0.071037	0.971385	1367	1	0.20395
CD2AP	4	0.96872	0.96865	0.999942	18703	0	0.57995	0.039787	0.071082	0.971385	1368	2	0.57995
SSR1	4	0.38863	0.38816	0.999942	7413	0	0.32155	0.039811	0.07112	0.971385	1369	2	0.32155
DVL1	4	0.49745	0.49688	0.999942	9516	0	0.22759	0.039852	0.071186	0.971385	1370	2	0.22759
RSPH3	4	0.038048	0.06788	0.970827	1282	1	0.038328	0.039869	0.071221	0.971385	1371	1	0.038328
OCSTAMP	4	0.84141	0.84067	0.999942	16158	0	0.49772	0.039905	0.071281	0.971385	1372	2	0.49772
SDHAF1	4	0.54079	0.54009	0.999942	10340	0	0.46607	0.039916	0.071297	0.971385	1373	2	0.46607
B4GALNT1	4	0.2244	0.22896	0.999942	4405	1	-0.18798	0.039921	0.071304	0.971385	1374	1	-0.18798
HTR6	4	0.52757	0.52692	0.999942	10081	0	0.13598	0.039993	0.071424	0.971385	1375	2	0.13598
ARHGEF12	4	0.99157	0.9916	0.999942	19179	0	0.55054	0.040046	0.071505	0.971385	1376	2	0.55054
CLSPN	3	0.52699	0.52707	0.999942	10073	0	0.060748	0.040068	0.064096	0.971385	1377	1	0.060748
NEK8	4	0.48957	0.489	0.999942	9364	0	0.38269	0.040105	0.071607	0.971385	1378	2	0.38269
HIST2H2BE	4	0.11473	0.13487	0.993317	2564	1	-0.42881	0.040106	0.071609	0.971385	1379	1	-0.42881
PIK3R6	4	0.67151	0.67093	0.999942	12873	0	0.11709	0.040106	0.071609	0.971385	1380	1	0.11709
SOCS1	4	0.84658	0.84595	0.999942	16286	0	0.43487	0.040164	0.071703	0.971385	1381	2	0.43487
RBM46	4	0.37198	0.37145	0.999942	7099	0	-0.0026995	0.040185	0.071741	0.971385	1382	1	-0.0026995
BHLHE22	4	0.80679	0.80644	0.999942	15535	0	0.25865	0.040223	0.071801	0.971385	1383	2	0.25865
HOOK1	4	0.73521	0.7347	0.999942	14111	0	0.069885	0.040238	0.071822	0.971385	1384	1	0.069885
DUT	3	0.65685	0.65684	0.999942	12593	0	0.14489	0.040286	0.064282	0.971385	1385	1	0.14489
TRPC3	4	0.58226	0.58165	0.999942	11160	0	-0.032976	0.040291	0.071903	0.971385	1386	1	-0.032976
TGFB2	4	0.028793	0.052534	0.962929	995	2	-0.0039819	0.040294	0.071908	0.971385	1387	2	-0.0039819
CYP2A6	4	0.28392	0.28406	0.999942	5453	1	-0.2099	0.040343	0.071983	0.971385	1388	1	-0.2099
ATP5G3	4	0.43994	0.43953	0.999942	8418	0	0.37142	0.040389	0.072065	0.971385	1389	2	0.37142
C11orf85	4	0.11656	0.13634	0.993317	2595	1	-0.12737	0.040396	0.072072	0.971385	1390	1	-0.12737
OR5M8	4	0.55994	0.55924	0.999942	10724	0	0.22203	0.040448	0.072154	0.971385	1391	2	0.22203
HCCS	4	0.52519	0.52455	0.999942	10036	0	-0.12248	0.040449	0.072155	0.971385	1392	1	-0.12248
AXDND1	4	0.89726	0.89696	0.999942	17283	0	0.40738	0.040484	0.072208	0.971385	1393	2	0.40738
NCR3LG1	4	0.83406	0.83345	0.999942	16028	0	0.032508	0.040501	0.07224	0.971385	1394	1	0.032508
CGREF1	4	0.78985	0.78944	0.999942	15205	0	0.42209	0.040554	0.072326	0.971385	1395	2	0.42209
SULT1A3	3	0.80147	0.80144	0.999942	15436	0	0.45188	0.040583	0.064528	0.971385	1396	1	0.45188
B3GNT7	4	0.9228	0.92266	0.999942	17793	0	0.17405	0.040607	0.072409	0.971385	1397	1	0.17405
ATP9A	4	0.17453	0.1851	0.998498	3533	1	0.18769	0.040659	0.072493	0.971385	1398	1	0.18769
AHSA1	4	0.45709	0.45662	0.999942	8732	0	0.25656	0.040661	0.072496	0.971385	1399	2	0.25656
VMA21	3	0.88161	0.88165	0.999942	16980	0	0.054012	0.040682	0.064615	0.971385	1400	1	0.054012
HIF1AN	4	0.84508	0.84443	0.999942	16250	0	0.25507	0.040712	0.072569	0.971385	1401	1	0.25507
GSTA5	4	0.19279	0.20092	0.998498	3857	1	-0.023067	0.040765	0.072647	0.971385	1402	1	-0.023067
PVALB	4	0.68632	0.68569	0.999942	13154	0	0.039695	0.04087	0.072811	0.971385	1403	1	0.039695
ZNF431	4	0.97889	0.97893	0.999942	18932	0	0.40002	0.040875	0.07282	0.971385	1404	2	0.40002
FAM13A	4	0.18831	0.19699	0.998498	3785	1	0.62981	0.040923	0.072895	0.971385	1405	2	0.62981
SCO1	3	0.66262	0.66248	0.999942	12705	0	0.60869	0.04096	0.064828	0.971385	1406	1	0.60869
FAM214B	3	0.039214	0.056821	0.962929	1321	1	0.33722	0.04096	0.064828	0.971385	1407	1	0.33722
ATP2A2	3	0.95129	0.95155	0.999942	18365	0	0.32087	0.04096	0.064828	0.971385	1408	1	0.32087
AEN	4	0.9704	0.97034	0.999942	18736	0	0.2237	0.041028	0.073059	0.971385	1409	1	0.2237
HSD17B3	4	0.099396	0.12246	0.993317	2325	1	-0.25333	0.041081	0.073142	0.971385	1410	1	-0.25333
SIGLEC1	4	0.060764	0.091821	0.989755	1718	1	0.41568	0.041084	0.073145	0.971385	1411	2	0.41568
NFATC4	4	0.98098	0.981	0.999942	18973	0	0.49768	0.041084	0.073145	0.971385	1412	2	0.49768
OR5H14	4	0.98649	0.98648	0.999942	19081	0	0.47773	0.041084	0.073145	0.971385	1413	2	0.47773
CD59	4	0.88311	0.88268	0.999942	17013	0	0.3288	0.041191	0.073306	0.971385	1414	2	0.3288
ANO7	4	0.73279	0.73232	0.999942	14072	0	-0.076461	0.041213	0.073341	0.971385	1415	1	-0.076461
OBP2A	4	0.48957	0.489	0.999942	9365	0	0.041973	0.041213	0.073341	0.971385	1416	1	0.041973
NTN1	4	0.42143	0.42097	0.999942	8055	0	0.081268	0.041318	0.073517	0.971385	1417	1	0.081268
HERC5	4	0.66764	0.6671	0.999942	12805	0	0.0101	0.041318	0.073517	0.971385	1418	1	0.0101
CRYBA1	4	0.53608	0.53538	0.999942	10255	0	0.50343	0.041412	0.073673	0.971385	1419	2	0.50343
EBF2	4	0.17693	0.18715	0.998498	3577	1	0.012126	0.04145	0.073736	0.971385	1420	1	0.012126
USO1	4	0.97425	0.97417	0.999942	18827	0	0.50466	0.041454	0.073745	0.971385	1421	2	0.50466
ARNTL2	4	0.94824	0.94821	0.999942	18304	0	0.51408	0.041454	0.073745	0.971385	1422	2	0.51408
SELENBP1	4	0.75341	0.75306	0.999942	14473	0	0.34241	0.041496	0.073824	0.971385	1423	2	0.34241
PCBD1	4	0.87999	0.87952	0.999942	16947	0	0.0447	0.041502	0.073827	0.971385	1424	1	0.0447
TMEM121	4	0.42694	0.42643	0.999942	8166	0	0.17322	0.041628	0.074028	0.971385	1425	2	0.17322
FBRSL1	4	0.91057	0.91032	0.999942	17554	0	0.40235	0.041634	0.074045	0.971385	1426	1	0.40235
GPX7	4	0.51374	0.51297	0.999942	9825	0	-0.3563	0.041634	0.074045	0.971385	1427	1	-0.3563
CACNA1G	4	0.47088	0.47038	0.999942	9006	0	0.3861	0.041682	0.074114	0.971385	1428	2	0.3861
POLK	4	0.4298	0.42939	0.999942	8226	0	0.3306	0.041713	0.074164	0.971385	1429	1	0.3306
PHEX	4	0.62676	0.62626	0.999942	11997	0	0.28788	0.041724	0.074181	0.971385	1430	2	0.28788
ATCAY	4	0.04229	0.074814	0.974562	1416	2	0.024883	0.041724	0.074181	0.971385	1431	2	0.024883
MPG	4	0.59883	0.5983	0.999942	11477	0	-0.11108	0.041818	0.074339	0.971385	1432	1	-0.11108
KBTBD7	4	0.31751	0.31688	0.999942	6059	1	0.22931	0.041897	0.074471	0.971385	1433	1	0.22931
SPATA8	4	0.27698	0.27743	0.999942	5334	1	-0.16999	0.041897	0.074471	0.971385	1434	1	-0.16999
ZNF587B	4	0.049954	0.08339	0.978361	1584	1	-0.29036	0.041976	0.074588	0.971385	1435	1	-0.29036
MED7	4	0.73249	0.73203	0.999942	14067	0	0.35826	0.042082	0.07475	0.971385	1436	1	0.35826
RBM26	4	0.0793	0.1065	0.993079	2012	1	0.084533	0.042115	0.074797	0.971385	1437	2	0.084533
IKZF2	4	0.81202	0.81164	0.999942	15616	0	0.65452	0.042115	0.074797	0.971385	1438	2	0.65452
FOXRED2	4	0.097082	0.12061	0.993079	2289	1	0.46315	0.042115	0.074797	0.971385	1439	2	0.46315
HFM1	4	0.077689	0.1052	0.993079	1984	1	-0.32695	0.042134	0.074832	0.971385	1440	1	-0.32695
MEDAG	4	0.60242	0.60191	0.999942	11545	0	-0.10919	0.042187	0.074924	0.971385	1441	1	-0.10919
WBSCR16	3	0.0006864	0.0019654	0.768276	48	2	-1.1218	0.042189	0.065813	0.971385	1442	1	-1.1218
MBTD1	4	0.91254	0.91233	0.999942	17601	0	0.087569	0.04224	0.075006	0.971385	1443	1	0.087569
PROZ	4	0.36389	0.36337	0.999942	6971	0	0.2737	0.042319	0.075139	0.971385	1444	1	0.2737
IFNA8	4	0.98491	0.98491	0.999942	19050	0	0.2772	0.042319	0.075139	0.971385	1445	1	0.2772
LYPLA2	4	0.21965	0.22468	0.999942	4318	1	0.26068	0.04232	0.07514	0.971385	1446	2	0.26068
OTUB2	4	0.96058	0.96051	0.999942	18543	0	0.46726	0.04232	0.07514	0.971385	1447	2	0.46726
IL21R	4	0.26895	0.26985	0.999942	5196	1	0.53311	0.04232	0.07514	0.971385	1448	2	0.53311
L1TD1	4	0.69389	0.69324	0.999942	13313	0	-0.046486	0.042398	0.075268	0.971385	1449	1	-0.046486
ACOXL	4	0.40578	0.40535	0.999942	7740	0	-0.047803	0.04245	0.075362	0.971385	1450	1	-0.047803
PVR	4	0.92149	0.92129	0.999942	17773	0	0.36008	0.042489	0.075416	0.971385	1451	2	0.36008
LIN54	4	0.57738	0.57675	0.999942	11075	0	0.17318	0.042489	0.075416	0.971385	1452	2	0.17318
FSCN1	4	0.61636	0.61583	0.999942	11785	0	0.2128	0.042489	0.075416	0.971385	1453	2	0.2128
MRPL10	4	0.99942	0.99944	0.999999	19331	0	0.62885	0.042489	0.075416	0.971385	1454	2	0.62885
TRAF2	4	0.96364	0.96359	0.999942	18602	0	0.34221	0.042555	0.07554	0.971385	1455	1	0.34221
GTSE1	4	0.83092	0.83032	0.999942	15954	0	0.40048	0.042555	0.07554	0.971385	1456	1	0.40048
UCN	4	0.87415	0.87372	0.999942	16839	0	0.34237	0.04258	0.075575	0.971385	1457	2	0.34237
CERS6	4	0.43959	0.43915	0.999942	8412	0	0.18945	0.04258	0.075575	0.971385	1458	2	0.18945
SPSB1	4	0.038601	0.068767	0.970827	1301	2	0.013452	0.04258	0.075575	0.971385	1459	2	0.013452
EPM2A	4	0.053637	0.086333	0.98302	1634	1	0.20637	0.042661	0.075706	0.971385	1460	1	0.20637
CFC1	4	0.9239	0.92375	0.999942	17805	0	0.53586	0.042665	0.075718	0.971385	1461	2	0.53586
AXL	4	0.93093	0.93069	0.999942	17967	0	0.52469	0.042689	0.075768	0.971385	1462	2	0.52469
LRIT1	4	0.11369	0.13407	0.993317	2550	1	0.082818	0.042713	0.075801	0.971385	1463	1	0.082818
TM2D3	4	0.57435	0.57368	0.999942	11023	0	0.49832	0.042756	0.075866	0.971385	1464	2	0.49832
MYSM1	4	0.97465	0.97459	0.999942	18833	0	0.37738	0.042766	0.075883	0.971385	1465	1	0.37738
ACTRT3	4	0.89347	0.89314	0.999942	17210	0	0.45245	0.042786	0.075912	0.971385	1466	2	0.45245
RPS26	2	0.34982	0.34976	0.999942	6678	0	0.38426	0.042877	0.050055	0.961203	1467	1	0.38426
ZAK	4	0.54453	0.54377	0.999942	10402	0	0.24684	0.042897	0.076102	0.971385	1468	1	0.24684
LCE4A	4	0.43994	0.43953	0.999942	8414	0	0.18248	0.042902	0.076104	0.971385	1469	2	0.18248
KRT34	4	0.12469	0.14301	0.996801	2725	1	0.6372	0.042902	0.076104	0.971385	1470	2	0.6372
KRTAP10-10	4	0.77865	0.7782	0.999942	14996	0	0.36873	0.042902	0.076104	0.971385	1471	2	0.36873
GSDMC	3	0.65499	0.65501	0.999942	12562	0	0.19813	0.042902	0.066412	0.971385	1472	1	0.19813
TAF10	2	0.59173	0.59163	0.999942	11342	0	0.46265	0.04297	0.050138	0.961203	1473	1	0.46265
RGS13	4	0.42188	0.42141	0.999942	8063	0	0.33145	0.042981	0.076247	0.971385	1474	2	0.33145
TMEM161B	4	0.95637	0.95631	0.999942	18475	0	0.60934	0.042981	0.076247	0.971385	1475	2	0.60934
OR52L1	4	0.29424	0.2939	0.999942	5651	1	0.35591	0.043108	0.076442	0.971385	1476	1	0.35591
ZNF333	4	0.55927	0.55853	0.999942	10708	0	-0.10891	0.043108	0.076442	0.971385	1477	1	-0.10891
CLN6	4	0.36825	0.36774	0.999942	7043	0	0.21029	0.043108	0.076442	0.971385	1478	1	0.21029
MRPL57	4	0.039262	0.06985	0.970827	1324	1	0.29517	0.043139	0.076486	0.971385	1479	2	0.29517
TYMSOS	4	0.892	0.89169	0.999942	17185	0	0.40713	0.043181	0.076551	0.971385	1480	2	0.40713
MAML1	4	0.027901	0.051036	0.962929	966	2	-0.021265	0.043224	0.076624	0.971385	1481	2	-0.021265
LOC100133267	4	0.83642	0.83576	0.999942	16071	0	0.44706	0.043285	0.076722	0.971385	1482	2	0.44706
DOK4	4	0.93083	0.93059	0.999942	17962	0	0.38194	0.043285	0.076722	0.971385	1483	2	0.38194
LY6G6F	4	0.68208	0.68142	0.999942	13075	0	0.086759	0.043292	0.076729	0.971385	1484	1	0.086759
KIAA1919	4	0.77577	0.77535	0.999942	14932	0	0.25297	0.043334	0.076794	0.971385	1485	2	0.25297
LENG8	2	0.74785	0.74738	0.999942	14371	0	0.57892	0.043369	0.050503	0.961203	1486	1	0.57892
CLEC3A	4	0.59967	0.59916	0.999942	11499	0	0.49025	0.043395	0.0769	0.971385	1487	2	0.49025
UQCC1	4	0.9145	0.91426	0.999942	17635	0	0.27959	0.043397	0.076903	0.971385	1488	1	0.27959
UBXN4	4	0.98511	0.98513	0.999942	19053	0	0.36974	0.04345	0.076982	0.971385	1489	1	0.36974
CCDC64	4	0.86768	0.86723	0.999942	16727	0	0.32509	0.043529	0.077121	0.971385	1490	2	0.32509
GULP1	4	0.40111	0.40078	0.999942	7648	0	0.55128	0.043554	0.077159	0.971385	1491	2	0.55128
MMAB	4	0.35444	0.35378	0.999942	6776	0	-0.098242	0.043555	0.077161	0.971385	1492	1	-0.098242
SYBU	3	0.97428	0.97443	0.999942	18829	0	0.52917	0.043555	0.06694	0.971385	1493	1	0.52917
C6orf48	4	0.43373	0.43336	0.999942	8304	0	0.23574	0.043584	0.077207	0.971385	1494	2	0.23574
TOM1	4	0.65196	0.65128	0.999942	12508	0	0.29187	0.043584	0.077207	0.971385	1495	2	0.29187
FUT1	4	0.080909	0.10781	0.993079	2036	1	0.28737	0.043584	0.077207	0.971385	1496	2	0.28737
GALNT16	4	0.45148	0.45101	0.999942	8622	0	0.53594	0.043584	0.077207	0.971385	1497	2	0.53594
KCNG1	4	0.20744	0.21376	0.999632	4119	1	0.50912	0.043615	0.077267	0.971385	1498	2	0.50912
DPP8	4	0.44105	0.44063	0.999942	8439	0	0.16478	0.043658	0.077341	0.971385	1499	2	0.16478
PEX26	4	0.65318	0.65248	0.999942	12523	0	0.24741	0.04366	0.077344	0.971385	1500	1	0.24741
SYT6	4	0.8995	0.89919	0.999942	17324	0	0.28232	0.043765	0.077513	0.971385	1501	1	0.28232
MUC5AC	4	0.67862	0.67796	0.999942	13006	0	0.50035	0.043774	0.077524	0.971385	1502	2	0.50035
TGS1	4	0.42065	0.42016	0.999942	8037	0	0.61564	0.043774	0.077524	0.971385	1503	2	0.61564
FBXL14	4	0.99311	0.99314	0.999942	19208	0	0.58499	0.043774	0.077524	0.971385	1504	2	0.58499
DAZL	4	0.71196	0.71124	0.999942	13676	0	0.24702	0.043774	0.077524	0.971385	1505	2	0.24702
HMG20A	4	0.61681	0.6163	0.999942	11793	0	0.098795	0.043897	0.077735	0.971385	1506	1	0.098795
HFE	4	0.71458	0.71386	0.999942	13718	0	-0.055921	0.043976	0.077852	0.971385	1507	1	-0.055921
C15orf61	4	0.47452	0.47402	0.999942	9065	0	-0.12053	0.044028	0.07794	0.971385	1508	1	-0.12053
SLFN13	4	0.49459	0.49403	0.999942	9462	0	0.36164	0.044032	0.077946	0.971385	1509	2	0.36164
SLC22A15	4	0.62046	0.61995	0.999942	11871	0	0.43958	0.044032	0.077946	0.971385	1510	2	0.43958
SLPI	4	0.69112	0.69047	0.999942	13251	0	0.14953	0.044107	0.078068	0.971385	1511	1	0.14953
FAM209A	4	0.00095115	0.0026926	0.768276	64	1	0.11825	0.044186	0.078193	0.971385	1512	1	0.11825
NLGN1	4	0.78526	0.78483	0.999942	15122	0	0.44012	0.044222	0.078251	0.971385	1513	2	0.44012
ORM1	4	0.77945	0.77901	0.999942	15013	0	0.35572	0.044222	0.078251	0.971385	1514	2	0.35572
C15orf53	4	0.63175	0.63124	0.999942	12095	0	0.13698	0.044291	0.078358	0.971385	1515	1	0.13698
NonTarget.CTRL22	4	0.58995	0.58935	0.999942	11304	0	-0.0033342	0.044343	0.078446	0.971385	1516	1	-0.0033342
DGKD	4	0.10631	0.12805	0.993317	2430	1	0.25003	0.044388	0.078516	0.971385	1517	2	0.25003
ATP6V1D	4	0.91514	0.91493	0.999942	17649	0	0.39746	0.044396	0.078527	0.971385	1518	1	0.39746
FOXP1	4	0.76301	0.76269	0.999942	14675	0	0.2473	0.044438	0.078585	0.971385	1519	2	0.2473
CCDC88C	4	0.922	0.92181	0.999942	17783	0	0.31703	0.04445	0.078601	0.971385	1520	2	0.31703
PALM2	4	0.16158	0.17394	0.998498	3319	1	0.26806	0.044561	0.078793	0.971385	1521	2	0.26806
HPS1	4	0.091327	0.11606	0.993079	2197	1	0.24281	0.044611	0.078863	0.971385	1522	2	0.24281
OR7A5	4	0.69506	0.69438	0.999942	13334	0	0.10276	0.044632	0.078899	0.971385	1523	1	0.10276
MS4A13	4	0.97192	0.97189	0.999942	18776	0	0.41067	0.044765	0.079105	0.971385	1524	2	0.41067
NonTarget.CTRL7	4	0.52563	0.52499	0.999942	10047	0	-0.038827	0.044816	0.079184	0.971385	1525	1	-0.038827
PABPC1L2B	4	0.076256	0.10409	0.993079	1962	1	0.38117	0.044827	0.079201	0.971385	1526	2	0.38117
LOC643355	4	0.34768	0.34695	0.999942	6641	0	0.29836	0.044895	0.079313	0.971385	1527	2	0.29836
CHRNB3	4	0.53695	0.53624	0.999942	10272	0	0.1592	0.044914	0.079345	0.971385	1528	2	0.1592
LOC200726	4	0.099999	0.12294	0.993317	2334	1	0.016958	0.044932	0.07937	0.971385	1529	2	0.016958
MRPL51	4	0.39771	0.39734	0.999942	7583	0	0.025163	0.045026	0.079509	0.971385	1530	1	0.025163
DDX52	4	0.69443	0.69379	0.999942	13319	0	0.10517	0.045026	0.079509	0.971385	1531	1	0.10517
CCDC126	4	0.24533	0.24797	0.999942	4765	1	0.29536	0.045031	0.079515	0.971385	1532	2	0.29536
TBC1D22B	4	0.83034	0.82973	0.999942	15944	0	0.36614	0.045112	0.079638	0.971385	1533	2	0.36614
GTF2IRD2	4	0.7748	0.77436	0.999942	14911	0	0.33206	0.045242	0.079834	0.971385	1534	2	0.33206
KPNA4	4	0.90842	0.90814	0.999942	17509	0	0.34665	0.045242	0.079834	0.971385	1535	2	0.34665
ARHGEF18	4	0.47748	0.47698	0.999942	9123	0	0.36222	0.045242	0.079834	0.971385	1536	2	0.36222
SIGLEC12	4	0.74375	0.74326	0.999942	14287	0	0.37745	0.045242	0.079834	0.971385	1537	2	0.37745
TGM7	4	0.036648	0.065551	0.965874	1245	1	0.042518	0.045289	0.079907	0.971385	1538	1	0.042518
RGCC	4	0.53976	0.53907	0.999942	10320	0	0.20002	0.045289	0.079907	0.971385	1539	1	0.20002
MSANTD4	4	0.33929	0.33859	0.999942	6477	0	0.31984	0.045394	0.080067	0.971385	1540	1	0.31984
ARMC3	4	0.26395	0.26516	0.999942	5101	1	0.4105	0.045447	0.080166	0.971385	1541	1	0.4105
PMAIP1	4	0.42969	0.42927	0.999942	8223	0	0.076449	0.045525	0.080303	0.971385	1542	1	0.076449
EIF4G3	4	0.38891	0.38844	0.999942	7417	0	0.20463	0.045529	0.080307	0.971385	1543	2	0.20463
NADK2	4	0.95513	0.95504	0.999942	18451	0	0.62622	0.045529	0.080307	0.971385	1544	2	0.62622
BMP1	3	0.20983	0.21031	0.999288	4161	1	-0.11047	0.045553	0.068574	0.971385	1545	1	-0.11047
FKBP2	4	0.69751	0.69682	0.999942	13391	0	0.50065	0.045566	0.080357	0.971385	1546	2	0.50065
PDCD10	4	0.99215	0.99219	0.999942	19191	0	0.4923	0.045579	0.080372	0.971385	1547	2	0.4923
F13B	4	0.31102	0.31044	0.999942	5934	1	0.48816	0.045616	0.080429	0.971385	1548	2	0.48816
NAT2	4	0.99892	0.9989	0.999999	19322	0	0.59008	0.045616	0.080429	0.971385	1549	2	0.59008
FBXO5	4	0.99726	0.99727	0.999942	19290	0	0.58751	0.045657	0.080488	0.971385	1550	2	0.58751
PCSK6	4	0.20556	0.21208	0.999632	4081	1	0.016815	0.045762	0.080662	0.971385	1551	1	0.016815
PLK2	4	0.66442	0.66378	0.999942	12748	0	0.28487	0.045814	0.080761	0.971385	1552	1	0.28487
SP100	4	0.083713	0.11006	0.993079	2083	1	0.34482	0.045867	0.080843	0.971385	1553	1	0.34482
GMNC	3	0.30792	0.3077	0.999942	5881	0	0.20967	0.045869	0.068833	0.971385	1554	1	0.20967
UNC119	4	0.20199	0.20892	0.999288	4018	1	0.58155	0.045878	0.080862	0.971385	1555	2	0.58155
ARHGEF39	4	0.59593	0.5954	0.999942	11421	0	0.021224	0.045919	0.080929	0.971385	1556	1	0.021224
TMEM180	4	0.73155	0.73104	0.999942	14047	0	0.54013	0.045959	0.080992	0.971385	1557	2	0.54013
NR2E1	4	0.97203	0.97199	0.999942	18780	0	0.40853	0.045959	0.080992	0.971385	1558	2	0.40853
PREB	4	0.0027467	0.0075835	0.86131	161	3	-0.63067	0.046024	0.081087	0.971385	1559	1	-0.63067
SERPINB7	4	0.91958	0.91939	0.999942	17731	0	0.20476	0.046024	0.081087	0.971385	1560	1	0.20476
ORC3	4	0.97498	0.97493	0.999942	18843	0	0.41466	0.046122	0.081239	0.971518	1561	2	0.41466
SF3A3	3	0.34662	0.34649	0.999942	6625	0	0.14496	0.046126	0.069047	0.971385	1562	1	0.14496
ZSCAN29	4	0.98894	0.98897	0.999942	19124	0	0.41061	0.046129	0.081249	0.971518	1563	1	0.41061
LENG9	4	0.56824	0.56751	0.999942	10874	0	0.37377	0.046181	0.081324	0.97166	1564	1	0.37377
H2AFB3	2	0.98203	0.98196	0.999942	18991	0	0.83114	0.046212	0.053118	0.966772	1565	1	0.83114
IPPK	4	0.49268	0.49215	0.999942	9425	0	0.22954	0.046229	0.081392	0.97166	1566	2	0.22954
CCDC28B	4	0.99527	0.99529	0.999942	19250	0	0.31753	0.046339	0.081576	0.97166	1567	1	0.31753
DEFB106A	4	0.95832	0.95828	0.999942	18504	0	0.27146	0.046339	0.081576	0.97166	1568	1	0.27146
UBA2	4	0.5349	0.53418	0.999942	10228	0	0.099868	0.046339	0.081576	0.97166	1569	1	0.099868
TMEM263	4	0.9598	0.95972	0.999942	18529	0	0.39205	0.046398	0.081664	0.97166	1570	2	0.39205
KIR3DL3	4	0.64755	0.64697	0.999942	12415	0	0.24965	0.04647	0.081776	0.97166	1571	1	0.24965
ALG1L	4	0.53557	0.53486	0.999942	10242	0	-0.31988	0.046549	0.081906	0.97166	1572	1	-0.31988
TYROBP	4	0.25239	0.25446	0.999942	4892	1	0.33465	0.046562	0.081929	0.97166	1573	2	0.33465
PAQR6	3	0.40239	0.40246	0.999942	7665	0	0.27628	0.04658	0.069419	0.971385	1574	1	0.27628
LRCOL1	4	0.0016573	0.0046092	0.816607	103	1	-0.084737	0.046627	0.082028	0.97166	1575	1	-0.084737
VNN1	4	0.60622	0.60565	0.999942	11611	0	0.28066	0.046627	0.082028	0.97166	1576	1	0.28066
ZNF559-ZNF177	4	0.73615	0.73559	0.999942	14137	0	0.23615	0.046669	0.082088	0.97166	1577	2	0.23615
TLCD2	4	0.52536	0.52473	0.999942	10043	0	0.36734	0.046706	0.082148	0.97166	1578	1	0.36734
OR8D4	4	0.85269	0.85211	0.999942	16418	0	0.39477	0.046725	0.082179	0.97166	1579	2	0.39477
LBR	4	0.81147	0.81109	0.999942	15608	0	0.22203	0.046759	0.082231	0.97166	1580	1	0.22203
NID1	4	0.79429	0.79389	0.999942	15302	0	0.28787	0.046826	0.08234	0.97166	1581	2	0.28787
RMND5B	4	0.63077	0.63031	0.999942	12075	0	0.35845	0.046845	0.082372	0.97166	1582	2	0.35845
TUBB	2	0.51924	0.51935	0.999942	9928	0	0.43341	0.046876	0.053711	0.967762	1583	1	0.43341
PTPRH	3	0.97394	0.97407	0.999942	18819	0	0.27927	0.046896	0.069672	0.971385	1584	1	0.27927
BNIP3	4	0.83225	0.83163	0.999942	15986	0	0.10438	0.046916	0.082476	0.97166	1585	1	0.10438
TSPY10	4	0.36187	0.36132	0.999942	6925	0	-0.14469	0.046916	0.082476	0.97166	1586	1	-0.14469
CCDC168	4	0.98842	0.98845	0.999942	19115	0	0.42794	0.046916	0.082476	0.97166	1587	1	0.42794
WFDC6	4	0.1861	0.19511	0.998498	3742	1	0.60636	0.046927	0.082496	0.97166	1588	2	0.60636
B4GAT1	4	0.99527	0.9953	0.999942	19251	0	0.60586	0.047041	0.08269	0.97166	1589	2	0.60586
PIH1D1	3	0.84041	0.84037	0.999942	16146	0	0.010266	0.047054	0.06981	0.971385	1590	1	0.010266
RAPGEF3	4	0.32582	0.32511	0.999942	6225	0	0.15399	0.047126	0.082831	0.97166	1591	1	0.15399
HP1BP3	4	0.40723	0.40681	0.999942	7770	0	0.32745	0.047281	0.083067	0.97166	1592	2	0.32745
PANX3	4	0.56496	0.56429	0.999942	10814	0	0.13176	0.047306	0.0831	0.97166	1593	2	0.13176
POLR1E	3	0.59098	0.59106	0.999942	11328	0	0.24445	0.047331	0.070042	0.971385	1594	1	0.24445
TRAPPC2L	4	0.82649	0.82596	0.999942	15882	0	0.22503	0.047335	0.083152	0.97166	1595	1	0.22503
KCNH1	4	0.24696	0.24946	0.999942	4796	1	0.56922	0.047433	0.083309	0.97166	1596	2	0.56922
OR8B12	4	0.77723	0.7768	0.999942	14962	0	0.20939	0.047433	0.083309	0.97166	1597	2	0.20939
NMB	4	0.83518	0.83457	0.999942	16051	0	0.48845	0.047433	0.083309	0.97166	1598	2	0.48845
MED14	4	0.66152	0.66086	0.999942	12688	0	0.097465	0.047519	0.083443	0.97166	1599	1	0.097465
CNOT8	4	0.23175	0.23558	0.999942	4524	1	-0.25018	0.047519	0.083443	0.97166	1600	1	-0.25018
OR4K5	4	0.91655	0.91634	0.999942	17677	0	0.26779	0.047528	0.083456	0.97166	1601	2	0.26779
GAS2L1	4	0.41844	0.41796	0.999942	7993	0	0.35366	0.047566	0.083515	0.97166	1602	2	0.35366
USP33	4	0.83444	0.83385	0.999942	16036	0	0.36739	0.047611	0.083589	0.97166	1603	2	0.36739
CYSTM1	4	0.95977	0.9597	0.999942	18528	0	0.15715	0.047676	0.083694	0.97166	1604	1	0.15715
PTGR1	4	0.076358	0.10416	0.993079	1963	1	0.40932	0.047725	0.083779	0.97166	1605	2	0.40932
PSORS1C1	4	0.40706	0.40666	0.999942	7763	0	0.56085	0.047744	0.08381	0.97166	1606	2	0.56085
GUCY1A3	4	0.51047	0.50972	0.999942	9772	0	0.56267	0.047795	0.08388	0.97166	1607	2	0.56267
GALR3	4	0.075974	0.10387	0.993079	1960	1	0.17749	0.047807	0.083902	0.97166	1608	1	0.17749
PCDHAC1	4	0.60381	0.60331	0.999942	11567	0	0.15616	0.047814	0.083914	0.97166	1609	2	0.15616
SC5D	4	0.31598	0.31534	0.999942	6032	1	0.25978	0.047929	0.084083	0.97166	1610	2	0.25978
TREX1	4	0.62103	0.62053	0.999942	11883	0	-0.093999	0.047938	0.084101	0.97166	1611	1	-0.093999
CPT1B	3	0.92801	0.92812	0.999942	17908	0	0.1327	0.047982	0.070597	0.971385	1612	1	0.1327
ZMYND11	3	0.83287	0.83282	0.999942	15997	0	0.084661	0.048041	0.070653	0.971385	1613	1	0.084661
SEPT10	4	0.78751	0.7871	0.999942	15166	0	0.23606	0.048069	0.084315	0.97166	1614	1	0.23606
SIDT2	4	0.61824	0.61775	0.999942	11823	0	0.37486	0.048122	0.084392	0.97166	1615	1	0.37486
TRIM21	4	0.7475	0.74705	0.999942	14367	0	0.15495	0.048174	0.084476	0.97166	1616	1	0.15495
KRTAP25-1	4	0.80249	0.80208	0.999942	15455	0	0.54571	0.048197	0.084516	0.97166	1617	2	0.54571
F2	4	0.89692	0.89661	0.999942	17275	0	0.35818	0.048197	0.084516	0.97166	1618	2	0.35818
FBXL21	4	0.49453	0.49396	0.999942	9461	0	0.23297	0.048226	0.084569	0.97166	1619	1	0.23297
MMP27	4	0.98833	0.98834	0.999942	19113	0	0.26551	0.048331	0.084715	0.97166	1620	1	0.26551
HIST1H1C	3	0.90182	0.90187	0.999942	17365	0	0.14604	0.048357	0.070931	0.971385	1621	1	0.14604
ENPP2	4	0.54704	0.54624	0.999942	10449	0	0.29792	0.048369	0.084776	0.97166	1622	2	0.29792
C16orf71	4	0.5282	0.52756	0.999942	10091	0	0.031786	0.048384	0.084803	0.97166	1623	1	0.031786
MIEN1	4	0.97313	0.97306	0.999942	18801	0	0.50823	0.048427	0.084867	0.97166	1624	2	0.50823
COL22A1	3	0.27359	0.27329	0.999942	5272	0	-0.33824	0.048515	0.071061	0.971385	1625	1	-0.33824
DPH2	4	0.31137	0.3108	0.999942	5942	1	0.052648	0.048542	0.085038	0.97166	1626	2	0.052648
CREB3	4	0.72123	0.72065	0.999942	13847	0	-0.23969	0.048567	0.085069	0.97166	1627	1	-0.23969
EML2	4	0.96579	0.96574	0.999942	18644	0	0.55291	0.048593	0.085107	0.97166	1628	2	0.55291
NKX6-3	4	0.57927	0.57865	0.999942	11110	0	0.1986	0.048631	0.085167	0.97166	1629	2	0.1986
UQCC2	4	0.95175	0.95166	0.999942	18385	0	0.50115	0.048683	0.085252	0.97166	1630	2	0.50115
IHH	4	0.76273	0.76241	0.999942	14671	0	0.055468	0.048724	0.085314	0.97166	1631	1	0.055468
EID3	3	0.2818	0.28151	0.999942	5412	0	-0.28106	0.048751	0.07125	0.971385	1632	1	-0.28106
KRTAP9-3	4	0.98696	0.98696	0.999942	19091	0	0.46419	0.048766	0.085382	0.97166	1633	2	0.46419
TREML2	4	0.79485	0.79444	0.999942	15315	0	0.008817	0.048803	0.085444	0.97166	1634	1	0.008817
ELAVL3	4	0.15693	0.17008	0.998498	3245	1	-0.33692	0.048855	0.085529	0.97166	1635	1	-0.33692
TMEM216	4	0.46342	0.46291	0.999942	8856	0	0.16596	0.048901	0.085599	0.97166	1636	2	0.16596
ABCF1	4	0.80976	0.80938	0.999942	15585	0	0.34912	0.048901	0.085599	0.97166	1637	2	0.34912
ZIC4	4	0.2114	0.21732	0.999942	4185	1	0.31583	0.048901	0.085599	0.97166	1638	2	0.31583
SNX2	4	0.18519	0.19434	0.998498	3726	1	-0.1819	0.048907	0.085607	0.97166	1639	1	-0.1819
RTFDC1	2	0.7113	0.71097	0.999942	13662	0	0.50827	0.048985	0.055607	0.971385	1640	1	0.50827
CAD	1	0.95095	0.95124	0.999942	18359	0	0.91301	0.049049	0.049089	0.961203	1641	1	0.91301
AATK	4	0.5646	0.56393	0.999942	10805	0	0.18407	0.049091	0.085902	0.97166	1642	1	0.18407
SLC45A1	4	0.31619	0.31554	0.999942	6034	1	-0.43885	0.049091	0.085902	0.97166	1643	1	-0.43885
SPSB2	4	0.94677	0.94674	0.999942	18278	0	0.47562	0.049139	0.085984	0.97166	1644	2	0.47562
GTPBP3	4	0.972	0.97196	0.999942	18779	0	0.22576	0.049221	0.08613	0.97166	1645	1	0.22576
FAM134B	4	0.15991	0.17255	0.998498	3293	1	0.23856	0.049242	0.086161	0.97166	1646	2	0.23856
SHANK2	4	0.14137	0.15693	0.998498	2996	1	0.18078	0.049242	0.086161	0.97166	1647	2	0.18078
BLID	4	0.03997	0.071056	0.973018	1344	2	-0.0098666	0.049306	0.086272	0.97166	1648	2	-0.0098666
MICALL1	4	0.32	0.31928	0.999942	6105	1	0.35025	0.049326	0.086308	0.97166	1649	1	0.35025
OR9Q1	4	0.50948	0.5088	0.999942	9756	0	0.021626	0.049431	0.086471	0.97166	1650	1	0.021626
XPC	4	0.73433	0.73382	0.999942	14101	0	0.26392	0.049461	0.086524	0.97166	1651	2	0.26392
CHGA	4	0.96227	0.9622	0.999942	18574	0	0.62867	0.049461	0.086524	0.97166	1652	2	0.62867
CCDC15	4	0.03818	0.068085	0.970827	1288	1	0.03421	0.049536	0.086661	0.97166	1653	1	0.03421
PCDHA4	4	0.17062	0.18169	0.998498	3466	1	0.14231	0.049538	0.086667	0.97166	1654	2	0.14231
TCP10L	4	0.98289	0.98291	0.999942	19006	0	0.40756	0.049538	0.086667	0.97166	1655	2	0.40756
NCKAP5L	4	0.28766	0.28764	0.999942	5521	1	0.010673	0.049588	0.086754	0.97166	1656	1	0.010673
GC	4	0.31262	0.31203	0.999942	5963	1	-0.35846	0.04964	0.086841	0.97166	1657	1	-0.35846
TJP1	4	0.63882	0.63822	0.999942	12232	0	0.20998	0.049693	0.086925	0.97166	1658	1	0.20998
OCIAD1	4	0.72634	0.72581	0.999942	13937	0	0.25108	0.049758	0.087036	0.97166	1659	2	0.25108
HCRTR1	4	0.7819	0.78148	0.999942	15061	0	0.32062	0.049876	0.087226	0.97166	1660	1	0.32062
STOML3	4	0.87475	0.8743	0.999942	16852	0	0.42896	0.049888	0.087249	0.97166	1661	2	0.42896
CHD9	4	0.75579	0.7554	0.999942	14521	0	0.34999	0.049913	0.087293	0.97166	1662	2	0.34999
NonTarget.CTRL184	4	0.7901	0.78968	0.999942	15212	0	0.26365	0.049954	0.087352	0.97166	1663	1	0.26365
GLYAT	4	0.93841	0.93839	0.999942	18102	0	0.49026	0.050004	0.087427	0.97166	1664	2	0.49026
FAM71E2	4	0.57605	0.57542	0.999942	11050	0	0.17275	0.050059	0.087506	0.97166	1665	1	0.17275
NTN5	4	0.65603	0.6554	0.999942	12578	0	-0.069595	0.050111	0.087584	0.97166	1666	1	-0.069595
GRAMD3	4	0.97668	0.97667	0.999942	18886	0	0.55607	0.050134	0.087616	0.97166	1667	2	0.55607
RPL17-C18orf32	4	0.977	0.97702	0.999942	18893	0	0.46515	0.050134	0.087616	0.97166	1668	2	0.46515
ABHD16B	4	0.72664	0.72609	0.999942	13946	0	0.29929	0.050134	0.087616	0.97166	1669	2	0.29929
ITCH	4	0.41805	0.41758	0.999942	7982	0	-0.19505	0.050242	0.08779	0.97166	1670	1	-0.19505
NHP2	4	0.43068	0.43026	0.999942	8245	0	0.28109	0.050242	0.08779	0.97166	1671	1	0.28109
SPATA4	4	0.88654	0.88619	0.999942	17073	0	0.37786	0.05027	0.087837	0.97166	1672	2	0.37786
FTMT	4	0.97812	0.97816	0.999942	18920	0	0.49702	0.050329	0.087927	0.97166	1673	2	0.49702
TBC1D25	4	0.92154	0.92134	0.999942	17774	0	0.30102	0.050355	0.087979	0.97166	1674	2	0.30102
LGALS12	4	0.29647	0.29607	0.999942	5687	1	0.14783	0.050373	0.088007	0.97166	1675	1	0.14783
USP17L22	3	0.84775	0.84776	0.999942	16311	0	0.21585	0.050387	0.072655	0.971385	1676	1	0.21585
SSX3	4	0.9254	0.9252	0.999942	17841	0	0.3459	0.0504	0.088057	0.97166	1677	2	0.3459
LRRC3	4	0.59793	0.59739	0.999942	11461	0	0.18351	0.050425	0.088101	0.97166	1678	1	0.18351
CTAGE6	4	0.22076	0.22565	0.999942	4335	1	0.099379	0.050465	0.08817	0.97166	1679	2	0.099379
TTC39B	4	0.74249	0.74198	0.999942	14268	0	0.025671	0.050503	0.088229	0.97166	1680	1	0.025671
PCCB	4	0.96162	0.96153	0.999942	18560	0	0.19491	0.050503	0.088229	0.97166	1681	1	0.19491
GPM6A	4	0.99186	0.99192	0.999942	19187	0	0.57391	0.050537	0.088288	0.97166	1682	2	0.57391
RIPK2	4	0.71092	0.7102	0.999942	13655	0	0.42883	0.050563	0.088329	0.97166	1683	2	0.42883
KRTAP9-8	4	0.8716	0.87122	0.999942	16792	0	0.32327	0.050576	0.088344	0.97166	1684	2	0.32327
LCN10	4	0.91229	0.91207	0.999942	17594	0	0.41879	0.050628	0.08844	0.97166	1685	2	0.41879
IFT52	4	0.85176	0.85117	0.999942	16404	0	0.11647	0.050686	0.088527	0.97166	1686	1	0.11647
OR8J1	4	0.010491	0.021361	0.90347	439	2	-0.50482	0.050739	0.088613	0.97166	1687	1	-0.50482
ZNF649	4	0.5269	0.52625	0.999942	10071	0	0.36988	0.050739	0.088613	0.97166	1688	2	0.36988
LEUTX	4	0.72223	0.72165	0.999942	13868	0	0.35465	0.050791	0.088704	0.97166	1689	1	0.35465
PSMD14	3	0.53997	0.54011	0.999942	10324	0	0.57739	0.050801	0.072979	0.971385	1690	1	0.57739
CYB561	4	0.74132	0.74079	0.999942	14249	0	0.087361	0.050843	0.088779	0.97166	1691	1	0.087361
CDC123	4	0.45454	0.45405	0.999942	8679	0	0.10467	0.050896	0.088864	0.97166	1692	2	0.10467
ARF3	4	0.13743	0.15355	0.998498	2942	1	0.18256	0.050948	0.088938	0.97166	1693	1	0.18256
ZNF257	4	0.59912	0.59858	0.999942	11485	0	0.54318	0.051039	0.089094	0.97166	1694	2	0.54318
AGO4	4	0.1861	0.19511	0.998498	3744	1	0.17489	0.051052	0.089115	0.97166	1695	1	0.17489
CXorf57	4	0.64477	0.64422	0.999942	12360	0	0.25452	0.051052	0.089115	0.97166	1696	1	0.25452
RHBDL2	4	0.40015	0.3998	0.999942	7628	0	-0.42746	0.051052	0.089115	0.97166	1697	1	-0.42746
EGFL8	4	0.41739	0.41693	0.999942	7967	0	0.57486	0.051124	0.08923	0.97166	1698	2	0.57486
GRPEL2	4	0.73176	0.73127	0.999942	14051	0	0.37644	0.051157	0.089284	0.97166	1699	1	0.37644
ZNF557	4	0.55171	0.55098	0.999942	10544	0	0.37678	0.051196	0.089349	0.97166	1700	2	0.37678
EGR4	4	0.99731	0.99731	0.999942	19292	0	0.59157	0.051196	0.089349	0.97166	1701	2	0.59157
TCERG1L	4	0.59634	0.59582	0.999942	11433	0	0.16018	0.051196	0.089349	0.97166	1702	2	0.16018
CCDC148	4	0.86492	0.8645	0.999942	16668	0	0.49825	0.051196	0.089349	0.97166	1703	2	0.49825
C1orf158	4	0.69112	0.69047	0.999942	13250	0	-0.034051	0.051262	0.08946	0.97166	1704	1	-0.034051
ACIN1	3	0.20407	0.20481	0.999288	4056	1	-0.20869	0.051313	0.073419	0.971385	1705	1	-0.20869
CHST8	4	0.070556	0.099595	0.989755	1875	1	-0.033015	0.051314	0.089537	0.97166	1706	1	-0.033015
PRRG3	4	0.98883	0.98887	0.999942	19120	0	0.44682	0.051314	0.089538	0.97166	1707	2	0.44682
OR6C76	4	0.91138	0.91115	0.999942	17569	0	0.43271	0.051347	0.089602	0.97166	1708	2	0.43271
CDHR5	4	0.99204	0.99209	0.999942	19190	0	0.46511	0.051406	0.089698	0.97166	1709	2	0.46511
TMC8	4	0.93029	0.93007	0.999942	17945	0	0.43191	0.051439	0.089744	0.97166	1710	2	0.43191
HOOK2	4	0.68896	0.68831	0.999942	13205	0	-0.031757	0.051471	0.089794	0.97166	1711	1	-0.031757
SRCAP	4	0.9549	0.95479	0.999942	18446	0	0.47394	0.051478	0.089806	0.97166	1712	2	0.47394
TMED7-TICAM2	4	0.67455	0.67392	0.999942	12926	0	0.37225	0.051478	0.089806	0.97166	1713	2	0.37225
MTR	4	0.65741	0.6568	0.999942	12604	0	0.03719	0.051523	0.089881	0.97166	1714	1	0.03719
IKZF5	4	0.6481	0.64752	0.999942	12433	0	0.081155	0.051575	0.089957	0.97166	1715	1	0.081155
TP53BP1	4	0.32185	0.32111	0.999942	6145	1	0.14757	0.05168	0.090119	0.97166	1716	1	0.14757
ARNT	4	0.49996	0.49934	0.999942	9571	0	0.33209	0.051682	0.090123	0.97166	1717	2	0.33209
CSE1L	4	0.67151	0.67093	0.999942	12877	0	0.16679	0.051734	0.090221	0.97166	1718	2	0.16679
NUP153	4	0.8613	0.86082	0.999942	16597	0	0.14899	0.051836	0.090366	0.97166	1719	1	0.14899
WDTC1	4	0.42484	0.42437	0.999942	8125	0	0.24918	0.051836	0.090366	0.97166	1720	1	0.24918
NUP98	4	0.41774	0.41729	0.999942	7973	0	0.19098	0.051836	0.090366	0.97166	1721	1	0.19098
ODC1	4	0.86152	0.86107	0.999942	16600	0	0.36761	0.051879	0.090431	0.97166	1722	2	0.36761
CYP8B1	4	0.57001	0.56932	0.999942	10913	0	0.529	0.051945	0.090545	0.97166	1723	2	0.529
MAPK6	4	0.45513	0.45466	0.999942	8690	0	0.11269	0.051945	0.090545	0.97166	1724	2	0.11269
CCL26	4	0.7832	0.78282	0.999942	15084	0	0.33987	0.051993	0.090624	0.97166	1725	1	0.33987
LRRIQ4	4	0.58824	0.58766	0.999942	11277	0	0.29391	0.052004	0.090643	0.97166	1726	2	0.29391
OBFC1	4	0.69344	0.69277	0.999942	13304	0	0.18894	0.052045	0.090709	0.97166	1727	1	0.18894
CNPY2	4	0.57605	0.57542	0.999942	11051	0	0.25388	0.052084	0.090769	0.97166	1728	2	0.25388
NonTarget.CTRL20	4	0.93305	0.93284	0.999942	18004	0	0.212	0.052097	0.090795	0.97166	1729	1	0.212
PAN2	3	0.47706	0.47718	0.999942	9114	0	-0.031373	0.05212	0.074056	0.971385	1730	1	-0.031373
LIPK	4	0.58844	0.58785	0.999942	11283	0	0.27297	0.052163	0.090895	0.97166	1731	2	0.27297
BOP1	4	0.83406	0.83345	0.999942	16026	0	0.53097	0.052163	0.090895	0.97166	1732	2	0.53097
PRR14L	4	0.604	0.60348	0.999942	11570	0	0.386	0.052196	0.090943	0.97166	1733	2	0.386
CITED2	4	0.87445	0.87402	0.999942	16845	0	0.52061	0.052202	0.090957	0.97166	1734	1	0.52061
CYLC2	4	0.55596	0.55524	0.999942	10634	0	0.13693	0.052202	0.090957	0.97166	1735	1	0.13693
HMGB1	4	0.99373	0.99376	0.999942	19220	0	0.58835	0.052235	0.091004	0.97166	1736	2	0.58835
OR1J1	4	0.9433	0.94321	0.999942	18204	0	0.36224	0.052235	0.091004	0.97166	1737	2	0.36224
IL20RA	4	0.67053	0.66997	0.999942	12857	0	0.38712	0.052306	0.091139	0.971974	1738	1	0.38712
SLC52A2	4	0.91329	0.91307	0.999942	17614	0	0.35955	0.052308	0.091141	0.971974	1739	2	0.35955
VPS11	4	0.78387	0.78347	0.999942	15099	0	0.28985	0.052341	0.091193	0.971974	1740	2	0.28985
LXN	4	0.73596	0.73542	0.999942	14134	0	0.39666	0.052374	0.091234	0.971974	1741	2	0.39666
PRRX2	4	0.25684	0.25864	0.999942	4968	1	0.082368	0.052463	0.091397	0.972733	1742	1	0.082368
SLC25A14	4	0.50308	0.50247	0.999942	9631	0	0.59861	0.0525	0.091456	0.972733	1743	2	0.59861
PLCD1	4	0.58721	0.58659	0.999942	11260	0	0.15885	0.052698	0.091764	0.974938	1744	1	0.15885
ZNF2	4	0.039195	0.069728	0.970827	1320	2	-0.36773	0.052698	0.091764	0.974938	1745	1	-0.36773
CTSH	4	0.76402	0.76366	0.999942	14701	0	-0.055687	0.052776	0.091882	0.975324	1746	1	-0.055687
LCE2C	4	0.851	0.85039	0.999942	16384	0	0.18878	0.052829	0.091971	0.975324	1747	1	0.18878
MSC	4	0.33494	0.33423	0.999942	6396	0	0.10561	0.052907	0.092085	0.975324	1748	1	0.10561
HCN2	4	0.84752	0.84688	0.999942	16303	0	0.33729	0.052984	0.092203	0.975324	1749	2	0.33729
LRRC26	3	0.38936	0.38939	0.999942	7431	0	-0.15242	0.052985	0.074777	0.971385	1750	1	-0.15242
C7orf55	4	0.94742	0.94739	0.999942	18292	0	0.14222	0.052985	0.092205	0.975324	1751	1	0.14222
CATSPERG	4	0.83724	0.83656	0.999942	16089	0	0.17651	0.053063	0.092334	0.975324	1752	1	0.17651
RAD51	4	0.016319	0.031436	0.943146	633	1	0.40281	0.053097	0.09238	0.975324	1753	2	0.40281
MED11	2	0.086908	0.089154	0.987329	2133	1	0.14032	0.053103	0.059378	0.971385	1754	1	0.14032
RP2	4	0.51287	0.51211	0.999942	9812	0	0.16653	0.053142	0.092443	0.975324	1755	1	0.16653
RHBDL1	4	0.43636	0.43593	0.999942	8353	0	0.098861	0.053194	0.092532	0.975324	1756	1	0.098861
ENO2	4	0.52969	0.52903	0.999942	10120	0	0.43329	0.05321	0.092558	0.975324	1757	2	0.43329
FBXW2	4	0.99084	0.99087	0.999942	19157	0	0.43164	0.05321	0.092558	0.975324	1758	2	0.43164
LILRB1	4	0.21882	0.22393	0.999942	4304	1	0.42536	0.05321	0.092558	0.975324	1759	2	0.42536
POGLUT1	4	0.19462	0.20248	0.998498	3889	1	-0.25811	0.05335	0.092807	0.975324	1760	1	-0.25811
CPSF1	4	0.43914	0.4387	0.999942	8404	0	0.23384	0.05335	0.092807	0.975324	1761	1	0.23384
BROX	4	0.038602	0.068769	0.970827	1303	1	0.42126	0.053396	0.092891	0.975324	1762	2	0.42126
STX17	4	0.94727	0.94725	0.999942	18290	0	0.36528	0.053443	0.092962	0.975324	1763	2	0.36528
SPATA32	4	0.45812	0.45765	0.999942	8748	0	0.30277	0.053443	0.092962	0.975324	1764	2	0.30277
OSCAR	4	0.33628	0.33557	0.999942	6422	0	-0.165	0.053455	0.09298	0.975324	1765	1	-0.165
CD5L	4	0.66136	0.6607	0.999942	12681	0	0.40793	0.053503	0.093053	0.975324	1766	2	0.40793
ZNF764	4	0.12017	0.13928	0.99507	2659	1	-0.27838	0.053507	0.09306	0.975324	1767	1	-0.27838
TNNI2	4	0.57112	0.57041	0.999942	10938	0	0.31897	0.05365	0.093308	0.975324	1768	2	0.31897
NOP58	4	0.41985	0.41936	0.999942	8023	0	0.12428	0.053742	0.093478	0.975324	1769	1	0.12428
CTSB	4	0.3419	0.34118	0.999942	6533	0	0.3496	0.053743	0.09348	0.975324	1770	2	0.3496
OR4C15	4	0.45101	0.45054	0.999942	8613	0	0.36786	0.053743	0.09348	0.975324	1771	2	0.36786
PRAMEF5	4	0.041239	0.073084	0.973018	1386	1	0.54576	0.05389	0.09372	0.975324	1772	2	0.54576
BRK1	3	0.99021	0.99032	0.999942	19143	0	0.53644	0.053948	0.07559	0.971385	1773	1	0.53644
KRTAP5-11	4	0.028294	0.051673	0.962929	977	1	-0.27905	0.053976	0.093861	0.975324	1774	1	-0.27905
OR52I1	4	0.86538	0.86496	0.999942	16678	0	0.44949	0.053997	0.09389	0.975324	1775	2	0.44949
C17orf82	4	0.93115	0.93092	0.999942	17972	0	0.30027	0.054057	0.093988	0.975324	1776	2	0.30027
GOLGA6B	4	0.83459	0.834	0.999942	16041	0	0.57893	0.054098	0.094056	0.975324	1777	2	0.57893
SLFN12L	4	0.18068	0.19039	0.998498	3647	1	0.47708	0.054098	0.094056	0.975324	1778	2	0.47708
PRR4	3	0.15218	0.15596	0.998498	3168	1	-0.052516	0.054125	0.075749	0.971385	1779	1	-0.052516
TTLL3	4	0.50454	0.50392	0.999942	9669	0	0.27643	0.054171	0.094167	0.975324	1780	2	0.27643
TAX1BP3	4	0.045657	0.080098	0.977355	1510	1	0.022292	0.054237	0.094274	0.975324	1781	1	0.022292
PURA	4	0.25318	0.25523	0.999942	4905	1	-0.25002	0.054237	0.094274	0.975324	1782	1	-0.25002
ZNF559	4	0.76887	0.76849	0.999942	14793	0	0.32543	0.054265	0.094327	0.975324	1783	2	0.32543
SEMA5A	4	0.83737	0.83669	0.999942	16091	0	0.36601	0.054265	0.094327	0.975324	1784	2	0.36601
PCDHGA6	4	0.68181	0.68116	0.999942	13069	0	0.48946	0.054306	0.094385	0.975324	1785	2	0.48946
FAM160B2	4	0.09917	0.12225	0.993317	2320	1	0.33153	0.054332	0.094432	0.975324	1786	2	0.33153
LHCGR	4	0.55163	0.5509	0.999942	10541	0	-0.032146	0.05442	0.094588	0.975324	1787	1	-0.032146
RALB	4	0.96191	0.96183	0.999942	18569	0	0.4074	0.054433	0.094607	0.975324	1788	2	0.4074
PLS1	4	0.032756	0.059075	0.962929	1126	1	0.17543	0.054433	0.094607	0.975324	1789	2	0.17543
PPP3CC	4	0.38193	0.38148	0.999942	7294	0	-0.20246	0.054498	0.094715	0.975324	1790	1	-0.20246
ZFYVE16	4	0.27907	0.27947	0.999942	5366	1	0.13973	0.054534	0.094775	0.975324	1791	2	0.13973
CPSF2	4	0.63131	0.63081	0.999942	12086	0	0.43675	0.054534	0.094775	0.975324	1792	2	0.43675
ARHGAP9	4	0.087221	0.11278	0.993079	2138	1	0.34871	0.054534	0.094775	0.975324	1793	2	0.34871
FAAH2	3	0.084386	0.095535	0.989755	2093	1	-0.36081	0.054577	0.076129	0.971385	1794	1	-0.36081
NTAN1	4	0.50454	0.50392	0.999942	9670	0	-0.024399	0.054628	0.094917	0.97575	1795	1	-0.024399
GRXCR1	4	0.85194	0.85134	0.999942	16408	0	0.47366	0.054628	0.094917	0.97575	1796	1	0.47366
CH25H	4	0.64898	0.64838	0.999942	12451	0	0.34958	0.054716	0.095055	0.976646	1797	2	0.34958
MVD	3	0.31635	0.31618	0.999942	6040	0	-0.17522	0.054812	0.076347	0.971385	1798	1	-0.17522
ANKHD1-EIF4EBP3	4	0.42047	0.41997	0.999942	8034	0	0.43009	0.05483	0.095232	0.977218	1799	2	0.43009
PUF60	4	0.96844	0.96838	0.999942	18696	0	0.33299	0.054863	0.095281	0.977218	1800	1	0.33299
TUBA1C	4	0.61516	0.6146	0.999942	11754	0	0.11432	0.05487	0.095297	0.977218	1801	2	0.11432
ANKRD52	3	0.071561	0.084361	0.979761	1890	1	-0.57799	0.054871	0.076401	0.971385	1802	1	-0.57799
ZFP57	4	0.021013	0.039402	0.962929	783	2	-0.62448	0.054993	0.095481	0.977218	1803	1	-0.62448
PPP1CC	4	0.19279	0.20092	0.998498	3859	1	0.04727	0.054993	0.095481	0.977218	1804	1	0.04727
PRDM11	4	0.7748	0.77436	0.999942	14913	0	0.42984	0.055005	0.095503	0.977218	1805	2	0.42984
ZSCAN22	4	0.97425	0.97417	0.999942	18828	0	0.58745	0.055046	0.095565	0.977218	1806	2	0.58745
GLYCTK	4	0.79095	0.79052	0.999942	15227	0	0.39863	0.055046	0.095565	0.977218	1807	2	0.39863
CSF1	4	0.31559	0.31497	0.999942	6019	1	-0.16431	0.055123	0.095691	0.977472	1808	1	-0.16431
INTS5	4	0.24246	0.24533	0.999942	4719	1	-0.21539	0.055123	0.095691	0.977472	1809	1	-0.21539
NUMA1	3	0.51224	0.51231	0.999942	9803	0	0.59641	0.055166	0.076632	0.971385	1810	1	0.59641
ZNF711	4	0.92284	0.9227	0.999942	17794	0	0.38969	0.055262	0.095904	0.977936	1811	2	0.38969
PTGIS	4	0.9019	0.90153	0.999942	17368	0	0.52874	0.055336	0.096017	0.977936	1812	2	0.52874
PATL1	4	0.46886	0.46838	0.999942	8959	0	-0.0064516	0.055358	0.096053	0.977936	1813	1	-0.0064516
DDX42	4	0.62533	0.62486	0.999942	11968	0	0.47425	0.055358	0.096053	0.977936	1814	1	0.47425
PCED1B	4	0.37952	0.37902	0.999942	7247	0	0.1168	0.055417	0.096141	0.977936	1815	2	0.1168
PLEK2	4	0.9839	0.98388	0.999942	19029	0	0.49247	0.055417	0.096141	0.977936	1816	2	0.49247
ZNF449	4	0.49268	0.49215	0.999942	9424	0	0.37018	0.055417	0.096141	0.977936	1817	2	0.37018
FGF2	2	0.078628	0.08133	0.977355	2002	1	0.15752	0.055456	0.061588	0.971385	1818	1	0.15752
TSPO	4	0.37855	0.37804	0.999942	7227	0	-0.19052	0.055488	0.096245	0.978006	1819	1	-0.19052
EXOC6B	4	0.26583	0.26695	0.999942	5135	1	0.20841	0.055492	0.096249	0.978006	1820	2	0.20841
SLC38A1	4	0.81554	0.81519	0.999942	15677	0	0.25706	0.05554	0.096329	0.978304	1821	1	0.25706
IMPACT	4	0.055384	0.087683	0.98623	1650	1	-0.27971	0.055592	0.096412	0.978642	1822	1	-0.27971
PIGT	4	0.88741	0.88707	0.999942	17087	0	0.095126	0.055644	0.09649	0.978918	1823	1	0.095126
KCNH3	4	0.72277	0.72221	0.999942	13877	0	0.29804	0.055682	0.096556	0.979075	1824	2	0.29804
DGKB	4	0.52015	0.51949	0.999942	9947	0	0.072189	0.055748	0.096671	0.979729	1825	1	0.072189
OR5T1	4	0.15941	0.17213	0.998498	3284	1	-0.24722	0.055957	0.097013	0.980778	1826	1	-0.24722
SLC17A7	4	0.85908	0.85858	0.999942	16550	0	0.4553	0.056035	0.097136	0.980778	1827	1	0.4553
BRIP1	4	0.39946	0.39911	0.999942	7613	0	0.16648	0.056165	0.097345	0.980778	1828	1	0.16648
MCEE	4	0.040412	0.071773	0.973018	1360	2	-0.10768	0.056165	0.097345	0.980778	1829	1	-0.10768
REG1B	4	0.74522	0.74473	0.999942	14320	0	0.47919	0.056184	0.097379	0.980778	1830	2	0.47919
RNASE2	4	0.99264	0.99269	0.999942	19198	0	0.5437	0.056184	0.097379	0.980778	1831	2	0.5437
GJD3	4	0.96158	0.9615	0.999942	18558	0	0.46458	0.056225	0.097444	0.980875	1832	2	0.46458
RRAGA	4	0.48325	0.48276	0.999942	9229	0	-0.12312	0.056269	0.097526	0.980921	1833	1	-0.12312
C17orf50	4	0.92653	0.92632	0.999942	17870	0	0.45054	0.056287	0.09755	0.980921	1834	2	0.45054
SEC61B	3	0.029294	0.048522	0.962929	1012	1	0.05839	0.056304	0.077561	0.971385	1835	1	0.05839
PCDHB2	4	0.83962	0.83892	0.999942	16126	0	0.09274	0.056373	0.097702	0.981429	1836	1	0.09274
UBE2E2	4	0.84752	0.84688	0.999942	16304	0	0.36849	0.056477	0.09786	0.982069	1837	1	0.36849
SETD8	3	0.2051	0.20584	0.999288	4069	1	0.0037769	0.056598	0.077813	0.971385	1838	1	0.0037769
SEC62	4	0.89182	0.89152	0.999942	17180	0	0.41285	0.056608	0.098067	0.982546	1839	1	0.41285
SERPINB10	4	0.99514	0.99517	0.999942	19244	0	0.46284	0.056655	0.098162	0.982546	1840	2	0.46284
ZNF581	4	0.18183	0.19141	0.998498	3668	1	0.40157	0.056703	0.098236	0.982546	1841	2	0.40157
L2HGDH	2	0.72193	0.72155	0.999942	13861	0	0.41922	0.056737	0.062747	0.971385	1842	1	0.41922
LCE5A	4	0.60158	0.60108	0.999942	11528	0	0.12121	0.05679	0.098378	0.982546	1843	1	0.12121
LOC101927844	4	0.66878	0.66823	0.999942	12826	0	0.26487	0.05679	0.098378	0.982546	1844	1	0.26487
DARS	4	0.93242	0.93219	0.999942	17989	0	0.33383	0.056819	0.098422	0.982546	1845	2	0.33383
B4GALT5	4	0.77322	0.77284	0.999942	14879	0	0.49984	0.056819	0.098422	0.982546	1846	2	0.49984
SLC36A1	4	0.94871	0.94868	0.999942	18310	0	0.47586	0.056894	0.098541	0.982748	1847	2	0.47586
CCSER2	4	0.92544	0.92523	0.999942	17842	0	0.031656	0.05692	0.098577	0.982748	1848	1	0.031656
ADCK4	4	0.95284	0.95271	0.999942	18401	0	0.39866	0.056983	0.098677	0.982748	1849	2	0.39866
FUT2	4	0.24586	0.24845	0.999942	4775	1	-0.3795	0.056998	0.098699	0.982748	1850	1	-0.3795
CHRNB1	4	0.018115	0.034488	0.951701	690	2	-0.50518	0.057154	0.09895	0.982748	1851	1	-0.50518
NR1D1	4	0.8571	0.85661	0.999942	16507	0	0.21341	0.057154	0.09895	0.982748	1852	1	0.21341
SORBS2	4	0.40987	0.40939	0.999942	7811	0	0.22912	0.057154	0.098951	0.982748	1853	2	0.22912
HUS1	4	0.34442	0.34371	0.999942	6581	0	0.31904	0.057154	0.098951	0.982748	1854	2	0.31904
ZBTB16	4	0.85358	0.85301	0.999942	16429	0	0.33044	0.057243	0.099075	0.982748	1855	2	0.33044
ATXN7	4	0.4533	0.45279	0.999942	8654	0	0.56517	0.057285	0.099148	0.982748	1856	2	0.56517
TCEA3	4	0.85566	0.85511	0.999942	16479	0	0.29867	0.057414	0.099352	0.982748	1857	1	0.29867
ALG11	2	0.12394	0.1247	0.993317	2712	1	0.16349	0.057423	0.063367	0.971385	1858	1	0.16349
ZNF132	4	0.73638	0.73582	0.999942	14146	0	0.33557	0.057436	0.099392	0.982748	1859	2	0.33557
SPHKAP	4	0.76935	0.76897	0.999942	14800	0	0.3347	0.057436	0.099392	0.982748	1860	2	0.3347
OR1D2	4	0.89717	0.89686	0.999942	17279	0	0.027722	0.057466	0.099433	0.982748	1861	1	0.027722
STX18	4	0.98783	0.98786	0.999942	19105	0	0.5436	0.05747	0.099442	0.982748	1862	2	0.5436
ZNF790	4	0.46909	0.46861	0.999942	8966	0	0.31624	0.057518	0.09951	0.982748	1863	2	0.31624
FAIM	4	0.62082	0.62034	0.999942	11876	0	0.24537	0.057621	0.099692	0.982748	1864	2	0.24537
ARPC3	4	0.99766	0.99767	0.999942	19301	0	0.52064	0.057621	0.099692	0.982748	1865	2	0.52064
TTN	4	0.56257	0.5619	0.999942	10767	0	0.43261	0.057648	0.099738	0.982748	1866	1	0.43261
GLTPD2	4	0.2889	0.28885	0.999942	5547	1	0.36369	0.057662	0.099762	0.982748	1867	2	0.36369
SIGLEC15	4	0.94814	0.94811	0.999942	18301	0	0.40567	0.057745	0.099885	0.982748	1868	2	0.40567
BPY2	4	0.75735	0.75695	0.999942	14556	0	0.15584	0.057778	0.099934	0.982748	1869	1	0.15584
MYO1E	4	0.48249	0.482	0.999942	9215	0	0.1789	0.057934	0.1002	0.982748	1870	1	0.1789
DNAL4	4	0.070556	0.099595	0.989755	1874	1	0.053781	0.057986	0.10028	0.982748	1871	1	0.053781
LYZL4	4	0.92986	0.92965	0.999942	17938	0	0.40405	0.058007	0.10032	0.982748	1872	2	0.40405
GLT6D1	4	0.52049	0.51983	0.999942	9953	0	0.077959	0.058064	0.1004	0.982748	1873	1	0.077959
PIAS3	3	0.48854	0.48856	0.999942	9343	0	0.1646	0.058127	0.079106	0.971385	1874	1	0.1646
KY	3	0.79658	0.7966	0.999942	15348	0	0.067321	0.058127	0.079106	0.971385	1875	1	0.067321
RPP40	4	0.72867	0.72813	0.999942	13994	0	0.01953	0.058168	0.10056	0.982748	1876	1	0.01953
YTHDF2	4	0.66055	0.65993	0.999942	12672	0	0.47828	0.058179	0.10058	0.982748	1877	2	0.47828
CTSS	4	0.73725	0.73671	0.999942	14164	0	0.4246	0.058179	0.10058	0.982748	1878	2	0.4246
PIF1	3	0.94929	0.94953	0.999942	18320	0	0.5102	0.058225	0.079173	0.971385	1879	1	0.5102
ZFYVE26	4	0.61534	0.6148	0.999942	11764	0	-0.15585	0.058246	0.10069	0.982748	1880	1	-0.15585
FER1L6	4	0.77456	0.77415	0.999942	14907	0	0.013868	0.058298	0.10077	0.982748	1881	1	0.013868
ETV2	4	0.5016	0.501	0.999942	9605	0	0.18951	0.05835	0.10084	0.982748	1882	1	0.18951
GPR61	4	0.84678	0.84615	0.999942	16289	0	0.32458	0.058402	0.10093	0.982748	1883	1	0.32458
AFMID	3	0.76313	0.76334	0.999942	14679	0	0.11301	0.05846	0.079348	0.971385	1884	1	0.11301
OARD1	4	0.94645	0.94639	0.999942	18270	0	0.32789	0.058504	0.10109	0.982748	1885	2	0.32789
C2CD4B	4	0.27497	0.27555	0.999942	5299	1	0.59122	0.058504	0.10109	0.982748	1886	2	0.59122
HIPK1	4	0.52623	0.5256	0.999942	10060	0	0.346	0.058504	0.10109	0.982748	1887	2	0.346
AADAC	4	0.46953	0.46903	0.999942	8981	0	-0.09854	0.058558	0.10118	0.982748	1888	1	-0.09854
MAPK4	4	0.36892	0.36841	0.999942	7053	0	0.58856	0.058643	0.10131	0.982748	1889	2	0.58856
CALHM2	4	0.98391	0.98388	0.999942	19030	0	0.43091	0.058688	0.10139	0.982748	1890	1	0.43091
UGGT1	4	0.69834	0.69765	0.999942	13410	0	0.51482	0.058688	0.10139	0.982748	1891	1	0.51482
CPLX1	4	0.030739	0.055755	0.962929	1059	1	0.52714	0.058788	0.10155	0.982748	1892	2	0.52714
NUTM1	4	0.12368	0.14217	0.996215	2709	1	0.072355	0.058818	0.1016	0.982748	1893	1	0.072355
GLTSCR1L	4	0.36586	0.36531	0.999942	7003	0	-0.21543	0.058973	0.10184	0.982748	1894	1	-0.21543
FGD5	3	0.51395	0.51405	0.999942	9826	0	0.3655	0.059028	0.079797	0.971385	1895	1	0.3655
MRPS5	4	0.98952	0.98953	0.999942	19138	0	0.47219	0.059087	0.10202	0.982748	1896	2	0.47219
DDX1	4	0.62089	0.6204	0.999942	11878	0	-0.081797	0.059103	0.10205	0.982748	1897	1	-0.081797
GRK7	4	0.68414	0.68353	0.999942	13117	0	-0.14485	0.059103	0.10205	0.982748	1898	1	-0.14485
INSR	4	0.93676	0.9367	0.999942	18068	0	0.17877	0.059103	0.10205	0.982748	1899	1	0.17877
USP17L29	1	0.94083	0.94116	0.999942	18151	0	0.81389	0.059169	0.059108	0.971385	1900	1	0.81389
SERINC3	4	0.96252	0.96246	0.999942	18580	0	0.25451	0.059259	0.10219	0.982748	1901	1	0.25451
POU2AF1	4	0.97231	0.97227	0.999942	18785	0	0.19683	0.059363	0.10226	0.982748	1902	1	0.19683
NCS1	3	0.96449	0.96467	0.999942	18615	0	0.38115	0.059439	0.080167	0.971385	1903	1	0.38115
DEFB126	4	0.71738	0.71669	0.999942	13769	0	0.019125	0.059519	0.10237	0.982748	1904	1	0.019125
RHOB	4	0.74205	0.74156	0.999942	14262	0	-0.042239	0.059519	0.10237	0.982748	1905	1	-0.042239
C1orf95	3	0.37003	0.36999	0.999942	7067	0	-0.43919	0.059576	0.080276	0.971385	1906	1	-0.43919
TMEM145	4	0.63507	0.63451	0.999942	12158	0	0.39535	0.059597	0.10243	0.982748	1907	1	0.39535
ARPC4-TTLL3	4	0.52196	0.52131	0.999942	9977	0	0.027443	0.0597	0.1025	0.982748	1908	1	0.027443
ECM2	4	0.96575	0.96569	0.999942	18641	0	0.15246	0.0597	0.1025	0.982748	1909	1	0.15246
DUSP8	4	0.40368	0.40332	0.999942	7697	0	0.12852	0.0597	0.1025	0.982748	1910	1	0.12852
MYEOV2	3	0.88493	0.88498	0.999942	17048	0	0.28093	0.059713	0.080385	0.971385	1911	1	0.28093
IL6ST	4	0.04896	0.082596	0.977355	1570	1	-0.018445	0.059856	0.10261	0.982748	1912	1	-0.018445
NLRP7	4	0.49724	0.49666	0.999942	9514	0	-0.24471	0.059908	0.10265	0.982748	1913	1	-0.24471
SCN1B	4	0.27572	0.27626	0.999942	5313	1	0.16443	0.05996	0.10268	0.982748	1914	1	0.16443
HIST1H2BL	1	0.94002	0.94035	0.999942	18132	0	0.83717	0.059978	0.05996	0.971385	1915	1	0.83717
ACVR1B	3	0.47386	0.47402	0.999942	9052	0	0.12242	0.060007	0.080627	0.971385	1916	1	0.12242
MYOM2	4	0.4671	0.4666	0.999942	8926	0	0.018284	0.060168	0.10284	0.982748	1917	1	0.018284
STBD1	4	0.28361	0.28377	0.999942	5447	1	-0.14974	0.060219	0.10288	0.982748	1918	1	-0.14974
BBX	4	0.76402	0.76366	0.999942	14702	0	0.27406	0.060427	0.10303	0.982748	1919	1	0.27406
DPYS	4	0.82737	0.82681	0.999942	15900	0	0.17095	0.060427	0.10303	0.982748	1920	1	0.17095
GUCD1	4	0.57296	0.57227	0.999942	10988	0	0.047495	0.060609	0.10316	0.982748	1921	1	0.047495
ABI2	4	0.026601	0.048831	0.962929	931	2	-0.18675	0.060609	0.10316	0.982748	1922	1	-0.18675
CANT1	3	0.9905	0.99061	0.999942	19149	0	0.47418	0.060652	0.081163	0.971518	1923	1	0.47418
P4HB	4	0.02523	0.046541	0.962929	902	1	-0.14104	0.060738	0.10326	0.982748	1924	1	-0.14104
KLHL42	4	0.8057	0.80537	0.999942	15509	0	0.19216	0.06079	0.1033	0.982748	1925	1	0.19216
CCZ1B	4	0.46815	0.46764	0.999942	8949	0	0.1102	0.06092	0.10341	0.982748	1926	1	0.1102
OPTC	4	0.96437	0.96433	0.999942	18614	0	0.25376	0.061101	0.10354	0.982748	1927	1	0.25376
NAA38	4	0.48926	0.48872	0.999942	9359	0	0.11156	0.061153	0.10358	0.982748	1928	1	0.11156
KIF27	4	0.037282	0.066599	0.96879	1260	1	-0.41801	0.061205	0.10361	0.982748	1929	1	-0.41801
GIGYF1	4	0.78708	0.78669	0.999942	15156	0	-0.00061268	0.061309	0.10369	0.982748	1930	1	-0.00061268
CAPN10	4	0.68115	0.68053	0.999942	13055	0	0.063752	0.061464	0.1038	0.982748	1931	1	0.063752
CPOX	4	0.89736	0.89707	0.999942	17285	0	0.20408	0.061568	0.10389	0.982748	1932	1	0.20408
TNK2	4	0.36611	0.36558	0.999942	7008	0	0.22524	0.061672	0.10396	0.982748	1933	1	0.22524
ANKDD1B	4	0.048174	0.082012	0.977355	1552	1	-0.028034	0.061749	0.10402	0.982748	1934	1	-0.028034
FZR1	4	0.24211	0.245	0.999942	4713	1	0.075984	0.061853	0.1041	0.982748	1935	1	0.075984
LOC728485	4	0.1329	0.14975	0.998498	2861	1	0.2827	0.062035	0.10425	0.982748	1936	1	0.2827
LBX2	4	0.55577	0.55505	0.999942	10633	0	-0.11918	0.062035	0.10425	0.982748	1937	1	-0.11918
DAPK2	3	0.12221	0.12872	0.993317	2686	1	0.044125	0.062118	0.08236	0.97166	1938	1	0.044125
COL5A1	4	0.70034	0.69961	0.999942	13453	0	0.28681	0.062138	0.10433	0.982748	1939	1	0.28681
NEDD4L	4	0.46835	0.46785	0.999942	8952	0	0.15324	0.06219	0.10437	0.982748	1940	1	0.15324
SLC30A8	4	0.69184	0.69119	0.999942	13266	0	0.07427	0.062345	0.1045	0.982748	1941	1	0.07427
NonTarget.CTRL248	4	0.23972	0.24282	0.999942	4667	1	0.31213	0.062449	0.10458	0.982748	1942	1	0.31213
TAS2R46	4	0.025177	0.046459	0.962929	901	1	0.2344	0.062604	0.10468	0.982748	1943	1	0.2344
TTF2	4	0.11518	0.13523	0.993317	2571	1	0.13516	0.062604	0.10468	0.982748	1944	1	0.13516
SNRPD1	4	0.33628	0.33557	0.999942	6419	0	0.28736	0.062604	0.10468	0.982748	1945	1	0.28736
NR2F1	4	0.46115	0.46067	0.999942	8809	0	0.36627	0.062604	0.10468	0.982748	1946	1	0.36627
BEST4	4	0.49775	0.49717	0.999942	9525	0	0.17425	0.06276	0.10479	0.982748	1947	1	0.17425
ERICH3	3	0.29914	0.29883	0.999942	5731	0	-0.16432	0.062782	0.082897	0.97166	1948	1	-0.16432
CD3EAP	4	0.48975	0.48918	0.999942	9370	0	0.1303	0.062889	0.10488	0.982748	1949	1	0.1303
AIPL1	4	0.26895	0.26985	0.999942	5195	1	0.13083	0.062889	0.10488	0.982748	1950	1	0.13083
FAM49B	3	0.98683	0.98697	0.999942	19088	0	0.44336	0.062919	0.083	0.97166	1951	1	0.44336
TMEM247	3	0.35819	0.3581	0.999942	6849	0	-0.18266	0.062977	0.083049	0.97166	1952	1	-0.18266
PDZD2	4	0.55443	0.55374	0.999942	10601	0	-0.076416	0.063019	0.10498	0.982748	1953	1	-0.076416
OR1N2	4	0.81996	0.81952	0.999942	15766	0	0.25769	0.063071	0.10503	0.982748	1954	1	0.25769
OR5AP2	4	0.54299	0.54227	0.999942	10376	0	0.061532	0.063122	0.10505	0.982748	1955	1	0.061532
PDZK1IP1	4	0.73378	0.73329	0.999942	14088	0	0.26984	0.0632	0.10511	0.982748	1956	1	0.26984
STAC	4	0.82262	0.82217	0.999942	15821	0	0.0039548	0.063303	0.10519	0.982748	1957	1	0.0039548
POGK	4	0.31713	0.31649	0.999942	6055	1	-0.0018664	0.063381	0.10526	0.982748	1958	1	-0.0018664
SMPDL3A	4	0.7821	0.78168	0.999942	15067	0	0.1215	0.063459	0.10532	0.982748	1959	1	0.1215
SMCR8	4	0.35495	0.35429	0.999942	6788	0	0.22241	0.06364	0.10546	0.982748	1960	1	0.22241
GTF3C6	4	0.70143	0.7007	0.999942	13469	0	-0.021202	0.063743	0.10553	0.982748	1961	1	-0.021202
CRYL1	4	0.24696	0.24946	0.999942	4797	1	-0.12218	0.063743	0.10553	0.982748	1962	1	-0.12218
MGEA5	4	0.61571	0.61516	0.999942	11770	0	-0.135	0.063743	0.10553	0.982748	1963	1	-0.135
FAM110A	4	0.82649	0.82596	0.999942	15881	0	-0.046442	0.063847	0.10559	0.982748	1964	1	-0.046442
HSFX2	3	0.47051	0.47057	0.999942	8995	0	0.064643	0.063856	0.083731	0.97166	1965	1	0.064643
C11orf91	4	0.28943	0.28935	0.999942	5558	1	0.19139	0.064054	0.10575	0.982748	1966	1	0.19139
RFC1	2	0.84213	0.84192	0.999942	16178	0	0.55851	0.064102	0.069509	0.971385	1967	1	0.55851
EPB41L2	4	0.77914	0.77871	0.999942	15006	0	0.2537	0.064209	0.10589	0.982748	1968	1	0.2537
RPF2	3	0.43705	0.4371	0.999942	8369	0	0.44336	0.064265	0.084066	0.97166	1969	1	0.44336
EXD3	4	0.84307	0.8424	0.999942	16207	0	0.090982	0.064468	0.10608	0.982748	1970	1	0.090982
RAB4B	4	0.63984	0.63926	0.999942	12255	0	0.13572	0.064468	0.10608	0.982748	1971	1	0.13572
MST1	3	0.084386	0.095535	0.989755	2092	1	-0.18745	0.06448	0.08424	0.97166	1972	1	-0.18745
PGAM4	4	0.56245	0.56179	0.999942	10763	0	0.23749	0.064623	0.1062	0.982748	1973	1	0.23749
PCM1	3	0.67958	0.67948	0.999942	13024	0	-0.1086	0.064694	0.084415	0.97166	1974	1	-0.1086
MKS1	3	0.0018543	0.0042177	0.808469	114	1	0.087433	0.064753	0.084458	0.97166	1975	1	0.087433
TMEM11	4	0.28623	0.28627	0.999942	5494	1	0.23908	0.064778	0.10633	0.982748	1976	1	0.23908
CBLB	4	0.4258	0.4253	0.999942	8143	0	0.25002	0.064881	0.1064	0.982748	1977	1	0.25002
CYSLTR1	4	0.42538	0.4249	0.999942	8128	0	0.00029157	0.064933	0.10644	0.982748	1978	1	0.00029157
FUBP3	4	0.44999	0.44956	0.999942	8595	0	-0.15578	0.065062	0.10653	0.982748	1979	1	-0.15578
MTRNR2L5	4	0.085621	0.11153	0.993079	2113	1	0.15261	0.065062	0.10653	0.982748	1980	1	0.15261
ZNF831	4	0.45101	0.45054	0.999942	8609	0	-0.072868	0.065062	0.10653	0.982748	1981	1	-0.072868
FNIP2	4	0.50803	0.50741	0.999942	9733	0	0.10712	0.065243	0.10667	0.982748	1982	1	0.10712
NonTarget.CTRL168	4	0.71829	0.71762	0.999942	13781	0	0.11272	0.065347	0.10676	0.982748	1983	1	0.11272
FAM76B	4	0.15503	0.16846	0.998498	3213	1	-0.1737	0.065398	0.1068	0.982748	1984	1	-0.1737
C1QBP	3	0.54699	0.54712	0.999942	10444	0	0.17644	0.065416	0.085028	0.97166	1985	1	0.17644
SLC22A18AS	4	0.56066	0.55995	0.999942	10737	0	0.090433	0.065476	0.10686	0.982748	1986	1	0.090433
CCDC150	4	0.97939	0.97943	0.999942	18944	0	0.30306	0.065476	0.10686	0.982748	1987	1	0.30306
LOC730183	3	0.4776	0.47772	0.999942	9125	0	0.43492	0.065494	0.0851	0.97166	1988	1	0.43492
FEZ2	4	0.98874	0.98878	0.999942	19119	0	0.22074	0.065553	0.10691	0.982748	1989	1	0.22074
DPY19L4	4	0.94756	0.94751	0.999942	18294	0	0.45489	0.065605	0.10695	0.982748	1990	1	0.45489
ARHGAP36	4	0.99279	0.99284	0.999942	19200	0	0.37247	0.065683	0.10701	0.982748	1991	1	0.37247
NonTarget.CTRL16	4	0.54755	0.54678	0.999942	10457	0	0.026023	0.065683	0.10701	0.982748	1992	1	0.026023
TRIM43	4	0.4838	0.48332	0.999942	9244	0	0.32602	0.065786	0.10709	0.982748	1993	1	0.32602
FAM171A2	4	0.19374	0.20172	0.998498	3873	1	0.071662	0.065786	0.10709	0.982748	1994	1	0.071662
DBH	4	0.84026	0.83954	0.999942	16142	0	0.16355	0.065863	0.10713	0.982748	1995	1	0.16355
LTBP3	2	0.78718	0.78663	0.999942	15160	0	0.52802	0.065942	0.071219	0.971385	1996	1	0.52802
LATS2	4	0.63411	0.63359	0.999942	12144	0	-0.25609	0.065993	0.10724	0.982748	1997	1	-0.25609
SLC17A6	4	0.88932	0.88898	0.999942	17128	0	0.15612	0.066122	0.10734	0.982748	1998	1	0.15612
TPST2	4	0.96271	0.96264	0.999942	18585	0	0.18953	0.066277	0.10745	0.982748	1999	1	0.18953
[truncated: 17,348 more rows]

## Sheet: Cyclosporine
id	num	neg|score	neg|p-value	neg|fdr	neg|rank	neg|goodsgrna	neg|lfc	pos|score	pos|p-value	pos|fdr	pos|rank	pos|goodsgrna	pos|lfc
PIM2	4	0.99438	0.99435	0.999936	14687	0	1.1598	1.0673e-05	4.2509e-05	0.334158	1	4	1.1598
NFKB2	4	0.99999	0.99999	0.999991	14790	0	1.1706	1.1288e-05	4.5187e-05	0.334158	2	4	1.1706
HUWE1	6	0.86718	0.8675	0.999936	12670	1	1.0207	1.5727e-05	8.2006e-05	0.40429	3	4	1.0207
ZNF101	8	0.12248	0.28896	0.999936	3201	1	0.44448	2.7469e-05	0.00019782	0.453324	4	5	0.44448
GJB7	4	0.80436	0.80455	0.999936	11839	0	0.95449	3.2807e-05	0.00013422	0.406931	5	3	0.95449
RPP21	8	0.98978	0.98987	0.999936	14594	0	0.81123	3.6466e-05	0.00026142	0.461919	6	6	0.81123
RGPD3	6	0.99131	0.99131	0.999936	14624	0	0.90139	5.0202e-05	0.00029623	0.461919	7	5	0.90139
RTCA	6	0.99994	0.99994	0.999991	14789	0	0.52963	6.0231e-05	0.00036049	0.461919	8	6	0.52963
ZNF235	2	0.99993	0.99993	0.999991	14788	0	1.4445	7.4026e-05	0.00013757	0.406931	9	2	1.4445
PEX11A	6	0.79622	0.81333	0.999936	11738	1	0.10237	0.00010454	0.00060283	0.546593	10	2	0.10237
PPP2R5D	2	0.99509	0.9951	0.999936	14702	0	1.3957	0.00011482	0.00021455	0.453324	11	2	1.3957
BTBD11	6	0.087338	0.2091	0.999936	2615	3	-0.15568	0.00014763	0.00082107	0.578265	12	1	-0.15568
NFKBIA	6	0.9634	0.96338	0.999936	14142	0	0.6777	0.00016055	0.00090073	0.579208	13	5	0.6777
CD163L1	4	0.97353	0.97354	0.999936	14309	0	0.55293	0.00016403	0.00062827	0.546593	14	3	0.55293
SENP1	8	0.67759	0.79957	0.999936	10240	1	0.39063	0.00019915	0.001283	0.655659	15	7	0.39063
ACSL1	2	0.9998	0.9998	0.999991	14787	0	1.2137	0.00020111	0.00038325	0.461919	16	2	1.2137
TBX21	8	0.9385	0.93841	0.999936	13714	1	0.67623	0.00020694	0.0013298	0.655659	17	7	0.67623
CRELD1	2	0.99979	0.99979	0.999991	14786	0	1.2671	0.00020815	0.00039396	0.461919	18	2	1.2671
SAMM50	4	0.82959	0.82966	0.999936	12160	0	1.0672	0.0002128	0.00081638	0.578265	19	3	1.0672
ANKFY1	2	0.81104	0.81079	0.999936	11925	0	1.2002	0.00021324	0.00040601	0.461919	20	1	1.2002
GTSCR1	4	0.86239	0.8622	0.999936	12608	0	1.1535	0.00022698	0.00087328	0.579208	21	3	1.1535
SPIN1	2	0.0016561	0.0032498	0.893411	93	1	0.096591	0.00024604	0.00048032	0.507426	22	1	0.096591
CARTPT	4	0.17062	0.28342	0.999936	3992	1	1.062	0.00025163	0.00098307	0.581584	23	3	1.062
SPDYC	2	0.99973	0.99973	0.999991	14785	0	1.4994	0.00027368	0.00054392	0.536304	24	2	1.4994
TNFSF13	2	0.99966	0.99966	0.999991	14784	0	1.1443	0.00034208	0.00067111	0.55143	25	2	1.1443
TTC9C	4	0.99964	0.99961	0.999991	14783	0	0.59269	0.00035785	0.00137	0.655659	26	4	0.59269
NCOA4	6	0.050973	0.14053	0.999936	1702	2	0.5002	0.00036929	0.0019758	0.655659	27	4	0.5002
USP46	4	0.95917	0.95915	0.999936	14060	0	1.0397	0.00037365	0.0014309	0.655659	28	3	1.0397
RBMY1F	2	0.81368	0.81331	0.999936	11952	0	1.1878	0.00041006	0.00080835	0.578265	29	1	1.1878
ENAM	6	0.024003	0.075514	0.999936	937	4	-0.36813	0.00044282	0.0023313	0.655659	30	1	-0.36813
GART	4	0.99249	0.9925	0.999936	14644	0	0.9039	0.00046208	0.0017737	0.655659	31	4	0.9039
C3orf56	4	0.71687	0.71927	0.999936	10724	1	0.60509	0.00048516	0.0018721	0.655659	32	2	0.60509
FTSJ3	6	0.095214	0.22098	0.999936	2748	2	0.77113	0.00048999	0.0025656	0.655659	33	4	0.77113
SLC39A1	2	0.99951	0.99949	0.999991	14782	0	1.477	0.00049223	0.0009824	0.581584	34	2	1.477
TTC21B	6	0.92423	0.92417	0.999936	13494	0	0.81152	0.00051886	0.0027189	0.655659	35	4	0.81152
PRELID1	6	0.94131	0.94116	0.999936	13763	0	0.44164	0.00053128	0.0027812	0.655659	36	3	0.44164
DOCK11	6	0.095985	0.22213	0.999936	2766	3	-0.18488	0.00054121	0.0028254	0.655659	37	2	-0.18488
ERVFRD-1	2	0.99024	0.99031	0.999936	14601	0	1.4605	0.00054126	0.0010882	0.619002	38	2	1.4605
PRSS1	4	0.83978	0.83984	0.999936	12298	0	0.8698	0.00057266	0.0021981	0.655659	39	3	0.8698
ZNF233	6	0.37143	0.53691	0.999936	6672	1	0.7139	0.00058031	0.0030202	0.655659	40	4	0.7139
NonTarget.CTRL226	8	0.9784	0.97837	0.999936	14394	0	0.43563	0.00059396	0.0035564	0.657488	41	6	0.43563
HOXD1	4	0.80594	0.80611	0.999936	11855	0	0.69215	0.0006401	0.002427	0.655659	42	3	0.69215
ARHGAP11A	4	0.98038	0.9805	0.999936	14433	0	0.96051	0.00065889	0.0024893	0.655659	43	3	0.96051
TMEM222	6	0.99934	0.99933	0.999936	14781	0	0.55501	0.00066017	0.0034232	0.655659	44	6	0.55501
COL15A1	6	0.31588	0.4921	0.999936	6032	1	0.54501	0.00066438	0.0034446	0.655659	45	5	0.54501
CASS4	6	0.99933	0.99931	0.999936	14780	0	0.34962	0.00067484	0.0034955	0.655659	46	6	0.34962
KERA	4	0.4252	0.52319	0.999936	7308	1	0.79438	0.00067569	0.0025449	0.655659	47	3	0.79438
C12orf74	6	0.99932	0.99931	0.999936	14779	0	0.37996	0.00067664	0.0035022	0.655659	48	6	0.37996
EYS	4	0.98985	0.98987	0.999936	14597	0	0.79786	0.00067833	0.0025536	0.655659	49	4	0.79786
TIMM13	4	0.99931	0.99929	0.999936	14778	0	0.69056	0.00069345	0.0026105	0.655659	50	4	0.69056
SELE	2	0.81899	0.8186	0.999936	12020	0	0.98305	0.00070524	0.0014008	0.655659	51	1	0.98305
ZNF606	4	0.91841	0.91827	0.999936	13411	0	0.80839	0.00071736	0.0026988	0.655659	52	3	0.80839
CCDC103	4	0.98826	0.9883	0.999936	14557	0	0.82849	0.00072473	0.0027236	0.655659	53	3	0.82849
ZNF442	6	0.99732	0.9973	0.999936	14739	0	0.58651	0.00072617	0.0037559	0.665901	54	5	0.58651
SIKE1	2	0.99927	0.99926	0.999936	14777	0	0.88759	0.00073393	0.0014584	0.655659	55	2	0.88759
CEP128	4	0.86522	0.86499	0.999936	12641	0	0.72024	0.00075437	0.0028327	0.655659	56	3	0.72024
IL31RA	8	0.2309	0.4417	0.999936	4884	3	0.069359	0.00076987	0.0045137	0.681318	57	4	0.069359
TYW1B	4	0.86741	0.8672	0.999936	12675	0	0.69973	0.00077135	0.002895	0.655659	58	2	0.69973
GANC	6	0.066971	0.17701	0.999936	2154	3	-0.36732	0.00082986	0.0042727	0.681318	59	2	-0.36732
ZBTB7A	6	0.9875	0.98753	0.999936	14543	0	0.38271	0.00083631	0.0043082	0.681318	60	4	0.38271
PQLC3	4	0.23422	0.35693	0.999936	4936	2	0.51631	0.00084556	0.0031367	0.655659	61	2	0.51631
PPAN	2	0.99915	0.99914	0.999936	14776	0	1.3006	0.00084875	0.0016572	0.655659	62	2	1.3006
RPL15	6	0.96618	0.96626	0.999936	14192	0	0.54384	0.00085915	0.0044287	0.681318	63	5	0.54384
SORCS1	6	0.40303	0.5627	0.999936	7043	1	0.77927	0.00086783	0.0044735	0.681318	64	4	0.77927
OR6C3	4	0.94177	0.94166	0.999936	13769	0	0.77798	0.000885	0.0032853	0.655659	65	3	0.77798
IL2RA	6	0.99909	0.99908	0.999936	14775	0	0.53687	0.0009119	0.0046998	0.688217	66	6	0.53687
HRASLS5	4	0.99906	0.99903	0.999936	14774	0	0.69653	0.0009366	0.0034499	0.655659	67	4	0.69653
NHLRC4	4	0.11139	0.21459	0.999936	3018	1	-0.010315	0.00095109	0.0034975	0.655659	68	1	-0.010315
GPC5	2	0.59319	0.59323	0.999936	9276	0	0.95239	0.0009676	0.0018754	0.655659	69	1	0.95239
CD180	8	0.99844	0.99844	0.999936	14763	0	0.46464	0.0009789	0.0056805	0.787406	70	4	0.46464
WFDC2	4	0.82267	0.82278	0.999936	12072	0	0.61897	0.00097915	0.003612	0.658718	71	2	0.61897
C7orf62	8	0.53131	0.70645	0.999936	8599	1	0.026781	0.00098237	0.0056966	0.787406	72	3	0.026781
CADM2	2	0.64475	0.64471	0.999936	9842	0	0.75988	0.0010004	0.0019424	0.655659	73	1	0.75988
SLC2A1	8	0.80684	0.8652	0.999936	11872	1	0.51045	0.0010228	0.0059195	0.796175	74	6	0.51045
MOB3A	6	0.98083	0.98084	0.999936	14444	0	0.18697	0.001033	0.0052588	0.762522	75	3	0.18697
PCDHGA12	2	0.9831	0.98307	0.999936	14484	0	1.2339	0.0010332	0.0020086	0.655659	76	2	1.2339
ACSL3	6	0.77206	0.79853	0.999936	11428	1	0.42345	0.0010811	0.0054824	0.779655	77	3	0.42345
CLRN1	2	0.99888	0.99886	0.999936	14773	0	1.0802	0.0011226	0.0021894	0.655659	78	2	1.0802
IGFBP2	2	0.92236	0.92246	0.999936	13466	0	0.9669	0.0011643	0.0022751	0.655659	79	2	0.9669
MRPL41	8	0.36087	0.57452	0.999936	6570	2	0.057021	0.0011656	0.006674	0.798427	80	3	0.057021
GUSB	8	0.682	0.80256	0.999936	10293	2	0.16763	0.0011946	0.0068166	0.800134	81	3	0.16763
SAMD5	4	0.29272	0.42405	0.999936	5724	1	0.64217	0.0011971	0.0043825	0.681318	82	3	0.64217
PFDN5	4	0.98786	0.98785	0.999936	14548	0	0.77369	0.0012022	0.0043979	0.681318	83	3	0.77369
KANSL2	4	0.99878	0.99876	0.999936	14772	0	0.59027	0.0012157	0.0044568	0.681318	84	4	0.59027
CA7	4	0.95863	0.95861	0.999936	14050	0	0.74715	0.0012416	0.0045458	0.681318	85	3	0.74715
MYPOP	8	0.060458	0.17848	0.999936	1988	3	-0.19732	0.001246	0.0070763	0.811306	86	3	-0.19732
KDM6B	4	0.21823	0.33858	0.999936	4691	1	0.30495	0.0012789	0.0046784	0.688217	87	3	0.30495
TBC1D3C	2	0.99869	0.99868	0.999936	14771	0	1.053	0.0013065	0.002565	0.655659	88	2	1.053
ACTN2	2	0.99869	0.99867	0.999936	14770	0	1.0026	0.0013137	0.0025803	0.655659	89	2	1.0026
BPTF	2	0.99738	0.9974	0.999936	14741	0	1.3127	0.0013283	0.0026078	0.655659	90	2	1.3127
SMARCB1	6	0.91801	0.91796	0.999936	13406	0	0.60669	0.0013913	0.006694	0.798427	91	4	0.60669
MRPL50	2	0.99858	0.99856	0.999936	14769	0	1.0308	0.0014216	0.0027906	0.655659	92	2	1.0308
NonTarget.CTRL107	8	0.91227	0.91695	0.999936	13310	1	0.39923	0.0014792	0.0083174	0.81657	93	7	0.39923
GNAT1	2	0.99851	0.99849	0.999936	14768	0	1.4672	0.0014867	0.0029137	0.655659	94	2	1.4672
PPP1CC	2	0.99851	0.99849	0.999936	14767	0	0.95796	0.0014879	0.0029144	0.655659	95	2	0.95796
ALAS1	8	0.95525	0.95513	0.999936	14006	0	0.54324	0.0015049	0.0084406	0.81657	96	6	0.54324
ZFYVE16	2	0.99848	0.99845	0.999936	14766	0	1.1802	0.0015197	0.0029767	0.655659	97	2	1.1802
ACTR5	2	0.95697	0.95707	0.999936	14034	0	0.99005	0.001525	0.0029894	0.655659	98	2	0.99005
SLC17A8	2	0.76505	0.76475	0.999936	11339	0	0.85226	0.0015578	0.003063	0.655659	99	1	0.85226
DLGAP4	2	0.99844	0.99841	0.999936	14764	0	0.96705	0.001561	0.0030724	0.655659	100	2	0.96705
RNF167	2	0.99837	0.99833	0.999936	14762	0	1.0864	0.0016317	0.0032103	0.655659	101	2	1.0864
TAOK3	4	0.28195	0.41166	0.999936	5578	1	0.49551	0.0016722	0.0060283	0.798376	102	3	0.49551
VDAC1	4	0.99831	0.99831	0.999936	14760	0	0.79776	0.0016905	0.0060895	0.798376	103	4	0.79776
FOXE1	2	0.923	0.9231	0.999936	13474	0	1.1202	0.0017217	0.0033904	0.655659	104	2	1.1202
LOC286238	2	0.90869	0.90862	0.999936	13253	0	0.97776	0.0017545	0.003454	0.655659	105	2	0.97776
TRAPPC1	2	0.99824	0.99821	0.999936	14758	0	1.1957	0.0017642	0.0034714	0.655659	106	2	1.1957
2021-03-07	8	0.4938	0.68447	0.999936	8105	2	0.30205	0.0017703	0.0098022	0.81657	107	5	0.30205
MOB3C	6	0.99813	0.99811	0.999936	14756	0	0.56952	0.0017761	0.0082404	0.81657	108	5	0.56952
IL12RB2	4	0.7648	0.76499	0.999936	11333	0	0.5632	0.0017872	0.0063988	0.798427	109	2	0.5632
FBXO11	4	0.72733	0.72896	0.999936	10878	1	0.39426	0.0018032	0.0064564	0.798427	110	2	0.39426
MUS81	8	0.78872	0.85903	0.999936	11643	1	0.25794	0.001812	0.010027	0.81657	111	5	0.25794
NGFR	6	0.87151	0.87155	0.999936	12749	1	0.033821	0.0018195	0.0084011	0.81657	112	2	0.033821
DAZAP1	4	0.99818	0.99816	0.999936	14757	0	0.54621	0.001823	0.0065187	0.798427	113	4	0.54621
TSSK3	6	0.1816	0.34574	0.999936	4147	2	0.58239	0.0018458	0.0084982	0.81657	114	4	0.58239
PCYT1A	2	0.35413	0.36402	0.999936	6490	1	0.61288	0.0018528	0.0036521	0.658718	115	1	0.61288
PRKD2	4	0.66586	0.67626	0.999936	10094	1	0.47668	0.0018677	0.0066626	0.798427	116	2	0.47668
FAM162A	4	0.98914	0.98917	0.999936	14579	0	0.57841	0.0018687	0.0066653	0.798427	117	3	0.57841
FAM179B	4	0.99221	0.9922	0.999936	14641	0	0.65829	0.0018745	0.006688	0.798427	118	4	0.65829
C1orf174	2	0.21989	0.2525	0.999936	4720	1	0.50135	0.0019183	0.003782	0.665901	119	1	0.50135
TXNRD3	4	0.054688	0.12671	0.999936	1808	2	0.23058	0.0019361	0.0069063	0.803024	120	2	0.23058
TBX20	6	0.79371	0.81173	0.999936	11708	1	0.52133	0.001944	0.0088731	0.81657	121	5	0.52133
TMBIM6	4	0.46815	0.54628	0.999936	7809	1	0.62727	0.0019499	0.0069498	0.803024	122	3	0.62727
YBEY	6	0.3829	0.54617	0.999936	6812	1	0.45578	0.001955	0.0089152	0.81657	123	5	0.45578
HMHA1	2	0.99797	0.99794	0.999936	14753	0	1.017	0.0020269	0.0039848	0.681318	124	2	1.017
PAPOLG	8	0.24306	0.45436	0.999936	5056	3	0.035297	0.0020323	0.011104	0.81657	125	3	0.035297
ZNF217	2	0.99797	0.99794	0.999936	14751	0	0.88452	0.0020335	0.0039962	0.681318	126	2	0.88452
TRIM49C	8	0.9626	0.96246	0.999936	14124	0	0.46745	0.0020494	0.01119	0.81657	127	5	0.46745
NDUFS5	2	0.99794	0.99791	0.999936	14750	0	0.89628	0.002058	0.0040444	0.681318	128	2	0.89628
CNTNAP3	2	0.99791	0.99788	0.999936	14749	0	0.97463	0.0020939	0.0041073	0.681318	129	2	0.97463
ZNF514	8	0.98258	0.9826	0.999936	14476	0	0.52174	0.0021049	0.011437	0.81657	130	6	0.52174
NUPL2	2	0.97636	0.97643	0.999936	14353	0	0.9881	0.002115	0.0041388	0.681318	131	2	0.9881
GLTPD2	4	0.75906	0.75935	0.999936	11263	0	-0.16554	0.0021308	0.0076232	0.81657	132	1	-0.16554
AK2	6	0.81582	0.82649	0.999936	11983	1	0.37609	0.0022125	0.0099328	0.81657	133	5	0.37609
SP7	4	0.97141	0.9714	0.999936	14270	0	0.59865	0.0022621	0.0080825	0.81657	134	3	0.59865
SYDE1	8	0.66773	0.7927	0.999936	10115	2	0.096984	0.0022942	0.012237	0.81657	135	3	0.096984
EEF1G	6	0.97042	0.97044	0.999936	14254	0	0.35686	0.0023107	0.01031	0.81657	136	4	0.35686
ICAM5	2	0.99766	0.99764	0.999936	14747	0	1.3201	0.0023425	0.0045605	0.681318	137	2	1.3201
MORC3	4	0.90809	0.90791	0.999936	13247	0	0.6005	0.0024061	0.0085966	0.81657	138	3	0.6005
XPO4	6	0.076473	0.19264	0.999936	2379	3	-0.2625	0.002409	0.010687	0.81657	139	1	-0.2625
RAD1	8	0.97532	0.97534	0.999936	14337	0	0.36445	0.0024151	0.012732	0.81657	140	4	0.36445
GBA2	4	0.99747	0.99746	0.999936	14745	0	0.41479	0.0025311	0.009009	0.81657	141	4	0.41479
VTCN1	8	0.1307	0.30314	0.999936	3345	3	0.37209	0.0025451	0.013275	0.81657	142	4	0.37209
FBXL3	4	0.99745	0.99744	0.999936	14744	0	0.46453	0.0025471	0.0090578	0.81657	143	4	0.46453
SESN1	6	0.90383	0.90372	0.999936	13175	0	0.21734	0.0025527	0.011216	0.81657	144	3	0.21734
CD5	8	0.98737	0.98744	0.999936	14540	0	0.41874	0.002568	0.013378	0.81657	145	6	0.41874
HSF2BP	4	0.75602	0.75634	0.999936	11219	1	0.3356	0.0025893	0.0092038	0.81657	146	2	0.3356
HCN4	6	0.92723	0.92714	0.999936	13553	0	0.076075	0.0026054	0.011421	0.81657	147	2	0.076075
PI4K2B	4	0.13269	0.23949	0.999936	3383	1	0.65666	0.0026231	0.0093075	0.81657	148	3	0.65666
TAX1BP3	4	0.9736	0.97362	0.999936	14310	0	0.88804	0.0026946	0.0095773	0.81657	149	3	0.88804
FAM174A	6	0.76991	0.79728	0.999936	11397	1	0.55982	0.0027303	0.011899	0.81657	150	5	0.55982
LOXL1	6	0.49654	0.64159	0.999936	8141	2	0.63753	0.0027493	0.011973	0.81657	151	4	0.63753
C1orf185	4	0.99723	0.99719	0.999936	14738	0	0.56369	0.0027721	0.0098458	0.81657	152	4	0.56369
TGFB1	4	0.99722	0.99719	0.999936	14737	0	0.48412	0.0027789	0.0098725	0.81657	153	4	0.48412
NUCB2	6	0.46879	0.61786	0.999936	7812	1	0.15924	0.0027868	0.01211	0.81657	154	3	0.15924
ADORA2B	2	0.9427	0.94278	0.999936	13783	0	0.8953	0.0028031	0.0054757	0.779655	155	2	0.8953
FRG1	4	0.49738	0.56298	0.999936	8147	1	0.78198	0.0028293	0.010067	0.81657	156	3	0.78198
RNF123	2	0.84333	0.843	0.999936	12345	0	0.97045	0.0028359	0.0055399	0.780339	157	1	0.97045
PSMD4	4	0.31771	0.4525	0.999936	6058	2	0.070522	0.0028512	0.010142	0.81657	158	2	0.070522
COQ9	4	0.99124	0.99126	0.999936	14622	0	0.68925	0.0028683	0.010211	0.81657	159	4	0.68925
ZIC5	4	0.99697	0.99693	0.999936	14730	0	0.82556	0.002873	0.010226	0.81657	160	4	0.82556
ACE	4	0.93729	0.93726	0.999936	13698	0	0.33917	0.0029167	0.010372	0.81657	161	2	0.33917
NOL8	4	0.99707	0.99703	0.999936	14735	0	0.46907	0.0029296	0.010424	0.81657	162	4	0.46907
DCAF4L1	6	0.91017	0.91016	0.999936	13272	0	0.41223	0.0029342	0.012676	0.81657	163	5	0.41223
RBM46	4	0.84914	0.84912	0.999936	12420	0	0.68262	0.0029678	0.010557	0.81657	164	3	0.68262
VAX2	4	0.99703	0.99699	0.999936	14733	0	0.42547	0.0029694	0.010563	0.81657	165	4	0.42547
MYBPHL	4	0.87355	0.87338	0.999936	12775	0	0.22721	0.0029822	0.010601	0.81657	166	2	0.22721
GLOD4	2	0.99699	0.99703	0.999936	14731	0	0.79647	0.0030081	0.0058733	0.796175	167	2	0.79647
ALOX15B	2	0.96186	0.96195	0.999936	14107	0	0.9609	0.0030324	0.0059215	0.796175	168	2	0.9609
CPA4	8	0.87091	0.89227	0.999936	12737	1	0.54515	0.0030364	0.015343	0.835814	169	5	0.54515
LRRC8B	4	0.99691	0.99687	0.999936	14729	0	0.64584	0.003091	0.010974	0.81657	170	4	0.64584
RRP8	4	0.90731	0.90713	0.999936	13233	0	0.64497	0.0031074	0.011033	0.81657	171	3	0.64497
CTAGE5	2	0.99686	0.99687	0.999936	14728	0	0.88915	0.0031428	0.0061103	0.798376	172	2	0.88915
RLN1	8	0.62838	0.76664	0.999936	9657	2	0.12491	0.0031487	0.015802	0.835814	173	4	0.12491
TRIO	4	0.99684	0.9968	0.999936	14727	0	0.56847	0.0031622	0.011226	0.81657	174	4	0.56847
CHORDC1	2	0.99408	0.99415	0.999936	14679	0	1.225	0.0031635	0.0061538	0.798376	175	2	1.225
DYNC1I2	4	0.99683	0.99679	0.999936	14726	0	0.62176	0.0031705	0.011258	0.81657	176	4	0.62176
PTGR2	2	0.54937	0.54947	0.999936	8793	0	0.63395	0.0031962	0.0062228	0.798427	177	1	0.63395
KIAA0101	4	0.94598	0.94585	0.999936	13837	0	0.60024	0.0032518	0.011537	0.81657	178	3	0.60024
ALDOA	6	0.13706	0.28266	0.999936	3458	1	0.68995	0.0032766	0.013971	0.819955	179	4	0.68995
HERC2	4	0.81204	0.81222	0.999936	11936	0	0.62796	0.0033349	0.01183	0.81657	180	2	0.62796
DCAF16	4	0.99661	0.99656	0.999936	14724	0	0.44984	0.0033908	0.01202	0.81657	181	4	0.44984
SF3B2	2	0.71315	0.71297	0.999936	10671	0	0.71368	0.0033927	0.0065843	0.798427	182	1	0.71368
PSMC2	4	0.9966	0.99655	0.999936	14723	0	0.43798	0.0034023	0.012066	0.81657	183	4	0.43798
TCN1	4	0.99659	0.99654	0.999936	14722	0	0.69576	0.0034139	0.012102	0.81657	184	4	0.69576
PPM1B	6	0.8425	0.84654	0.999936	12331	1	0.17577	0.0034331	0.014585	0.835814	185	2	0.17577
MRPL52	4	0.99653	0.99648	0.999936	14721	0	0.44906	0.0034689	0.012298	0.81657	186	4	0.44906
SGPP1	2	0.72672	0.72633	0.999936	10866	0	0.66431	0.0035237	0.0068125	0.800134	187	1	0.66431
DHDDS	4	0.9412	0.94109	0.999936	13761	0	0.72134	0.0035354	0.012526	0.81657	188	3	0.72134
DCTN5	4	0.90386	0.90366	0.999936	13176	0	0.0075046	0.0035713	0.012636	0.81657	189	1	0.0075046
UBASH3A	8	0.35804	0.57173	0.999936	6541	2	0.22602	0.0035758	0.017643	0.838608	190	4	0.22602
CYC1	8	0.88712	0.90093	0.999936	12966	1	0.49292	0.0035777	0.017649	0.838608	191	5	0.49292
SETDB1	6	0.16793	0.32655	0.999936	3948	2	0.34392	0.0035871	0.015203	0.835814	192	3	0.34392
ENGASE	4	0.93482	0.93488	0.999936	13661	0	0.84926	0.0036471	0.012901	0.81657	193	3	0.84926
PITPNM3	8	0.51664	0.69775	0.999936	8385	1	0.37366	0.0036834	0.018096	0.838608	194	6	0.37366
E2F4	6	0.42644	0.58216	0.999936	7321	2	0.21553	0.0036852	0.015554	0.835814	195	3	0.21553
EXOSC6	4	0.98518	0.98528	0.999936	14509	0	0.69346	0.0036942	0.013054	0.81657	196	3	0.69346
NOB1	2	0.9963	0.99631	0.999936	14720	0	0.83598	0.0037028	0.0071814	0.81657	197	2	0.83598
AHCY	2	0.99627	0.99628	0.999936	14719	0	0.91715	0.0037308	0.0072383	0.81657	198	2	0.91715
BTF3	8	0.4359	0.64969	0.999936	7439	3	0.20378	0.003738	0.018325	0.839617	199	4	0.20378
PFN1	4	0.86848	0.86828	0.999936	12691	0	0.74841	0.0037676	0.013299	0.81657	200	2	0.74841
PPIC	4	0.99623	0.99618	0.999936	14718	0	0.51556	0.0037744	0.013321	0.81657	201	4	0.51556
SNX24	6	0.95531	0.95522	0.999936	14008	0	0.20863	0.0037833	0.015922	0.835814	202	3	0.20863
IKZF4	6	0.61525	0.72553	0.999936	9507	1	0.23834	0.0038349	0.016118	0.835814	203	3	0.23834
ZBTB24	2	0.99616	0.99617	0.999936	14717	0	1.013	0.0038367	0.0074391	0.81657	204	2	1.013
YIPF1	4	0.99616	0.99612	0.999936	14716	0	0.49769	0.0038383	0.013563	0.81657	205	4	0.49769
ZNF222	4	0.63874	0.65542	0.999936	9769	1	0.60634	0.0038406	0.01357	0.81657	206	3	0.60634
HIVEP2	4	0.99451	0.99446	0.999936	14689	0	0.69533	0.0038442	0.013582	0.81657	207	4	0.69533
GTSF1	2	0.86214	0.862	0.999936	12604	0	0.86783	0.0038512	0.0074565	0.81657	208	1	0.86783
H2AFY2	2	0.99613	0.99614	0.999936	14715	0	0.87251	0.0038662	0.007488	0.81657	209	2	0.87251
CENPJ	6	0.47079	0.6196	0.999936	7831	1	0.58132	0.0038808	0.016292	0.835814	210	4	0.58132
TSPAN19	2	0.96497	0.96509	0.999936	14171	0	0.99306	0.0039167	0.0075837	0.81657	211	2	0.99306
TMPRSS11F	2	0.93964	0.93975	0.999936	13733	0	0.92841	0.0039494	0.0076473	0.81657	212	2	0.92841
ZMYM1	6	0.16768	0.32619	0.999936	3941	1	0.52136	0.0039662	0.016608	0.835814	213	4	0.52136
OR10G9	6	0.96605	0.96613	0.999936	14187	0	0.58093	0.003991	0.016701	0.835814	214	5	0.58093
H2AFV	6	0.94583	0.94571	0.999936	13834	0	0.40359	0.004096	0.017075	0.838608	215	5	0.40359
HMOX2	4	0.75066	0.75111	0.999936	11172	1	0.62001	0.0041001	0.014434	0.835814	216	3	0.62001
PQLC2L	8	0.70272	0.81723	0.999936	10552	1	0.37817	0.0041104	0.019896	0.839617	217	4	0.37817
DSC2	4	0.0059219	0.020452	0.947416	289	2	0.098601	0.0041607	0.014648	0.835814	218	2	0.098601
PHACTR2	4	0.99582	0.99579	0.999936	14714	0	0.41433	0.0041757	0.014704	0.835814	219	4	0.41433
NR5A1	6	0.11303	0.24761	0.999936	3053	2	0.0019924	0.0041757	0.017389	0.838608	220	2	0.0019924
F13A1	2	0.99582	0.99582	0.999936	14713	0	0.82453	0.0041847	0.0081199	0.81657	221	2	0.82453
ATAD2	4	0.9958	0.99576	0.999936	14712	0	0.47014	0.0042048	0.014798	0.835814	222	4	0.47014
SLC9A3	4	0.97302	0.97303	0.999936	14297	0	0.80312	0.004231	0.014887	0.835814	223	3	0.80312
ECHDC3	2	0.12251	0.17734	0.999936	3202	1	0.28729	0.0042441	0.0082445	0.81657	224	1	0.28729
PP2D1	4	0.854	0.85388	0.999936	12489	0	0.72258	0.0042894	0.015072	0.835814	225	3	0.72258
C3orf33	4	0.11153	0.21475	0.999936	3026	2	0.021902	0.0042909	0.015082	0.835814	226	2	0.021902
GPR85	2	0.94511	0.94523	0.999936	13823	0	0.99126	0.0043096	0.0083596	0.81657	227	2	0.99126
KLK15	2	0.99567	0.99567	0.999936	14711	0	0.96117	0.0043324	0.0084065	0.81657	228	2	0.96117
AASDHPPT	6	0.96355	0.96356	0.999936	14145	0	0.51909	0.0043367	0.018006	0.838608	229	4	0.51909
HYAL1	4	0.99566	0.99561	0.999936	14710	0	0.4599	0.0043397	0.015245	0.835814	230	4	0.4599
GNAS	6	0.98857	0.98857	0.999936	14566	0	0.21006	0.004341	0.01802	0.838608	231	3	0.21006
RASSF9	6	0.99054	0.99053	0.999936	14607	0	0.47506	0.0043528	0.018061	0.838608	232	4	0.47506
GTF2H2	2	0.88388	0.88386	0.999936	12922	0	0.92842	0.0043751	0.0084908	0.81657	233	1	0.92842
ACKR3	2	0.98977	0.98985	0.999936	14592	0	1.0529	0.0044078	0.0085511	0.81657	234	2	1.0529
WDR43	4	0.89525	0.89505	0.999936	13064	0	0.2874	0.0044217	0.01552	0.835814	235	2	0.2874
GNLY	4	0.99557	0.99552	0.999936	14709	0	0.35422	0.0044314	0.015549	0.835814	236	4	0.35422
DCUN1D5	6	0.84337	0.84718	0.999936	12346	1	0.55724	0.0044458	0.018419	0.839617	237	5	0.55724
CASP2	4	0.99555	0.99551	0.999936	14708	0	0.49203	0.0044483	0.015609	0.835814	238	4	0.49203
TMEM158	8	0.9435	0.9433	0.999936	13798	0	0.36804	0.0044891	0.021412	0.839617	239	6	0.36804
SCG3	8	0.23312	0.44405	0.999936	4921	3	-0.12903	0.0045185	0.021509	0.839617	240	3	-0.12903
KRT12	2	0.99548	0.99549	0.999936	14707	0	0.89439	0.0045245	0.0087706	0.81657	241	2	0.89439
BROX	4	0.99547	0.99542	0.999936	14706	0	0.58297	0.0045268	0.015872	0.835814	242	4	0.58297
RPL27A	2	0.99546	0.99547	0.999936	14705	0	0.85551	0.0045377	0.0087954	0.81657	243	2	0.85551
VPS52	8	0.97049	0.97044	0.999936	14255	0	0.45511	0.0045859	0.021813	0.839617	244	5	0.45511
CT45A5	4	0.32075	0.45601	0.999936	6092	1	0.65109	0.0046005	0.016127	0.835814	245	3	0.65109
ZNF669	2	0.99539	0.9954	0.999936	14704	0	1.0148	0.0046076	0.0089407	0.81657	246	2	1.0148
ACOT6	4	0.81319	0.81334	0.999936	11947	0	0.66552	0.0046178	0.016185	0.835814	247	3	0.66552
PAPD5	4	0.95781	0.95775	0.999936	14040	0	0.63659	0.0046229	0.016203	0.835814	248	3	0.63659
TRAPPC4	2	0.93803	0.93815	0.999936	13707	0	1.124	0.0046697	0.0090585	0.81657	249	2	1.124
PPP1R12B	2	0.9953	0.99532	0.999936	14703	0	0.8818	0.004696	0.0091107	0.81657	250	2	0.8818
RNMTL1	4	0.11067	0.21372	0.999936	3005	1	0.76552	0.0047166	0.016501	0.835814	251	3	0.76552
BRWD3	2	0.99365	0.99373	0.999936	14668	0	1.1429	0.0047351	0.0091924	0.81657	252	2	1.1429
GNE	4	0.93154	0.93161	0.999936	13618	0	0.70306	0.0047353	0.016553	0.835814	253	3	0.70306
OLAH	4	0.62134	0.64284	0.999936	9576	1	0.62473	0.004821	0.016838	0.838501	254	3	0.62473
TXNL4B	4	0.52307	0.57825	0.999936	8484	1	0.68228	0.0048494	0.016926	0.838608	255	3	0.68228
GNB2L1	6	0.79318	0.81141	0.999936	11703	1	0.44435	0.0048533	0.019961	0.839617	256	5	0.44435
TM7SF3	6	0.82016	0.82964	0.999936	12035	1	0.4438	0.0048563	0.019979	0.839617	257	5	0.4438
BPIFA3	4	0.77407	0.77434	0.999936	11457	0	0.44246	0.0048794	0.017022	0.838608	258	2	0.44246
XKR3	4	0.12866	0.23475	0.999936	3298	2	-0.17805	0.0049448	0.017232	0.838608	259	1	-0.17805
ARMCX2	6	0.99332	0.99328	0.999936	14658	0	0.58445	0.0049739	0.020412	0.839617	260	5	0.58445
PTPRJ	2	0.99498	0.995	0.999936	14700	0	0.68624	0.0050207	0.009744	0.81657	261	2	0.68624
DGCR8	4	0.99498	0.99493	0.999936	14699	0	0.57123	0.0050217	0.017494	0.838608	262	4	0.57123
CLRN2	2	0.97327	0.97334	0.999936	14303	0	1.0709	0.0050297	0.0097654	0.81657	263	2	1.0709
TOMM20L	2	0.99496	0.99498	0.999936	14697	0	0.88031	0.0050416	0.0097869	0.81657	264	2	0.88031
CEP162	4	0.30814	0.4415	0.999936	5927	2	0.16842	0.0050755	0.017692	0.838608	265	2	0.16842
TMEM235	4	0.96746	0.96748	0.999936	14213	0	0.58387	0.0050906	0.017745	0.838608	266	2	0.58387
LCE1F	8	0.99035	0.99041	0.999936	14603	0	0.42043	0.0050921	0.02383	0.866677	267	6	0.42043
GREB1L	6	0.98872	0.98872	0.999936	14569	0	0.39809	0.0051622	0.021094	0.839617	268	5	0.39809
CTPS1	4	0.99482	0.99478	0.999936	14694	0	0.46937	0.0051795	0.018044	0.838608	269	4	0.46937
TMEM230	4	0.96944	0.96945	0.999936	14241	0	0.75753	0.0051902	0.01807	0.838608	270	3	0.75753
AMER1	2	0.52397	0.52402	0.999936	8496	0	0.57139	0.0051933	0.010077	0.81657	271	1	0.57139
ERAP1	8	0.97002	0.96999	0.999936	14249	0	0.1093	0.0052603	0.02456	0.875283	272	3	0.1093
SLCO1C1	2	0.99473	0.99474	0.999936	14693	0	1.0941	0.0052749	0.010222	0.81657	273	2	1.0941
DAND5	4	0.14379	0.25237	0.999936	3570	2	0.22661	0.0052907	0.018386	0.839617	274	2	0.22661
OR5H1	6	0.67786	0.75111	0.999936	10243	1	0.32297	0.0053407	0.02174	0.839617	275	3	0.32297
MAGEB3	4	0.99464	0.99461	0.999936	14692	0	0.62741	0.0053585	0.018601	0.839617	276	4	0.62741
STK26	4	0.99461	0.99457	0.999936	14691	0	0.48493	0.0053884	0.018691	0.839617	277	4	0.48493
QRICH2	2	0.99459	0.99461	0.999936	14690	0	0.94109	0.005414	0.010472	0.81657	278	2	0.94109
SIGLEC11	8	0.40753	0.6215	0.999936	7097	3	0.14996	0.0054331	0.025257	0.886794	279	3	0.14996
FAM160A2	4	0.99442	0.99438	0.999936	14688	0	0.67946	0.0054512	0.018895	0.839617	280	4	0.67946
SORBS3	8	0.29366	0.50646	0.999936	5737	3	0.27462	0.0054555	0.025363	0.886794	281	5	0.27462
SUPT6H	4	0.51016	0.57059	0.999936	8304	1	0.20158	0.005533	0.019186	0.839617	282	1	0.20158
CHFR	4	0.76096	0.76124	0.999936	11282	0	0.52727	0.0055772	0.019326	0.839617	283	3	0.52727
TTLL6	2	0.92726	0.92743	0.999936	13554	0	0.89117	0.0056513	0.010918	0.81657	284	2	0.89117
HPS6	4	0.96766	0.96766	0.999936	14215	0	0.66413	0.0056619	0.019603	0.839617	285	3	0.66413
TRIM37	2	0.99433	0.99437	0.999936	14686	0	0.95757	0.0056704	0.010952	0.81657	286	2	0.95757
THUMPD1	4	0.99433	0.9943	0.999936	14685	0	0.46856	0.0056732	0.019639	0.839617	287	4	0.46856
ACVRL1	2	0.55143	0.55154	0.999936	8819	0	0.58472	0.0056841	0.010984	0.81657	288	1	0.58472
C9orf129	8	0.27218	0.4844	0.999936	5456	1	0.16565	0.0056898	0.026297	0.89035	289	4	0.16565
TNFRSF11B	4	0.35431	0.48745	0.999936	6491	1	0.68305	0.0057016	0.019731	0.839617	290	3	0.68305
NRG1	4	0.28359	0.41347	0.999936	5594	1	0.72474	0.0057136	0.019766	0.839617	291	3	0.72474
WDR90	2	0.99428	0.99434	0.999936	14683	0	0.78654	0.0057175	0.011043	0.81657	292	2	0.78654
PSTPIP1	8	0.14149	0.32102	0.999936	3532	1	0.37388	0.0057197	0.026412	0.89035	293	4	0.37388
SLC16A1	4	0.99425	0.99423	0.999936	14682	0	0.38421	0.0057482	0.019874	0.839617	294	4	0.38421
PTGES3L-AARSD1	4	0.99188	0.99188	0.999936	14635	0	0.60526	0.0057509	0.019878	0.839617	295	4	0.60526
CHML	6	0.86886	0.86905	0.999936	12694	1	0.14411	0.0057625	0.023295	0.861003	296	3	0.14411
UBR4	4	0.98947	0.9895	0.999936	14583	0	0.53629	0.005807	0.020057	0.839617	297	3	0.53629
TESC	2	0.9941	0.99417	0.999936	14680	0	0.86387	0.0058987	0.011362	0.81657	298	2	0.86387
AIFM2	4	0.67751	0.68569	0.999936	10239	1	0.63228	0.0059293	0.020474	0.839617	299	3	0.63228
ZNF436	4	0.99401	0.994	0.999936	14678	0	0.53897	0.0059916	0.020669	0.839617	300	4	0.53897
DEFB107A	4	0.82838	0.82843	0.999936	12147	0	0.60548	0.0060021	0.020703	0.839617	301	3	0.60548
SPHAR	2	0.99398	0.99406	0.999936	14677	0	1.0598	0.0060165	0.011574	0.81657	302	2	1.0598
CXCL13	6	0.81015	0.82251	0.999936	11914	1	0.14178	0.0060378	0.024296	0.875283	303	3	0.14178
PCDH18	6	0.18559	0.35135	0.999936	4213	2	0.54649	0.0060397	0.024302	0.875283	304	4	0.54649
SF3B1	6	0.99132	0.99132	0.999936	14625	0	0.53724	0.0060704	0.024415	0.875283	305	4	0.53724
KLHL26	2	0.66813	0.66805	0.999936	10122	0	0.68671	0.0060766	0.011669	0.81657	306	1	0.68671
STARD6	4	0.99391	0.99392	0.999936	14676	0	0.65498	0.0060897	0.021001	0.839617	307	4	0.65498
CCDC105	4	0.97661	0.97664	0.999936	14360	0	0.49659	0.0060978	0.021025	0.839617	308	2	0.49659
CDC16	2	0.99387	0.99397	0.999936	14675	0	0.74763	0.0061264	0.011759	0.81657	309	2	0.74763
BAGE2	4	0.85424	0.85414	0.999936	12491	0	0.61348	0.0061332	0.021155	0.839617	310	3	0.61348
RBM38	4	0.99385	0.99384	0.999936	14674	0	0.45248	0.0061529	0.021213	0.839617	311	4	0.45248
ANKRD18B	6	0.10426	0.23461	0.999936	2901	2	0.2982	0.0061899	0.024861	0.881746	312	3	0.2982
MAP3K12	4	0.93397	0.93405	0.999936	13652	0	0.60134	0.0061985	0.021358	0.839617	313	3	0.60134
IL12B	4	0.95206	0.95201	0.999936	13953	0	0.58372	0.0062047	0.021374	0.839617	314	3	0.58372
PDE1C	6	0.74464	0.78322	0.999936	11105	1	0.36172	0.0062351	0.025007	0.882689	315	5	0.36172
MPHOSPH10	2	0.92803	0.92823	0.999936	13568	0	0.85899	0.0062728	0.012038	0.81657	316	2	0.85899
RHOA	2	0.99372	0.9938	0.999936	14670	0	0.72634	0.0062814	0.012057	0.81657	317	2	0.72634
SIGLEC8	6	0.52781	0.6691	0.999936	8537	1	0.38968	0.006307	0.025286	0.886794	318	5	0.38968
ZNF623	2	0.99363	0.99371	0.999936	14667	0	0.81173	0.0063662	0.012198	0.81657	319	2	0.81173
SPATA13	2	0.99362	0.9937	0.999936	14666	0	0.71681	0.0063754	0.01222	0.81657	320	2	0.71681
OR51B4	8	0.39739	0.6114	0.999936	6985	3	0.53687	0.0063778	0.029055	0.893419	321	5	0.53687
ARCN1	6	0.88627	0.88603	0.999936	12953	0	0.41945	0.0064397	0.025748	0.889736	322	5	0.41945
SBNO2	4	0.003929	0.013867	0.945325	193	3	-0.72657	0.0064475	0.022153	0.840124	323	1	-0.72657
ANKRD2	2	0.99353	0.99361	0.999936	14665	0	0.73845	0.0064701	0.012398	0.81657	324	2	0.73845
STMN2	8	0.47814	0.6757	0.999936	7917	2	0.061958	0.0064775	0.029482	0.893419	325	2	0.061958
ENKUR	2	0.99352	0.99361	0.999936	14664	0	0.83404	0.0064793	0.012412	0.81657	326	2	0.83404
OR6K2	2	0.94519	0.94531	0.999936	13826	0	0.98901	0.0065018	0.012447	0.81657	327	2	0.98901
OR51Q1	2	0.9935	0.99358	0.999936	14663	0	1.0183	0.0065044	0.012448	0.81657	328	2	1.0183
TAF10	2	0.99349	0.99358	0.999936	14662	0	0.8507	0.0065097	0.012457	0.81657	329	2	0.8507
ZNF771	4	0.64859	0.66276	0.999936	9878	1	-0.17734	0.0065128	0.022349	0.84537	330	1	-0.17734
CUBN	2	0.99346	0.99355	0.999936	14661	0	0.79236	0.0065362	0.012495	0.81657	331	2	0.79236
TUT1	2	0.99344	0.99353	0.999936	14660	0	0.75082	0.0065561	0.012523	0.81657	332	2	0.75082
CCPG1	4	0.94896	0.94887	0.999936	13897	0	0.68656	0.0065781	0.022561	0.85122	333	3	0.68656
NonTarget.CTRL14	8	0.19661	0.40606	0.999936	4375	1	-0.050738	0.006608	0.02997	0.893419	334	1	-0.050738
HAS2	2	0.2341	0.26392	0.999936	4935	1	0.39749	0.0066326	0.012661	0.81657	335	1	0.39749
PPWD1	2	0.85341	0.8531	0.999936	12479	0	0.65862	0.0066653	0.012724	0.81657	336	1	0.65862
KLRD1	2	0.9781	0.97815	0.999936	14388	0	0.99544	0.006698	0.012786	0.81657	337	2	0.99544
COL17A1	4	0.45027	0.53645	0.999936	7607	1	0.36064	0.0067087	0.023004	0.85646	338	2	0.36064
IFNGR1	6	0.89918	0.89906	0.999936	13115	0	0.35666	0.0067231	0.026739	0.89035	339	3	0.35666
SLC23A3	8	0.48884	0.68167	0.999936	8036	2	0.049595	0.0067385	0.030456	0.893419	340	3	0.049595
[truncated: 14,450 more rows]

## Sheet: Tacrolimus
id	num	neg|score	neg|p-value	neg|fdr	neg|rank	neg|goodsgrna	neg|lfc	pos|score	pos|p-value	pos|fdr	pos|rank	pos|goodsgrna	pos|lfc
[truncated: 14,790 more rows]
