# Supplementary material for: RASA2 ablation in T cells boosts antigen sensitivity and long-term function
Source: Nature. 2022 Aug 24;609(7925):174–82. doi: 10.1038/s41586-022-05126-w (PMC9433322; doi:10.1038/s41586-022-05126-w)
Supplement: Supplementary file 6 — Guide sequences and results of arrayed screen validation. [file 41586_2022_5126_MOESM6_ESM.xlsx]

## Sheet: ArrayGuides
Well	Name	Sequence	Type
A1	ADORA2A_g1	ATGCTAGGTTGGAACAACTG	CGS
B1	ADORA2A_g2	CGAGGAGCCCAUGAUGGGCA	CGS
C1	FAM105A_g1	GAAGTGACCAAGTTCACTCC	CGS
D1	FAM105A_g2	CUAGCAUCCAGGAGUGAACU	CGS
E1	NKX2-6_g1	TTTAGAGCCCGGCCTGAACG	CGS
F1	NKX2-6_g2	GUCCUUGACCGAGAAGGGGG	CGS
G1	PDE4C_g1	CTAGAAGACACCAACAAGTG	CGS
H1	PDE4C_g2	CUCUCCUUUCAGCUUUGACC	CGS
A2	PLXNA4_g1	GCGGTATGGACTCTCCACGC	CGS
B2	PLXNA4_g2	GCAGGUCCAGUUCCAGGGCA	CGS
C2	AAVS1_g1	GGGCCACTAGGGACAGGAT	CTRL
D2	AAVS1_g2	GTCACCAATCCTGTCCCTAG	CTRL
E2	MOB3C_g1	AGTGTGGTGAGGCTACCACC	CYC
F2	MOB3C_g2	CUGCUUCAGGCACAGGGCCA	CYC
G2	NFKB2_g1	GGGACCAGCCAAGATCGAGG	CYC
H2	NFKB2_g2	UCCCUCGUAGUUACAGAUCU	CYC
A3	NFKBIA_g1	GGTTGGTGATCACAGCCAAG	CYC
B3	NFKBIA_g2	CAUGGAUGAUGGCCAAGUGC	CYC
C3	PIM2_g1	CAAGCAGGCGGATCACGCCA	CYC
D3	PIM2_g2	CUCCGCCUGCGUAGGAGGCA	CYC
E3	PPIA_g1	CGCCGCCCGCCCGACCTCAA	CYC
F3	PPIA_g2	GUACCCUUACCACUCAGUCU	CYC
G3	CBLB_g1	TGCACAGAACTATCGTACCA	PAN
H3	CBLB_g2	AAAUAUCAAGUAUAUAUGGU	PAN
A4	CYC1_g1	GGTGGGCGTGTGCTACACGG	PAN
B4	CYC1_g2	AGCGGAGAUCUUGCAGGCAG	PAN
C4	FAM49B_g1	TATGAGGATTAACAATGTAC	PAN
D4	FAM49B_g2	CUUCUCAGACUCUGUAGGCU	PAN
E4	RASA2_g1	AGATATCACACATTACAGTG	PAN
F4	RASA2_g2	AUUUUGUGGGGUCCAAGAUA	PAN
G4	TMEM222_g1	ACGGACATGAAGCAATATCA	PAN
H4	TMEM222_g2	UGUCACAGCAGAGAUUGUGC	PAN
A5	FKBP1A_g1	UUCACAGGGAUGCUUGAAGA	TAC
B5	FKBP1A_g2	CUGGGAAGAAGGGGUUGCCC	TAC
C5	PFN1_g1	GATCTTCGTACCAAGAGCAC	PAN
D5	PFN1_g2	GUUCCUCUUCCAGCCAGCUG	PAN
E5	TGIF2_g1	GGAGTCGGTGAAGATCCTCC	TAC
F5	TGIF2_g2	CUAGCCCCUAGGCACCAUGU	TAC
G5	GTF2I_g1	CAACATGAGACTGGAAAAGA	TGFB
H5	GTF2I_g2	UGUAUUGUAGUGUAAAGAAC	TGFB
A6	LHX8_g1	GACACCGGACATGCCAGCAT	TGFB
B6	LHX8_g2	UUCCUGCAGGUGAGCCCCGA	TGFB
C6	SIRT7_g1	GCGTCTATCCCAGACTACCG	TGFB
D6	SIRT7_g2	CGCAGGUGUCGCGCAUCCUG	TGFB
E6	TGFBR1_g1	TAAAAGGGCGATCTAATGAA	TGFB
F6	TGFBR1_g2	UGGCAGAAACACUGUAACGC	TGFB
G6	TGFBR2_g1	GCAGAAGCTGAGTTCAACCT	TGFB
H6	TGFBR2_g2	UAUCAUGUCGUUAUUAACUG	TGFB

## Sheet: ArrayResults
PlateType	group2	p	p.adj	p.signif	Hit type	%CFSElow [LFC over CTRL]
Adenosine	ADORA2A	0.000347	0.0012	***	CGS	0.592632
Adenosine	CBLB	6e-13	5.5e-11	****	PAN	2.37562
Adenosine	CYC1	0.0418504	0.075	*	PAN	0.376718
Adenosine	FAM105A	0.012182	0.025	*	CGS	0.290985
Adenosine	FAM49B	4.29e-05	0.00019	****	PAN	0.751215
Adenosine	FKBP1A	0.0636415	0.1	ns	TAC	0.19433
Adenosine	GTF2I	5.06e-05	0.00021	****	TGFB	1.07564
Adenosine	LHX8	0.58426	0.66	ns	TGFB	0.0642933
Adenosine	MOB3C	0.181857	0.25	ns	CYC	0.195833
Adenosine	NFKB2	0.375407	0.46	ns	CYC	-0.174758
Adenosine	NFKBIA	0.180956	0.25	ns	CYC	0.254934
Adenosine	NKX2-6	0.000353	0.0012	***	CGS	0.64249
Adenosine	PDE4C	0.000313	0.0012	***	CGS	1.10062
Adenosine	PFN1	1.63e-06	1.2e-05	****	PAN	1.68383
Adenosine	PIM2	0.0359548	0.068	*	CYC	-0.356343
Adenosine	PLXNA4	0.621072	0.68	ns	CGS	0.0662691
Adenosine	PPIA	0.641878	0.69	ns	CYC	0.0564213
Adenosine	RASA2	1.85e-06	1.2e-05	****	PAN	0.641111
Adenosine	SIRT7	0.344892	0.43	ns	TGFB	0.141869
Adenosine	TGFBR1	1.96e-06	1.2e-05	****	TGFB	1.56027
Adenosine	TGFBR2	1.55e-06	1.2e-05	****	TGFB	1.50992
Adenosine	TGIF2	0.00481918	0.012	**	TAC	0.518117
Adenosine	TMEM222	0.464352	0.55	ns	PAN	-0.134656
Cyclosporine	ADORA2A	0.0253869	0.05	*	CGS	0.116966
Cyclosporine	CBLB	7.1e-08	7.3e-07	****	PAN	0.935245
Cyclosporine	CYC1	0.969531	0.98	ns	PAN	-0.00972158
Cyclosporine	FAM105A	0.794351	0.82	ns	CGS	0.0163333
Cyclosporine	FAM49B	0.0104414	0.023	*	PAN	0.356034
Cyclosporine	FKBP1A	0.273163	0.36	ns	TAC	0.133303
Cyclosporine	GTF2I	0.00152066	0.0044	**	TGFB	0.633695
Cyclosporine	LHX8	0.00505969	0.012	**	TGFB	0.186856
Cyclosporine	MOB3C	0.623435	0.68	ns	CYC	0.0625989
Cyclosporine	NFKB2	0.00932248	0.021	**	CYC	0.284245
Cyclosporine	NFKBIA	0.130734	0.19	ns	CYC	0.221992
Cyclosporine	NKX2-6	0.00618871	0.015	**	CGS	0.240854
Cyclosporine	PDE4C	0.0515485	0.088	ns	CGS	0.31612
Cyclosporine	PFN1	5.35e-06	3.1e-05	****	PAN	1.35064
Cyclosporine	PIM2	0.0792374	0.12	ns	CYC	-0.236851
Cyclosporine	PLXNA4	0.0421351	0.075	*	CGS	0.174362
Cyclosporine	PPIA	1.33e-05	7.2e-05	****	CYC	1.01715
Cyclosporine	RASA2	2.98e-12	1.4e-10	****	PAN	1.90087
Cyclosporine	SIRT7	0.575263	0.65	ns	TGFB	0.056317
Cyclosporine	TGFBR1	1.55e-06	1.2e-05	****	TGFB	0.361252
Cyclosporine	TGFBR2	2.85e-05	0.00015	****	TGFB	0.451252
Cyclosporine	TGIF2	0.0462874	0.08	*	TAC	0.360297
Cyclosporine	TMEM222	0.00143887	0.0043	**	PAN	-0.268571
Tacrolimus	ADORA2A	0.996217	1	ns	CGS	-0.00915738
Tacrolimus	CBLB	6.29e-09	1.3e-07	****	PAN	1.25424
Tacrolimus	CYC1	0.773941	0.82	ns	PAN	0.0334556
Tacrolimus	FAM105A	0.50497	0.59	ns	CGS	0.0506079
Tacrolimus	FAM49B	2.5e-09	7.7e-08	****	PAN	0.813916
Tacrolimus	FKBP1A	0.000648	0.0021	***	TAC	0.61412
Tacrolimus	GTF2I	0.000508	0.0017	***	TGFB	0.404681
Tacrolimus	LHX8	0.17611	0.25	ns	TGFB	0.0914393
Tacrolimus	MOB3C	0.29795	0.39	ns	CYC	0.107178
Tacrolimus	NFKB2	0.00513779	0.012	**	CYC	0.519292
Tacrolimus	NFKBIA	0.0570607	0.092	ns	CYC	0.288666
Tacrolimus	NKX2-6	6.37e-05	0.00025	****	CGS	0.352572
Tacrolimus	PDE4C	0.0416689	0.075	*	CGS	0.342945
Tacrolimus	PFN1	6.99e-09	1.3e-07	****	PAN	1.08473
Tacrolimus	PIM2	0.180908	0.25	ns	CYC	-0.109195
Tacrolimus	PLXNA4	0.362679	0.45	ns	CGS	0.0709959
Tacrolimus	PPIA	0.156468	0.23	ns	CYC	0.169568
Tacrolimus	RASA2	0.00346166	0.0091	**	PAN	1.54097
Tacrolimus	SIRT7	0.210447	0.28	ns	TGFB	0.118059
Tacrolimus	TGFBR1	4.02e-05	0.00019	****	TGFB	0.692761
Tacrolimus	TGFBR2	1.84e-06	1.2e-05	****	TGFB	0.421548
Tacrolimus	TGIF2	0.00231497	0.0063	**	TAC	0.40741
Tacrolimus	TMEM222	0.0362032	0.068	*	PAN	-0.184655
TGFb	ADORA2A	0.0118232	0.025	*	CGS	0.262343
TGFb	CBLB	1.64e-08	2.5e-07	****	PAN	1.16236
TGFb	CYC1	0.0884829	0.14	ns	PAN	0.247434
TGFb	FAM105A	0.730542	0.78	ns	CGS	-0.0633418
TGFb	FAM49B	0.000139	0.00053	***	PAN	0.586667
TGFb	FKBP1A	0.0896716	0.14	ns	TAC	0.222253
TGFb	GTF2I	0.0015831	0.0044	**	TGFB	0.536435
TGFb	LHX8	0.303715	0.39	ns	TGFB	0.078466
TGFb	MOB3C	0.792297	0.82	ns	CYC	0.0204727
TGFb	NFKB2	0.818413	0.84	ns	CYC	-0.0519386
TGFb	NFKBIA	0.388754	0.47	ns	CYC	0.0937232
TGFb	NKX2-6	0.0124272	0.025	*	CGS	0.289968
TGFb	PDE4C	0.000745	0.0023	***	CGS	0.487125
TGFb	PFN1	4.09e-05	0.00019	****	PAN	1.06722
TGFb	PIM2	0.00723569	0.017	**	CYC	-0.389188
TGFb	PLXNA4	0.487932	0.58	ns	CGS	0.0604097
TGFb	PPIA	0.275361	0.36	ns	CYC	-0.134766
TGFb	RASA2	0.0124619	0.025	*	PAN	0.272245
TGFb	SIRT7	0.56113	0.65	ns	TGFB	0.0507765
TGFb	TGFBR1	2.07e-08	2.7e-07	****	TGFB	1.06848
TGFb	TGFBR2	4.66e-08	5.4e-07	****	TGFB	1.06393
TGFb	TGIF2	0.0537472	0.088	ns	TAC	0.280116
TGFb	TMEM222	0.0527546	0.088	ns	PAN	-0.259262
