# Supplementary material for: RASA2 ablation in T cells boosts antigen sensitivity and long-term function
Source: Nature. 2022 Aug 24;609(7925):174–82. doi: 10.1038/s41586-022-05126-w (PMC9433322; doi:10.1038/s41586-022-05126-w)
Supplement: Supplementary file 7 — Differential gene expression results for all RNA-seq analysis. [file 41586_2022_5126_MOESM7_ESM.xlsx]

## Sheet: DESeq2 - RASA2 vs CTRL - Stim1
Vs

## Sheet: DESeq2 - Stim5 vs Stim1
Vs

## Sheet: DESeq2 - RASA2 vs CTRL - Stim5
Vs
