# Supplementary material for: RASA2 ablation in T cells boosts antigen sensitivity and long-term function
Source: Nature. 2022 Aug 24;609(7925):174–82. doi: 10.1038/s41586-022-05126-w (PMC9433322; doi:10.1038/s41586-022-05126-w)
Supplement: Supplementary file 8 — Source Data Fig. 1 [file 41586_2022_5126_MOESM8_ESM.xlsx]

## Sheet: Fig_1f
Well	Plate	Donor	CD8	Target	Type	auc
B2	20210309_inhibitor_plate_1_Tacrolimus.txt	D1	1:1	RASA2	Tacrolimus	103.176
C2	20210309_inhibitor_plate_1_Tacrolimus.txt	D1	1:1	RASA2	Tacrolimus	112.3
D2	20210309_inhibitor_plate_1_Tacrolimus.txt	D1	1:1	RASA2	Tacrolimus	114.577
E2	20210309_inhibitor_plate_1_Tacrolimus.txt	D1	1:1	CTRL	Tacrolimus	168.938
F2	20210309_inhibitor_plate_1_Tacrolimus.txt	D1	1:1	CTRL	Tacrolimus	151.015
G2	20210309_inhibitor_plate_1_Tacrolimus.txt	D1	1:1	CTRL	Tacrolimus	154.204
B3	20210309_inhibitor_plate_1_Tacrolimus.txt	D1	1:2	RASA2	Tacrolimus	150.667
C3	20210309_inhibitor_plate_1_Tacrolimus.txt	D1	1:2	RASA2	Tacrolimus	160.496
D3	20210309_inhibitor_plate_1_Tacrolimus.txt	D1	1:2	RASA2	Tacrolimus	168.201
E3	20210309_inhibitor_plate_1_Tacrolimus.txt	D1	1:2	CTRL	Tacrolimus	241.034
F3	20210309_inhibitor_plate_1_Tacrolimus.txt	D1	1:2	CTRL	Tacrolimus	246.191
G3	20210309_inhibitor_plate_1_Tacrolimus.txt	D1	1:2	CTRL	Tacrolimus	228.175
B4	20210309_inhibitor_plate_1_Tacrolimus.txt	D1	1:4	RASA2	Tacrolimus	248.428
C4	20210309_inhibitor_plate_1_Tacrolimus.txt	D1	1:4	RASA2	Tacrolimus	264.321
D4	20210309_inhibitor_plate_1_Tacrolimus.txt	D1	1:4	RASA2	Tacrolimus	264.89
E4	20210309_inhibitor_plate_1_Tacrolimus.txt	D1	1:4	CTRL	Tacrolimus	350.684
F4	20210309_inhibitor_plate_1_Tacrolimus.txt	D1	1:4	CTRL	Tacrolimus	326.338
G4	20210309_inhibitor_plate_1_Tacrolimus.txt	D1	1:4	CTRL	Tacrolimus	317.801
B8	20210309_inhibitor_plate_1_Tacrolimus.txt	D2	1:1	RASA2	Tacrolimus	145.964
C8	20210309_inhibitor_plate_1_Tacrolimus.txt	D2	1:1	RASA2	Tacrolimus	158.385
D8	20210309_inhibitor_plate_1_Tacrolimus.txt	D2	1:1	RASA2	Tacrolimus	152.591
E8	20210309_inhibitor_plate_1_Tacrolimus.txt	D2	1:1	CTRL	Tacrolimus	266.906
F8	20210309_inhibitor_plate_1_Tacrolimus.txt	D2	1:1	CTRL	Tacrolimus	233.915
G8	20210309_inhibitor_plate_1_Tacrolimus.txt	D2	1:1	CTRL	Tacrolimus	266.814
B9	20210309_inhibitor_plate_1_Tacrolimus.txt	D2	1:2	RASA2	Tacrolimus	256.575
C9	20210309_inhibitor_plate_1_Tacrolimus.txt	D2	1:2	RASA2	Tacrolimus	294.75
D9	20210309_inhibitor_plate_1_Tacrolimus.txt	D2	1:2	RASA2	Tacrolimus	277.995
E9	20210309_inhibitor_plate_1_Tacrolimus.txt	D2	1:2	CTRL	Tacrolimus	381.022
F9	20210309_inhibitor_plate_1_Tacrolimus.txt	D2	1:2	CTRL	Tacrolimus	374.79
G9	20210309_inhibitor_plate_1_Tacrolimus.txt	D2	1:2	CTRL	Tacrolimus	400.448
B10	20210309_inhibitor_plate_1_Tacrolimus.txt	D2	1:4	RASA2	Tacrolimus	354.247
C10	20210309_inhibitor_plate_1_Tacrolimus.txt	D2	1:4	RASA2	Tacrolimus	368.912
D10	20210309_inhibitor_plate_1_Tacrolimus.txt	D2	1:4	RASA2	Tacrolimus	380.891
E10	20210309_inhibitor_plate_1_Tacrolimus.txt	D2	1:4	CTRL	Tacrolimus	407.957
F10	20210309_inhibitor_plate_1_Tacrolimus.txt	D2	1:4	CTRL	Tacrolimus	414.018
G10	20210309_inhibitor_plate_1_Tacrolimus.txt	D2	1:4	CTRL	Tacrolimus	417.26
B2	20210309_inhibitor_plate_2_Cyclosporin.txt	D1	1:1	RASA2	Cyclosporine	96.8353
C2	20210309_inhibitor_plate_2_Cyclosporin.txt	D1	1:1	RASA2	Cyclosporine	90.8982
D2	20210309_inhibitor_plate_2_Cyclosporin.txt	D1	1:1	RASA2	Cyclosporine	97.6271
E2	20210309_inhibitor_plate_2_Cyclosporin.txt	D1	1:1	CTRL	Cyclosporine	110.528
F2	20210309_inhibitor_plate_2_Cyclosporin.txt	D1	1:1	CTRL	Cyclosporine	108.546
G2	20210309_inhibitor_plate_2_Cyclosporin.txt	D1	1:1	CTRL	Cyclosporine	108.962
B3	20210309_inhibitor_plate_2_Cyclosporin.txt	D1	1:2	RASA2	Cyclosporine	124.206
C3	20210309_inhibitor_plate_2_Cyclosporin.txt	D1	1:2	RASA2	Cyclosporine	112.621
D3	20210309_inhibitor_plate_2_Cyclosporin.txt	D1	1:2	RASA2	Cyclosporine	126.181
E3	20210309_inhibitor_plate_2_Cyclosporin.txt	D1	1:2	CTRL	Cyclosporine	141.219
F3	20210309_inhibitor_plate_2_Cyclosporin.txt	D1	1:2	CTRL	Cyclosporine	133.095
G3	20210309_inhibitor_plate_2_Cyclosporin.txt	D1	1:2	CTRL	Cyclosporine	139.025
B4	20210309_inhibitor_plate_2_Cyclosporin.txt	D1	1:4	RASA2	Cyclosporine	178.073
C4	20210309_inhibitor_plate_2_Cyclosporin.txt	D1	1:4	RASA2	Cyclosporine	181.033
D4	20210309_inhibitor_plate_2_Cyclosporin.txt	D1	1:4	RASA2	Cyclosporine	172.814
E4	20210309_inhibitor_plate_2_Cyclosporin.txt	D1	1:4	CTRL	Cyclosporine	194.768
F4	20210309_inhibitor_plate_2_Cyclosporin.txt	D1	1:4	CTRL	Cyclosporine	196.686
G4	20210309_inhibitor_plate_2_Cyclosporin.txt	D1	1:4	CTRL	Cyclosporine	215.556
B8	20210309_inhibitor_plate_2_Cyclosporin.txt	D2	1:1	RASA2	Cyclosporine	102.438
C8	20210309_inhibitor_plate_2_Cyclosporin.txt	D2	1:1	RASA2	Cyclosporine	112.396
D8	20210309_inhibitor_plate_2_Cyclosporin.txt	D2	1:1	RASA2	Cyclosporine	112.545
E8	20210309_inhibitor_plate_2_Cyclosporin.txt	D2	1:1	CTRL	Cyclosporine	137.808
F8	20210309_inhibitor_plate_2_Cyclosporin.txt	D2	1:1	CTRL	Cyclosporine	147.581
G8	20210309_inhibitor_plate_2_Cyclosporin.txt	D2	1:1	CTRL	Cyclosporine	208.656
B9	20210309_inhibitor_plate_2_Cyclosporin.txt	D2	1:2	RASA2	Cyclosporine	168.533
C9	20210309_inhibitor_plate_2_Cyclosporin.txt	D2	1:2	RASA2	Cyclosporine	155.043
D9	20210309_inhibitor_plate_2_Cyclosporin.txt	D2	1:2	RASA2	Cyclosporine	171.33
E9	20210309_inhibitor_plate_2_Cyclosporin.txt	D2	1:2	CTRL	Cyclosporine	236.109
F9	20210309_inhibitor_plate_2_Cyclosporin.txt	D2	1:2	CTRL	Cyclosporine	239.972
G9	20210309_inhibitor_plate_2_Cyclosporin.txt	D2	1:2	CTRL	Cyclosporine	265.804
B10	20210309_inhibitor_plate_2_Cyclosporin.txt	D2	1:4	RASA2	Cyclosporine	280.16
C10	20210309_inhibitor_plate_2_Cyclosporin.txt	D2	1:4	RASA2	Cyclosporine	281.041
D10	20210309_inhibitor_plate_2_Cyclosporin.txt	D2	1:4	RASA2	Cyclosporine	279.585
E10	20210309_inhibitor_plate_2_Cyclosporin.txt	D2	1:4	CTRL	Cyclosporine	336.011
F10	20210309_inhibitor_plate_2_Cyclosporin.txt	D2	1:4	CTRL	Cyclosporine	361.538
G10	20210309_inhibitor_plate_2_Cyclosporin.txt	D2	1:4	CTRL	Cyclosporine	356.27
B2	20210309_inhibitor_plate_3_CGS.txt	D1	1:1	RASA2	Adenosine	83.2384
C2	20210309_inhibitor_plate_3_CGS.txt	D1	1:1	RASA2	Adenosine	71.433
D2	20210309_inhibitor_plate_3_CGS.txt	D1	1:1	RASA2	Adenosine	80.947
E2	20210309_inhibitor_plate_3_CGS.txt	D1	1:1	CTRL	Adenosine	102.969
F2	20210309_inhibitor_plate_3_CGS.txt	D1	1:1	CTRL	Adenosine	118.995
G2	20210309_inhibitor_plate_3_CGS.txt	D1	1:1	CTRL	Adenosine	109.226
B3	20210309_inhibitor_plate_3_CGS.txt	D1	1:2	RASA2	Adenosine	117.892
C3	20210309_inhibitor_plate_3_CGS.txt	D1	1:2	RASA2	Adenosine	124.326
D3	20210309_inhibitor_plate_3_CGS.txt	D1	1:2	RASA2	Adenosine	116.35
E3	20210309_inhibitor_plate_3_CGS.txt	D1	1:2	CTRL	Adenosine	149.317
F3	20210309_inhibitor_plate_3_CGS.txt	D1	1:2	CTRL	Adenosine	151.654
G3	20210309_inhibitor_plate_3_CGS.txt	D1	1:2	CTRL	Adenosine	165.961
B4	20210309_inhibitor_plate_3_CGS.txt	D1	1:4	RASA2	Adenosine	256.869
C4	20210309_inhibitor_plate_3_CGS.txt	D1	1:4	RASA2	Adenosine	184.844
D4	20210309_inhibitor_plate_3_CGS.txt	D1	1:4	RASA2	Adenosine	185.539
E4	20210309_inhibitor_plate_3_CGS.txt	D1	1:4	CTRL	Adenosine	234.418
F4	20210309_inhibitor_plate_3_CGS.txt	D1	1:4	CTRL	Adenosine	236.69
G4	20210309_inhibitor_plate_3_CGS.txt	D1	1:4	CTRL	Adenosine	254.852
B8	20210309_inhibitor_plate_3_CGS.txt	D2	1:1	RASA2	Adenosine	104.519
C8	20210309_inhibitor_plate_3_CGS.txt	D2	1:1	RASA2	Adenosine	99.3119
D8	20210309_inhibitor_plate_3_CGS.txt	D2	1:1	RASA2	Adenosine	104.944
E8	20210309_inhibitor_plate_3_CGS.txt	D2	1:1	CTRL	Adenosine	175.459
F8	20210309_inhibitor_plate_3_CGS.txt	D2	1:1	CTRL	Adenosine	173.681
G8	20210309_inhibitor_plate_3_CGS.txt	D2	1:1	CTRL	Adenosine	165.754
B9	20210309_inhibitor_plate_3_CGS.txt	D2	1:2	RASA2	Adenosine	163.55
C9	20210309_inhibitor_plate_3_CGS.txt	D2	1:2	RASA2	Adenosine	168.068
D9	20210309_inhibitor_plate_3_CGS.txt	D2	1:2	RASA2	Adenosine	175.161
E9	20210309_inhibitor_plate_3_CGS.txt	D2	1:2	CTRL	Adenosine	266.734
F9	20210309_inhibitor_plate_3_CGS.txt	D2	1:2	CTRL	Adenosine	272.372
G9	20210309_inhibitor_plate_3_CGS.txt	D2	1:2	CTRL	Adenosine	271.823
B10	20210309_inhibitor_plate_3_CGS.txt	D2	1:4	RASA2	Adenosine	311.741
C10	20210309_inhibitor_plate_3_CGS.txt	D2	1:4	RASA2	Adenosine	305.865
D10	20210309_inhibitor_plate_3_CGS.txt	D2	1:4	RASA2	Adenosine	287.094
E10	20210309_inhibitor_plate_3_CGS.txt	D2	1:4	CTRL	Adenosine	378.485
F10	20210309_inhibitor_plate_3_CGS.txt	D2	1:4	CTRL	Adenosine	369.615
G10	20210309_inhibitor_plate_3_CGS.txt	D2	1:4	CTRL	Adenosine	376.839
B2	20210309_inhibitor_plate_4_TGFb.txt	D1	1:1	RASA2	TGFb	93.7057
C2	20210309_inhibitor_plate_4_TGFb.txt	D1	1:1	RASA2	TGFb	90.2638
D2	20210309_inhibitor_plate_4_TGFb.txt	D1	1:1	RASA2	TGFb	88.506
E2	20210309_inhibitor_plate_4_TGFb.txt	D1	1:1	CTRL	TGFb	103.896
F2	20210309_inhibitor_plate_4_TGFb.txt	D1	1:1	CTRL	TGFb	104.024
G2	20210309_inhibitor_plate_4_TGFb.txt	D1	1:1	CTRL	TGFb	104.528
B3	20210309_inhibitor_plate_4_TGFb.txt	D1	1:2	RASA2	TGFb	128.513
C3	20210309_inhibitor_plate_4_TGFb.txt	D1	1:2	RASA2	TGFb	129.99
D3	20210309_inhibitor_plate_4_TGFb.txt	D1	1:2	RASA2	TGFb	125.319
E3	20210309_inhibitor_plate_4_TGFb.txt	D1	1:2	CTRL	TGFb	144.359
F3	20210309_inhibitor_plate_4_TGFb.txt	D1	1:2	CTRL	TGFb	142.877
G3	20210309_inhibitor_plate_4_TGFb.txt	D1	1:2	CTRL	TGFb	147.209
B4	20210309_inhibitor_plate_4_TGFb.txt	D1	1:4	RASA2	TGFb	192.244
C4	20210309_inhibitor_plate_4_TGFb.txt	D1	1:4	RASA2	TGFb	205.418
D4	20210309_inhibitor_plate_4_TGFb.txt	D1	1:4	RASA2	TGFb	206.399
E4	20210309_inhibitor_plate_4_TGFb.txt	D1	1:4	CTRL	TGFb	224.883
F4	20210309_inhibitor_plate_4_TGFb.txt	D1	1:4	CTRL	TGFb	209.786
G4	20210309_inhibitor_plate_4_TGFb.txt	D1	1:4	CTRL	TGFb	223.133
B8	20210309_inhibitor_plate_4_TGFb.txt	D2	1:1	RASA2	TGFb	114.472
C8	20210309_inhibitor_plate_4_TGFb.txt	D2	1:1	RASA2	TGFb	111.313
D8	20210309_inhibitor_plate_4_TGFb.txt	D2	1:1	RASA2	TGFb	109.891
E8	20210309_inhibitor_plate_4_TGFb.txt	D2	1:1	CTRL	TGFb	155.77
F8	20210309_inhibitor_plate_4_TGFb.txt	D2	1:1	CTRL	TGFb	155.804
G8	20210309_inhibitor_plate_4_TGFb.txt	D2	1:1	CTRL	TGFb	150.839
B9	20210309_inhibitor_plate_4_TGFb.txt	D2	1:2	RASA2	TGFb	166.699
C9	20210309_inhibitor_plate_4_TGFb.txt	D2	1:2	RASA2	TGFb	166.14
D9	20210309_inhibitor_plate_4_TGFb.txt	D2	1:2	RASA2	TGFb	176.055
E9	20210309_inhibitor_plate_4_TGFb.txt	D2	1:2	CTRL	TGFb	244.945
F9	20210309_inhibitor_plate_4_TGFb.txt	D2	1:2	CTRL	TGFb	227.794
G9	20210309_inhibitor_plate_4_TGFb.txt	D2	1:2	CTRL	TGFb	229.52
B10	20210309_inhibitor_plate_4_TGFb.txt	D2	1:4	RASA2	TGFb	269.082
C10	20210309_inhibitor_plate_4_TGFb.txt	D2	1:4	RASA2	TGFb	255.651
D10	20210309_inhibitor_plate_4_TGFb.txt	D2	1:4	RASA2	TGFb	268.359
E10	20210309_inhibitor_plate_4_TGFb.txt	D2	1:4	CTRL	TGFb	320.81
F10	20210309_inhibitor_plate_4_TGFb.txt	D2	1:4	CTRL	TGFb	323.307
G10	20210309_inhibitor_plate_4_TGFb.txt	D2	1:4	CTRL	TGFb	334.481

## Sheet: Fig_1g
Count	ParentCount	TregRatio	Gene	Donor	Stim	Guide
11021	12992	1to16	RASA2	D3	1to4	RASA2.1
14098	17570	1to8	RASA2	D3	1to4	RASA2.1
18619	20497	1to16	RASA2	D1	1to4	RASA2.1
10394	18658	1to2	RASA2	D1	1to4	RASA2.1
17799	19619	1to8	RASA2	D1	1to4	RASA2.1
12123	20786	1to2	RASA2	D3	1to4	RASA2.1
1971	4015	1to16	NT.CTRL	D1	1to4	NT.CTRL.1
1243	4784	1to8	NT.CTRL	D1	1to4	NT.CTRL.1
2326	4716	1to16	NT.CTRL	D3	1to4	NT.CTRL.1
4176	7334	1to8	NT.CTRL	D3	1to4	NT.CTRL.1
709	6861	1to2	NT.CTRL	D1	1to4	NT.CTRL.1
3537	11499	1to2	NT.CTRL	D3	1to4	NT.CTRL.1
13924	16176	1to8	RASA2	D2	1to4	RASA2.1
18642	20301	1to16	RASA2	D2	1to4	RASA2.1
12394	14336	1to8	RASA2	D4	1to4	RASA2.1
7016	13557	1to2	RASA2	D4	1to4	RASA2.1
16506	18122	1to16	RASA2	D4	1to4	RASA2.1
12564	22632	1to2	RASA2	D2	1to4	RASA2.1
1110	2434	1to16	NT.CTRL	D4	1to4	NT.CTRL.1
3786	6539	1to8	NT.CTRL	D2	1to4	NT.CTRL.1
6045	7347	1to16	NT.CTRL	D2	1to4	NT.CTRL.1
978	3591	1to8	NT.CTRL	D4	1to4	NT.CTRL.1
1694	7872	1to2	NT.CTRL	D2	1to4	NT.CTRL.1
946	6075	1to2	NT.CTRL	D4	1to4	NT.CTRL.1
