# Supplementary material for: RASA2 ablation in T cells boosts antigen sensitivity and long-term function
Source: Nature. 2022 Aug 24;609(7925):174–82. doi: 10.1038/s41586-022-05126-w (PMC9433322; doi:10.1038/s41586-022-05126-w)
Supplement: Supplementary file 9 — Source Data Fig. 2 [file 41586_2022_5126_MOESM9_ESM.xlsx]

## Sheet: Fig_2c
Population	Parent	Count	ParentCount	PercentPositive	Well	Target	Time	sample_id	Donor
/Singlets/Lymphocytes/pERK_pos	/Singlets/Lymphocytes	113	36993	0.00305463	A1	CTRL	0	D1_CTRL	D1
/Singlets/Lymphocytes/pERK_pos	/Singlets/Lymphocytes	74	37474	0.0019747	A2	CTRL	0	D1_CTRL	D1
/Singlets/Lymphocytes/pERK_pos	/Singlets/Lymphocytes	114	41598	0.00274052	A3	CTRL	0	D1_CTRL	D1
/Singlets/Lymphocytes/pERK_pos	/Singlets/Lymphocytes	691	36248	0.0190631	A4	RASA2	0	D1_RASA2	D1
/Singlets/Lymphocytes/pERK_pos	/Singlets/Lymphocytes	882	39382	0.022396	A5	RASA2	0	D1_RASA2	D1
/Singlets/Lymphocytes/pERK_pos	/Singlets/Lymphocytes	843	35536	0.0237224	A6	RASA2	0	D1_RASA2	D1
/Singlets/Lymphocytes/pERK_pos	/Singlets/Lymphocytes	996	32444	0.0306991	A7	CTRL	0	D2_CTRL	D2
/Singlets/Lymphocytes/pERK_pos	/Singlets/Lymphocytes	996	31978	0.0311464	A8	CTRL	0	D2_CTRL	D2
/Singlets/Lymphocytes/pERK_pos	/Singlets/Lymphocytes	988	32542	0.0303608	A9	CTRL	0	D2_CTRL	D2
/Singlets/Lymphocytes/pERK_pos	/Singlets/Lymphocytes	2437	31146	0.0782444	A10	RASA2	0	D2_RASA2	D2
/Singlets/Lymphocytes/pERK_pos	/Singlets/Lymphocytes	1716	23065	0.0743984	A11	RASA2	0	D2_RASA2	D2
/Singlets/Lymphocytes/pERK_pos	/Singlets/Lymphocytes	1967	26835	0.0732998	A12	RASA2	0	D2_RASA2	D2
/Singlets/Lymphocytes/pERK_pos	/Singlets/Lymphocytes	18566	39577	0.469111	B1	CTRL	5	D1_CTRL	D1
/Singlets/Lymphocytes/pERK_pos	/Singlets/Lymphocytes	16486	35497	0.464434	B2	CTRL	5	D1_CTRL	D1
/Singlets/Lymphocytes/pERK_pos	/Singlets/Lymphocytes	19258	42019	0.458316	B3	CTRL	5	D1_CTRL	D1
/Singlets/Lymphocytes/pERK_pos	/Singlets/Lymphocytes	25600	35795	0.715184	B4	RASA2	5	D1_RASA2	D1
/Singlets/Lymphocytes/pERK_pos	/Singlets/Lymphocytes	26765	38119	0.702143	B5	RASA2	5	D1_RASA2	D1
/Singlets/Lymphocytes/pERK_pos	/Singlets/Lymphocytes	26795	37678	0.711158	B6	RASA2	5	D1_RASA2	D1
/Singlets/Lymphocytes/pERK_pos	/Singlets/Lymphocytes	19539	23813	0.820518	B7	CTRL	5	D2_CTRL	D2
/Singlets/Lymphocytes/pERK_pos	/Singlets/Lymphocytes	24326	29630	0.820992	B8	CTRL	5	D2_CTRL	D2
/Singlets/Lymphocytes/pERK_pos	/Singlets/Lymphocytes	23532	29666	0.793231	B9	CTRL	5	D2_CTRL	D2
/Singlets/Lymphocytes/pERK_pos	/Singlets/Lymphocytes	27793	30990	0.896838	B10	RASA2	5	D2_RASA2	D2
/Singlets/Lymphocytes/pERK_pos	/Singlets/Lymphocytes	24000	26278	0.913312	B11	RASA2	5	D2_RASA2	D2
/Singlets/Lymphocytes/pERK_pos	/Singlets/Lymphocytes	23320	25104	0.928936	B12	RASA2	5	D2_RASA2	D2
/Singlets/Lymphocytes/pERK_pos	/Singlets/Lymphocytes	13759	36900	0.372873	C1	CTRL	10	D1_CTRL	D1
/Singlets/Lymphocytes/pERK_pos	/Singlets/Lymphocytes	12093	32889	0.367691	C2	CTRL	10	D1_CTRL	D1
/Singlets/Lymphocytes/pERK_pos	/Singlets/Lymphocytes	14920	41263	0.361583	C3	CTRL	10	D1_CTRL	D1
/Singlets/Lymphocytes/pERK_pos	/Singlets/Lymphocytes	31617	42294	0.747553	C4	RASA2	10	D1_RASA2	D1
/Singlets/Lymphocytes/pERK_pos	/Singlets/Lymphocytes	26751	35215	0.759648	C5	RASA2	10	D1_RASA2	D1
/Singlets/Lymphocytes/pERK_pos	/Singlets/Lymphocytes	27054	35711	0.757582	C6	RASA2	10	D1_RASA2	D1
/Singlets/Lymphocytes/pERK_pos	/Singlets/Lymphocytes	23780	40121	0.592707	C7	CTRL	10	D2_CTRL	D2
/Singlets/Lymphocytes/pERK_pos	/Singlets/Lymphocytes	24100	40272	0.598431	C8	CTRL	10	D2_CTRL	D2
/Singlets/Lymphocytes/pERK_pos	/Singlets/Lymphocytes	20548	35581	0.577499	C9	CTRL	10	D2_CTRL	D2
/Singlets/Lymphocytes/pERK_pos	/Singlets/Lymphocytes	30862	34837	0.885897	C10	RASA2	10	D2_RASA2	D2
/Singlets/Lymphocytes/pERK_pos	/Singlets/Lymphocytes	36023	40475	0.890006	C11	RASA2	10	D2_RASA2	D2
/Singlets/Lymphocytes/pERK_pos	/Singlets/Lymphocytes	22979	26256	0.87519	C12	RASA2	10	D2_RASA2	D2
/Singlets/Lymphocytes/pERK_pos	/Singlets/Lymphocytes	1483	11962	0.123976	D1	CTRL	30	D1_CTRL	D1
/Singlets/Lymphocytes/pERK_pos	/Singlets/Lymphocytes	1839	12644	0.145444	D2	CTRL	30	D1_CTRL	D1
/Singlets/Lymphocytes/pERK_pos	/Singlets/Lymphocytes	1679	12816	0.131008	D3	CTRL	30	D1_CTRL	D1
/Singlets/Lymphocytes/pERK_pos	/Singlets/Lymphocytes	4877	10375	0.470072	D4	RASA2	30	D1_RASA2	D1
/Singlets/Lymphocytes/pERK_pos	/Singlets/Lymphocytes	4595	10256	0.44803	D5	RASA2	30	D1_RASA2	D1
/Singlets/Lymphocytes/pERK_pos	/Singlets/Lymphocytes	6739	13488	0.499629	D6	RASA2	30	D1_RASA2	D1
/Singlets/Lymphocytes/pERK_pos	/Singlets/Lymphocytes	1682	7404	0.227175	D7	CTRL	30	D2_CTRL	D2
/Singlets/Lymphocytes/pERK_pos	/Singlets/Lymphocytes	1781	7861	0.226562	D8	CTRL	30	D2_CTRL	D2
/Singlets/Lymphocytes/pERK_pos	/Singlets/Lymphocytes	1373	6417	0.213963	D9	CTRL	30	D2_CTRL	D2
/Singlets/Lymphocytes/pERK_pos	/Singlets/Lymphocytes	6448	9360	0.688889	D10	RASA2	30	D2_RASA2	D2
/Singlets/Lymphocytes/pERK_pos	/Singlets/Lymphocytes	3607	5527	0.652614	D11	RASA2	30	D2_RASA2	D2
/Singlets/Lymphocytes/pERK_pos	/Singlets/Lymphocytes	4936	8240	0.599029	D12	RASA2	30	D2_RASA2	D2

## Sheet: Fig_2d
Target	Donor	Time	MFI	marker
CTRL	D1	10	96.1416	pERK
CTRL	D1	10	71.7088	pMEK
CTRL	D1	10	86.4292	pS6
CTRL	D1	10	95.7087	pERK
CTRL	D1	10	71.7088	pMEK
CTRL	D1	10	85.3978	pS6
CTRL	D1	10	95.3817	pERK
CTRL	D1	10	71.118	pMEK
CTRL	D1	10	84.52	pS6
RASA2	D1	10	132.993	pERK
RASA2	D1	10	77.2839	pMEK
RASA2	D1	10	102.738	pS6
RASA2	D1	10	134.167	pERK
RASA2	D1	10	77.8362	pMEK
RASA2	D1	10	105.231	pS6
RASA2	D1	10	134.039	pERK
RASA2	D1	10	78.248	pMEK
RASA2	D1	10	105.853	pS6
CTRL	D2	10	117.048	pERK
CTRL	D2	10	74.8957	pMEK
CTRL	D2	10	97.2308	pS6
CTRL	D2	10	117.384	pERK
CTRL	D2	10	75.1801	pMEK
CTRL	D2	10	97.6847	pS6
CTRL	D2	10	115.394	pERK
CTRL	D2	10	74.8957	pMEK
CTRL	D2	10	97.296	pS6
RASA2	D2	10	159.178	pERK
RASA2	D2	10	88.5746	pMEK
RASA2	D2	10	116.993	pS6
RASA2	D2	10	159.424	pERK
RASA2	D2	10	88.2191	pMEK
RASA2	D2	10	117.72	pS6
RASA2	D2	10	156.143	pERK
RASA2	D2	10	86.4112	pMEK
RASA2	D2	10	118.219	pS6
CTRL	D1	10	64.0758	pAKT
CTRL	D1	10	63.6299	pAKT
RASA2	D1	10	65.7679	pAKT
RASA2	D1	10	67.2162	pAKT
RASA2	D1	10	66.8562	pAKT
CTRL	D2	10	71.214	pAKT
CTRL	D2	10	66.6396	pAKT
CTRL	D2	10	70.8027	pAKT
RASA2	D2	10	74.9384	pAKT
RASA2	D2	10	73.2352	pAKT
RASA2	D2	10	75.2606	pAKT

## Sheet: Fig_2e
Population	Parent	Count	ParentCount	Donor	Rep	Well	Target	PercentPositive	pop
/Singlets/Lymphocytes/IFNg_pos	/Singlets/Lymphocytes	12363	50048	D1	1	D4	CTRL	24.7023	IFNg
/Singlets/Lymphocytes/IL2_pos	/Singlets/Lymphocytes	11462	50048	D1	1	D4	CTRL	22.902	IL2
/Singlets/Lymphocytes/TNFa_pos	/Singlets/Lymphocytes	33574	50048	D1	1	D4	CTRL	67.0836	TNFa
/Singlets/Lymphocytes/IFNg_pos	/Singlets/Lymphocytes	9254	49452	D1	2	D5	CTRL	18.7131	IFNg
/Singlets/Lymphocytes/IL2_pos	/Singlets/Lymphocytes	7535	49452	D1	2	D5	CTRL	15.237	IL2
/Singlets/Lymphocytes/TNFa_pos	/Singlets/Lymphocytes	28706	49452	D1	2	D5	CTRL	58.0482	TNFa
/Singlets/Lymphocytes/IFNg_pos	/Singlets/Lymphocytes	14570	49657	D1	3	D6	CTRL	29.3413	IFNg
/Singlets/Lymphocytes/IL2_pos	/Singlets/Lymphocytes	14471	49657	D1	3	D6	CTRL	29.1419	IL2
/Singlets/Lymphocytes/TNFa_pos	/Singlets/Lymphocytes	36326	49657	D1	3	D6	CTRL	73.1538	TNFa
/Singlets/Lymphocytes/IFNg_pos	/Singlets/Lymphocytes	19173	53901	D1	1	D10	RASA2	35.5708	IFNg
/Singlets/Lymphocytes/IL2_pos	/Singlets/Lymphocytes	26923	53901	D1	1	D10	RASA2	49.949	IL2
/Singlets/Lymphocytes/TNFa_pos	/Singlets/Lymphocytes	47041	53901	D1	1	D10	RASA2	87.273	TNFa
/Singlets/Lymphocytes/IFNg_pos	/Singlets/Lymphocytes	18289	54368	D1	2	D11	RASA2	33.6393	IFNg
/Singlets/Lymphocytes/IL2_pos	/Singlets/Lymphocytes	24525	54368	D1	2	D11	RASA2	45.1093	IL2
/Singlets/Lymphocytes/TNFa_pos	/Singlets/Lymphocytes	46941	54368	D1	2	D11	RASA2	86.3394	TNFa
/Singlets/Lymphocytes/IFNg_pos	/Singlets/Lymphocytes	20139	57413	D1	3	D12	RASA2	35.0774	IFNg
/Singlets/Lymphocytes/IL2_pos	/Singlets/Lymphocytes	26981	57413	D1	3	D12	RASA2	46.9946	IL2
/Singlets/Lymphocytes/TNFa_pos	/Singlets/Lymphocytes	50026	57413	D1	3	D12	RASA2	87.1336	TNFa
/Singlets/Lymphocytes/IFNg_pos	/Singlets/Lymphocytes	5506	60036	D2	1	E4	CTRL	9.17116	IFNg
/Singlets/Lymphocytes/IL2_pos	/Singlets/Lymphocytes	8863	60036	D2	1	E4	CTRL	14.7628	IL2
/Singlets/Lymphocytes/TNFa_pos	/Singlets/Lymphocytes	35538	60036	D2	1	E4	CTRL	59.1945	TNFa
/Singlets/Lymphocytes/IFNg_pos	/Singlets/Lymphocytes	6191	65107	D2	2	E5	CTRL	9.50896	IFNg
/Singlets/Lymphocytes/IL2_pos	/Singlets/Lymphocytes	9944	65107	D2	2	E5	CTRL	15.2733	IL2
/Singlets/Lymphocytes/TNFa_pos	/Singlets/Lymphocytes	38815	65107	D2	2	E5	CTRL	59.6172	TNFa
/Singlets/Lymphocytes/IFNg_pos	/Singlets/Lymphocytes	7380	61520	D2	3	E6	CTRL	11.9961	IFNg
/Singlets/Lymphocytes/IL2_pos	/Singlets/Lymphocytes	12565	61520	D2	3	E6	CTRL	20.4243	IL2
/Singlets/Lymphocytes/TNFa_pos	/Singlets/Lymphocytes	41605	61520	D2	3	E6	CTRL	67.6284	TNFa
/Singlets/Lymphocytes/IFNg_pos	/Singlets/Lymphocytes	16670	66289	D2	1	E10	RASA2	25.1475	IFNg
/Singlets/Lymphocytes/IL2_pos	/Singlets/Lymphocytes	38180	66289	D2	1	E10	RASA2	57.5963	IL2
/Singlets/Lymphocytes/TNFa_pos	/Singlets/Lymphocytes	60338	66289	D2	1	E10	RASA2	91.0226	TNFa
/Singlets/Lymphocytes/IFNg_pos	/Singlets/Lymphocytes	17126	69586	D2	2	E11	RASA2	24.6113	IFNg
/Singlets/Lymphocytes/IL2_pos	/Singlets/Lymphocytes	38886	69586	D2	2	E11	RASA2	55.8819	IL2
/Singlets/Lymphocytes/TNFa_pos	/Singlets/Lymphocytes	63078	69586	D2	2	E11	RASA2	90.6475	TNFa
/Singlets/Lymphocytes/IFNg_pos	/Singlets/Lymphocytes	15676	65122	D2	3	E12	RASA2	24.0717	IFNg
/Singlets/Lymphocytes/IL2_pos	/Singlets/Lymphocytes	33083	65122	D2	3	E12	RASA2	50.8016	IL2
/Singlets/Lymphocytes/TNFa_pos	/Singlets/Lymphocytes	58512	65122	D2	3	E12	RASA2	89.8498	TNFa

## Sheet: Fig_2f
Donor	ImmunoCult	name	MFI	Target
D1	0	AAVS1_1	54.1	CTRL
D1	0	AAVS1_2	53	CTRL
D1	0	AAVS1_3	54.1	CTRL
D1	0	RASA2 KO_1	55.9	RASA2
D1	0	RASA2 KO_2	57.1	RASA2
D1	0	RASA2 KO_3	55.9	RASA2
D1	0.03125	AAVS1_1	64.9	CTRL
D1	0.03125	AAVS1_2	64	CTRL
D1	0.03125	AAVS1_3	61.9	CTRL
D1	0.03125	RASA2 KO_1	72.1	RASA2
D1	0.03125	RASA2 KO_2	69.9	RASA2
D1	0.03125	RASA2 KO_3	69.9	RASA2
D1	0.0625	AAVS1_1	72.1	CTRL
D1	0.0625	AAVS1_2	70.9	CTRL
D1	0.0625	AAVS1_3	68.1	CTRL
D1	0.0625	RASA2 KO_1	86	RASA2
D1	0.0625	RASA2 KO_2	87.1	RASA2
D1	0.0625	RASA2 KO_3	87.1	RASA2
D1	0.125	AAVS1_1	99.1	CTRL
D1	0.125	AAVS1_2	95.2	CTRL
D1	0.125	AAVS1_3	93.9	CTRL
D1	0.125	RASA2 KO_1	142	RASA2
D1	0.125	RASA2 KO_2	143	RASA2
D1	0.125	RASA2 KO_3	158	RASA2
D1	0.25	AAVS1_1	242	CTRL
D1	0.25	AAVS1_2	247	CTRL
D1	0.25	AAVS1_3	261	CTRL
D1	0.25	RASA2 KO_1	2036	RASA2
D1	0.25	RASA2 KO_2	1968	RASA2
D1	0.25	RASA2 KO_3	2142	RASA2
D1	0.5	AAVS1_1	2299	CTRL
D1	0.5	AAVS1_2	2362	CTRL
D1	0.5	AAVS1_3	2307	CTRL
D1	0.5	RASA2 KO_1	3035	RASA2
D1	0.5	RASA2 KO_2	2974	RASA2
D1	0.5	RASA2 KO_3	2954	RASA2
D1	1	AAVS1_1	2964	CTRL
D1	1	AAVS1_2	2914	CTRL
D1	1	AAVS1_3	2798	CTRL
D1	1	RASA2 KO_1	3269	RASA2
D1	1	RASA2 KO_2	3247	RASA2
D1	1	RASA2 KO_3	3171	RASA2
D1	2	AAVS1_1	2875	CTRL
D1	2	AAVS1_2	2836	CTRL
D1	2	AAVS1_3	2733	CTRL
D1	2	RASA2 KO_1	3118	RASA2
D1	2	RASA2 KO_2	3171	RASA2
D1	2	RASA2 KO_3	3066	RASA2
D2	0	AAVS1_1	50	CTRL
D2	0	AAVS1_2	53	CTRL
D2	0	AAVS1_3	50	CTRL
D2	0	RASA2 KO_1	51.9	RASA2
D2	0	RASA2 KO_2	51	RASA2
D2	0	RASA2 KO_3	51.9	RASA2
D2	0.03125	AAVS1_1	60.1	CTRL
D2	0.03125	AAVS1_2	58.1	CTRL
D2	0.03125	AAVS1_3	55.9	CTRL
D2	0.03125	RASA2 KO_1	60.1	RASA2
D2	0.03125	RASA2 KO_2	59	RASA2
D2	0.03125	RASA2 KO_3	60.1	RASA2
D2	0.0625	AAVS1_1	66	CTRL
D2	0.0625	AAVS1_2	64.9	CTRL
D2	0.0625	AAVS1_3	61.1	CTRL
D2	0.0625	RASA2 KO_1	70.9	RASA2
D2	0.0625	RASA2 KO_2	70.9	RASA2
D2	0.0625	RASA2 KO_3	72.1	RASA2
D2	0.125	AAVS1_1	88.9	CTRL
D2	0.125	AAVS1_2	80.9	CTRL
D2	0.125	AAVS1_3	82	CTRL
D2	0.125	RASA2 KO_1	111	RASA2
D2	0.125	RASA2 KO_2	114	RASA2
D2	0.125	RASA2 KO_3	122	RASA2
D2	0.25	AAVS1_1	247	CTRL
D2	0.25	AAVS1_2	188	CTRL
D2	0.25	AAVS1_3	183	CTRL
D2	0.25	RASA2 KO_1	1180	RASA2
D2	0.25	RASA2 KO_2	1398	RASA2
D2	0.25	RASA2 KO_3	1639	RASA2
D2	0.5	AAVS1_1	2015	CTRL
D2	0.5	AAVS1_2	1833	CTRL
D2	0.5	AAVS1_3	1736	CTRL
D2	0.5	RASA2 KO_1	2733	RASA2
D2	0.5	RASA2 KO_2	2723	RASA2
D2	0.5	RASA2 KO_3	2808	RASA2
D2	1	AAVS1_1	2651	CTRL
D2	1	AAVS1_2	2580	CTRL
D2	1	AAVS1_3	2502	CTRL
D2	1	RASA2 KO_1	3066	RASA2
D2	1	RASA2 KO_2	3055	RASA2
D2	1	RASA2 KO_3	3004	RASA2
D2	2	AAVS1_1	2723	CTRL
D2	2	AAVS1_2	2660	CTRL
D2	2	AAVS1_3	2580	CTRL
D2	2	RASA2 KO_1	3014	RASA2
D2	2	RASA2 KO_2	2944	RASA2
D2	2	RASA2 KO_3	2974	RASA2

## Sheet: Fig_2g
pop	pERK MFI	Donor	Well	Target	Titer (peptide M)
/Singlets/Lymphocytes/pERK_pos	147.055	D1	A1	RASA2	1.85e-07
/Singlets/Lymphocytes/pERK_pos	145.983	D1	A2	RASA2	3.7e-08
/Singlets/Lymphocytes/pERK_pos	138.616	D1	A3	RASA2	7.4e-09
/Singlets/Lymphocytes/pERK_pos	132.418	D1	A4	RASA2	1.48e-09
/Singlets/Lymphocytes/pERK_pos	128.617	D1	A5	RASA2	2.96e-10
/Singlets/Lymphocytes/pERK_pos	126.249	D1	A6	RASA2	5.92e-11
/Singlets/Lymphocytes/pERK_pos	129.386	D1	A7	RASA2	1.184e-11
/Singlets/Lymphocytes/pERK_pos	145.048	D1	B1	RASA2	9.25e-08
/Singlets/Lymphocytes/pERK_pos	142.162	D1	B2	RASA2	1.85e-08
/Singlets/Lymphocytes/pERK_pos	135.975	D1	B3	RASA2	3.7e-09
/Singlets/Lymphocytes/pERK_pos	135.635	D1	B4	RASA2	7.4e-10
/Singlets/Lymphocytes/pERK_pos	125.701	D1	B5	RASA2	1.48e-10
/Singlets/Lymphocytes/pERK_pos	124.385	D1	B6	RASA2	2.96e-11
/Singlets/Lymphocytes/pERK_pos	140.056	D1	C1	CTRL	1.85e-07
/Singlets/Lymphocytes/pERK_pos	135.742	D1	C2	CTRL	3.7e-08
/Singlets/Lymphocytes/pERK_pos	127.327	D1	C3	CTRL	7.4e-09
/Singlets/Lymphocytes/pERK_pos	128.089	D1	C4	CTRL	1.48e-09
/Singlets/Lymphocytes/pERK_pos	126.997	D1	C5	CTRL	2.96e-10
/Singlets/Lymphocytes/pERK_pos	128.007	D1	C6	CTRL	5.92e-11
/Singlets/Lymphocytes/pERK_pos	129.806	D1	C7	CTRL	1.184e-11
/Singlets/Lymphocytes/pERK_pos	136.796	D1	D1	CTRL	9.25e-08
/Singlets/Lymphocytes/pERK_pos	131.988	D1	D2	CTRL	1.85e-08
/Singlets/Lymphocytes/pERK_pos	125.365	D1	D3	CTRL	3.7e-09
/Singlets/Lymphocytes/pERK_pos	127.288	D1	D4	CTRL	7.4e-10
/Singlets/Lymphocytes/pERK_pos	127.47	D1	D5	CTRL	1.48e-10
/Singlets/Lymphocytes/pERK_pos	125.133	D1	D6	CTRL	2.96e-11
/Singlets/Lymphocytes/pERK_pos	144.892	D2	E1	RASA2	1.85e-07
/Singlets/Lymphocytes/pERK_pos	144.399	D2	E2	RASA2	3.7e-08
/Singlets/Lymphocytes/pERK_pos	140.647	D2	E3	RASA2	7.4e-09
/Singlets/Lymphocytes/pERK_pos	132.168	D2	E4	RASA2	1.48e-09
/Singlets/Lymphocytes/pERK_pos	132.598	D2	E5	RASA2	2.96e-10
/Singlets/Lymphocytes/pERK_pos	130.305	D2	E6	RASA2	5.92e-11
/Singlets/Lymphocytes/pERK_pos	133.343	D2	E7	RASA2	1.184e-11
/Singlets/Lymphocytes/pERK_pos	146.339	D2	F1	RASA2	9.25e-08
/Singlets/Lymphocytes/pERK_pos	143.677	D2	F2	RASA2	1.85e-08
/Singlets/Lymphocytes/pERK_pos	132.708	D2	F3	RASA2	3.7e-09
/Singlets/Lymphocytes/pERK_pos	126.275	D2	F4	RASA2	7.4e-10
/Singlets/Lymphocytes/pERK_pos	134.702	D2	F5	RASA2	1.48e-10
/Singlets/Lymphocytes/pERK_pos	132.778	D2	F6	RASA2	2.96e-11
/Singlets/Lymphocytes/pERK_pos	137.319	D2	G1	CTRL	1.85e-07
/Singlets/Lymphocytes/pERK_pos	135.665	D2	G2	CTRL	3.7e-08
/Singlets/Lymphocytes/pERK_pos	132.956	D2	G3	CTRL	7.4e-09
/Singlets/Lymphocytes/pERK_pos	127.258	D2	G4	CTRL	1.48e-09
/Singlets/Lymphocytes/pERK_pos	127.005	D2	G5	CTRL	2.96e-10
/Singlets/Lymphocytes/pERK_pos	127.372	D2	G6	CTRL	5.92e-11
/Singlets/Lymphocytes/pERK_pos	126.31	D2	G7	CTRL	1.184e-11
/Singlets/Lymphocytes/pERK_pos	140.222	D2	H1	CTRL	9.25e-08
/Singlets/Lymphocytes/pERK_pos	133.144	D2	H2	CTRL	1.85e-08
/Singlets/Lymphocytes/pERK_pos	126.108	D2	H3	CTRL	3.7e-09
/Singlets/Lymphocytes/pERK_pos	128.152	D2	H4	CTRL	7.4e-10
/Singlets/Lymphocytes/pERK_pos	122.925	D2	H5	CTRL	1.48e-10
/Singlets/Lymphocytes/pERK_pos	126.789	D2	H6	CTRL	2.96e-11

## Sheet: Fig_2i
Pathway	Rep	PercentPositive	Target	Stim_mod	Time_mod
AP1	1	1.25	AAVS1	1:2	0
AP1	2	1.13	AAVS1	1:2	0
AP1	3	1.28	AAVS1	1:2	0
AP1	1	7.61	AAVS1	1:2	8
AP1	2	7.39	AAVS1	1:2	8
AP1	3	7.77	AAVS1	1:2	8
AP1	1	1.52	RASA2	1:2	0
AP1	2	1.44	RASA2	1:2	0
AP1	3	1.58	RASA2	1:2	0
AP1	1	11.2	RASA2	1:2	8
AP1	2	11.3	RASA2	1:2	8
AP1	3	11.6	RASA2	1:2	8
AP1	1	8.4	AAVS1	1:2	24
AP1	2	8.19	AAVS1	1:2	24
AP1	3	8.35	AAVS1	1:2	24
AP1	1	13.6	RASA2	1:2	24
AP1	2	13.2	RASA2	1:2	24
AP1	3	14	RASA2	1:2	24
AP1	1	8.32	AAVS1	1:2	48
AP1	2	8.54	AAVS1	1:2	48
AP1	3	9	AAVS1	1:2	48
AP1	1	12.2	RASA2	1:2	48
AP1	2	12.6	RASA2	1:2	48
AP1	3	12.8	RASA2	1:2	48
AP1	1	6.66	AAVS1	1:2	72
AP1	2	7.12	AAVS1	1:2	72
AP1	3		AAVS1	1:2	72
AP1	1	8.61	RASA2	1:2	72
AP1	2	8.84	RASA2	1:2	72
AP1	3		RASA2	1:2	72
NFAT	1	1.23	AAVS1	1:2	0
NFAT	2	1.24	AAVS1	1:2	0
NFAT	3	1.15	AAVS1	1:2	0
NFAT	1	3.24	AAVS1	1:2	8
NFAT	2	3.5	AAVS1	1:2	8
NFAT	3	3.55	AAVS1	1:2	8
NFAT	1	1.02	RASA2	1:2	0
NFAT	2	0.87	RASA2	1:2	0
NFAT	3	1.04	RASA2	1:2	0
NFAT	1	4.72	RASA2	1:2	8
NFAT	2	4.7	RASA2	1:2	8
NFAT	3	4.94	RASA2	1:2	8
NFAT	1	2.83	AAVS1	1:2	24
NFAT	2	3.07	AAVS1	1:2	24
NFAT	3	3.27	AAVS1	1:2	24
NFAT	1	4.65	RASA2	1:2	24
NFAT	2	4.36	RASA2	1:2	24
NFAT	3	4.74	RASA2	1:2	24
NFAT	1	3.24	AAVS1	1:2	48
NFAT	2	3.5	AAVS1	1:2	48
NFAT	3	3.55	AAVS1	1:2	48
NFAT	1	4.72	RASA2	1:2	48
NFAT	2	4.7	RASA2	1:2	48
NFAT	3	4.94	RASA2	1:2	48
NFAT	1	2.22	AAVS1	1:2	72
NFAT	2	2.26	AAVS1	1:2	72
NFAT	3		AAVS1	1:2	72
NFAT	1	3.03	RASA2	1:2	72
NFAT	2	3.16	RASA2	1:2	72
NFAT	3		RASA2	1:2	72
NFKB	1	1.12	AAVS1	1:2	0
NFKB	2	1.31	AAVS1	1:2	0
NFKB	3		AAVS1	1:2	0
NFKB	1	5.4	AAVS1	1:2	8
NFKB	2	4.72	AAVS1	1:2	8
NFKB	3		AAVS1	1:2	8
NFKB	1	0.99	RASA2	1:2	0
NFKB	2	1.02	RASA2	1:2	0
NFKB	3	0.94	RASA2	1:2	0
NFKB	1	7.6	RASA2	1:2	8
NFKB	2	7.29	RASA2	1:2	8
NFKB	3	7.1	RASA2	1:2	8
NFKB	1	6.27	AAVS1	1:2	24
NFKB	2	5.46	AAVS1	1:2	24
NFKB	3	5.79	AAVS1	1:2	24
NFKB	1	11	RASA2	1:2	24
NFKB	2	11.2	RASA2	1:2	24
NFKB	3	9.55	RASA2	1:2	24
NFKB	1	6.18	AAVS1	1:2	48
NFKB	2	6.33	AAVS1	1:2	48
NFKB	3	6.25	AAVS1	1:2	48
NFKB	1	12.7	RASA2	1:2	48
NFKB	2	12.6	RASA2	1:2	48
NFKB	3	12.9	RASA2	1:2	48
NFKB	1	4.81	AAVS1	1:2	72
NFKB	2	4.72	AAVS1	1:2	72
NFKB	3		AAVS1	1:2	72
NFKB	1	12.6	RASA2	1:2	72
NFKB	2	12.5	RASA2	1:2	72
NFKB	3		RASA2	1:2	72
