# Supplementary material for: RASA2 ablation in T cells boosts antigen sensitivity and long-term function
Source: Nature. 2022 Aug 24;609(7925):174–82. doi: 10.1038/s41586-022-05126-w (PMC9433322; doi:10.1038/s41586-022-05126-w)
Supplement: Supplementary file 10 — Source Data Fig. 3 [file 41586_2022_5126_MOESM10_ESM.xlsx]

## Sheet: Fig_3c
Gene	Donor	Condition	Stim	norm_count	value scaled
GZMB	Donor1	TCR	1	13.7601	0.738647
GZMB	Donor2	TCR	1	14.9385	1
GZMB	Donor3	TCR	1	13.8444	0.757334
GZMB	Donor1	CAR	1	13.4291	0.66525
GZMB	Donor2	CAR	1	13.9392	0.778372
GZMB	Donor3	CAR	1	13.1117	0.594847
GZMB	Donor1	TCR	5	13.4634	0.672849
GZMB	Donor2	TCR	5	12.4792	0.45457
GZMB	Donor3	TCR	5	12.3309	0.421679
GZMB	Donor1	CAR	5	13.1276	0.598368
GZMB	Donor2	CAR	5	12.6736	0.497681
GZMB	Donor3	CAR	5	12.7928	0.52411
IFNG	Donor1	TCR	1	11.1664	0.73456
IFNG	Donor2	TCR	1	12.1462	0.995105
IFNG	Donor3	TCR	1	11.7081	0.87861
IFNG	Donor1	CAR	1	10.6008	0.584183
IFNG	Donor2	CAR	1	10.378	0.524927
IFNG	Donor3	CAR	1	10.4894	0.554565
IFNG	Donor1	TCR	5	10.7338	0.61953
IFNG	Donor2	TCR	5	10.139	0.461383
IFNG	Donor3	TCR	5	10.3594	0.519978
IFNG	Donor1	CAR	5	10.1411	0.461947
IFNG	Donor2	CAR	5	10.1254	0.457763
IFNG	Donor3	CAR	5	9.99728	0.423694
TOX	Donor1	TCR	1	9.51975	0.335727
TOX	Donor2	TCR	1	9.2922	0.209503
TOX	Donor3	TCR	1	9.22401	0.171681
TOX	Donor1	CAR	1	9.66655	0.417162
TOX	Donor2	CAR	1	10.1125	0.664518
TOX	Donor3	CAR	1	10.0463	0.627825
TOX	Donor1	TCR	5	10.4391	0.845692
TOX	Donor2	TCR	5	10.7173	1
TOX	Donor3	TCR	5	10.5916	0.930305
TOX	Donor1	CAR	5	10.3076	0.772759
TOX	Donor2	CAR	5	10.382	0.814048
TOX	Donor3	CAR	5	10.357	0.800173

## Sheet: Fig_3f
Population	Parent	Count	ParentCount	Type	Rep	Donor	Target	perc	pop
/Singlets/Lymphocytes/CD45_pos/IFNG_pos	/Singlets/Lymphocytes/CD45_pos	11116	36679	TCR	1	D1	CTRL	0.303062	IFNG
/Singlets/Lymphocytes/CD45_pos/IL2_pos	/Singlets/Lymphocytes/CD45_pos	5694	36679	TCR	1	D1	CTRL	0.155239	IL2
/Singlets/Lymphocytes/CD45_pos/TNFa_pos	/Singlets/Lymphocytes/CD45_pos	18423	36679	TCR	1	D1	CTRL	0.502277	TNFa
/Singlets/Lymphocytes/CD45_pos/IFNG_pos	/Singlets/Lymphocytes/CD45_pos	9908	32803	TCR	2	D1	CTRL	0.302046	IFNG
/Singlets/Lymphocytes/CD45_pos/IL2_pos	/Singlets/Lymphocytes/CD45_pos	5058	32803	TCR	2	D1	CTRL	0.154193	IL2
/Singlets/Lymphocytes/CD45_pos/TNFa_pos	/Singlets/Lymphocytes/CD45_pos	16127	32803	TCR	2	D1	CTRL	0.491632	TNFa
/Singlets/Lymphocytes/CD45_pos/IFNG_pos	/Singlets/Lymphocytes/CD45_pos	9575	36095	TCR	3	D1	CTRL	0.265272	IFNG
/Singlets/Lymphocytes/CD45_pos/IL2_pos	/Singlets/Lymphocytes/CD45_pos	4744	36095	TCR	3	D1	CTRL	0.131431	IL2
/Singlets/Lymphocytes/CD45_pos/TNFa_pos	/Singlets/Lymphocytes/CD45_pos	16973	36095	TCR	3	D1	CTRL	0.470231	TNFa
/Singlets/Lymphocytes/CD45_pos/IFNG_pos	/Singlets/Lymphocytes/CD45_pos	11105	29525	TCR	1	D1	RASA2	0.376122	IFNG
/Singlets/Lymphocytes/CD45_pos/IL2_pos	/Singlets/Lymphocytes/CD45_pos	6686	29525	TCR	1	D1	RASA2	0.226452	IL2
/Singlets/Lymphocytes/CD45_pos/TNFa_pos	/Singlets/Lymphocytes/CD45_pos	17984	29525	TCR	1	D1	RASA2	0.609111	TNFa
/Singlets/Lymphocytes/CD45_pos/IFNG_pos	/Singlets/Lymphocytes/CD45_pos	10778	27226	TCR	2	D1	RASA2	0.395872	IFNG
/Singlets/Lymphocytes/CD45_pos/IL2_pos	/Singlets/Lymphocytes/CD45_pos	6827	27226	TCR	2	D1	RASA2	0.250753	IL2
/Singlets/Lymphocytes/CD45_pos/TNFa_pos	/Singlets/Lymphocytes/CD45_pos	16471	27226	TCR	2	D1	RASA2	0.604973	TNFa
/Singlets/Lymphocytes/CD45_pos/IFNG_pos	/Singlets/Lymphocytes/CD45_pos	11365	27811	TCR	3	D1	RASA2	0.408651	IFNG
/Singlets/Lymphocytes/CD45_pos/IL2_pos	/Singlets/Lymphocytes/CD45_pos	6884	27811	TCR	3	D1	RASA2	0.247528	IL2
/Singlets/Lymphocytes/CD45_pos/TNFa_pos	/Singlets/Lymphocytes/CD45_pos	17639	27811	TCR	3	D1	RASA2	0.634245	TNFa
/Singlets/Lymphocytes/CD45_pos/IFNG_pos	/Singlets/Lymphocytes/CD45_pos	8786	44353	TCR	1	D2	CTRL	0.198093	IFNG
/Singlets/Lymphocytes/CD45_pos/IL2_pos	/Singlets/Lymphocytes/CD45_pos	4351	44353	TCR	1	D2	CTRL	0.0980993	IL2
/Singlets/Lymphocytes/CD45_pos/TNFa_pos	/Singlets/Lymphocytes/CD45_pos	15494	44353	TCR	1	D2	CTRL	0.349334	TNFa
/Singlets/Lymphocytes/CD45_pos/IFNG_pos	/Singlets/Lymphocytes/CD45_pos	8116	35720	TCR	2	D2	CTRL	0.227212	IFNG
/Singlets/Lymphocytes/CD45_pos/IL2_pos	/Singlets/Lymphocytes/CD45_pos	4247	35720	TCR	2	D2	CTRL	0.118897	IL2
/Singlets/Lymphocytes/CD45_pos/TNFa_pos	/Singlets/Lymphocytes/CD45_pos	13092	35720	TCR	2	D2	CTRL	0.366517	TNFa
/Singlets/Lymphocytes/CD45_pos/IFNG_pos	/Singlets/Lymphocytes/CD45_pos	8576	41717	TCR	3	D2	CTRL	0.205576	IFNG
/Singlets/Lymphocytes/CD45_pos/IL2_pos	/Singlets/Lymphocytes/CD45_pos	4316	41717	TCR	3	D2	CTRL	0.103459	IL2
/Singlets/Lymphocytes/CD45_pos/TNFa_pos	/Singlets/Lymphocytes/CD45_pos	14880	41717	TCR	3	D2	CTRL	0.356689	TNFa
/Singlets/Lymphocytes/CD45_pos/IFNG_pos	/Singlets/Lymphocytes/CD45_pos	14379	46904	TCR	1	D2	RASA2	0.306562	IFNG
/Singlets/Lymphocytes/CD45_pos/IL2_pos	/Singlets/Lymphocytes/CD45_pos	7531	46904	TCR	1	D2	RASA2	0.160562	IL2
/Singlets/Lymphocytes/CD45_pos/TNFa_pos	/Singlets/Lymphocytes/CD45_pos	22264	46904	TCR	1	D2	RASA2	0.474672	TNFa
/Singlets/Lymphocytes/CD45_pos/IFNG_pos	/Singlets/Lymphocytes/CD45_pos	11814	38460	TCR	2	D2	RASA2	0.307176	IFNG
/Singlets/Lymphocytes/CD45_pos/IL2_pos	/Singlets/Lymphocytes/CD45_pos	6347	38460	TCR	2	D2	RASA2	0.165029	IL2
/Singlets/Lymphocytes/CD45_pos/TNFa_pos	/Singlets/Lymphocytes/CD45_pos	17064	38460	TCR	2	D2	RASA2	0.443682	TNFa
/Singlets/Lymphocytes/CD45_pos/IFNG_pos	/Singlets/Lymphocytes/CD45_pos	13659	45828	TCR	3	D2	RASA2	0.298049	IFNG
/Singlets/Lymphocytes/CD45_pos/IL2_pos	/Singlets/Lymphocytes/CD45_pos	6922	45828	TCR	3	D2	RASA2	0.151043	IL2
/Singlets/Lymphocytes/CD45_pos/TNFa_pos	/Singlets/Lymphocytes/CD45_pos	21433	45828	TCR	3	D2	RASA2	0.467684	TNFa

## Sheet: Fig_3g
Sample number	value	Target	Cytokine
D1	0.0248243	CTRL	IL-10
D1	0.13954	CTRL	IFN-γ
D1	0.338563	CTRL	GzmA
D1	0.299529	CTRL	GzmB
D1	0.110833	CTRL	Perforin
D1	0.910803	CTRL	Granulysin
D1	0.0368539	CTRL	IL-10
D1	0.480047	CTRL	IFN-γ
D1	0.0950157	CTRL	GzmA
D1	0	CTRL	GzmB
D1	0.0460728	CTRL	Perforin
D1	0.329277	CTRL	Granulysin
D1	1	RASA	IL-10
D1	0.961124	RASA	IFN-γ
D1	0.38092	RASA	GzmA
D1	0.442093	RASA	GzmB
D1	0.42148	RASA	Perforin
D1	0.760223	RASA	Granulysin
D1	0.454198	RASA	IL-10
D1	0.726498	RASA	IFN-γ
D1	1	RASA	GzmA
D1	0.840117	RASA	GzmB
D1	0.0640339	RASA	Perforin
D1	1	RASA	Granulysin
D2	0	CTRL	IL-10
D2	0.15779	CTRL	IFN-γ
D2	0.00739435	CTRL	GzmA
D2	0.0980792	CTRL	GzmB
D2	0	CTRL	Perforin
D2	0	CTRL	Granulysin
D2	0.00250005	CTRL	IL-10
D2	0.204285	CTRL	IFN-γ
D2	0.135383	CTRL	GzmA
D2	0.257422	CTRL	GzmB
D2	0.0400989	CTRL	Perforin
D2	0.182666	CTRL	Granulysin
D2	0.588767	RASA	IL-10
D2	0.511993	RASA	IFN-γ
D2	0.0336502	RASA	GzmA
D2	0.46032	RASA	GzmB
D2	0.0102526	RASA	Perforin
D2	0.110812	RASA	Granulysin
D2	0.321337	RASA	IL-10
D2	1	RASA	IFN-γ
D2	0.362767	RASA	GzmA
D2	0.702899	RASA	GzmB
D2	0.0737183	RASA	Perforin
D2	0.390198	RASA	Granulysin
D3	0.00655485	CTRL	IL-10
D3	0	CTRL	IFN-γ
D3	0.0458521	CTRL	GzmA
D3	0.339308	CTRL	GzmB
D3	0.355681	CTRL	Perforin
D3	0.158287	CTRL	Granulysin
D3	0.0101059	CTRL	IL-10
D3	0.0344914	CTRL	IFN-γ
D3	0	CTRL	GzmA
D3	0.248549	CTRL	GzmB
D3	0.2367	CTRL	Perforin
D3	0.00709772	CTRL	Granulysin
D3	0.563676	RASA	IL-10
D3	0.329787	RASA	IFN-γ
D3	0.249378	RASA	GzmA
D3	0.771597	RASA	GzmB
D3	1	RASA	Perforin
D3	0.180749	RASA	Granulysin
D3	0.59436	RASA	IL-10
D3	0.356974	RASA	IFN-γ
D3	0.401058	RASA	GzmA
D3	1	RASA	GzmB
D3	0.968368	RASA	Perforin
D3	0.310702	RASA	Granulysin

## Sheet: Fig_3i
Target	Receptor	name	Donor	value_norm_max
CTRL	TCR	BasalResp	D1	0.190319
CTRL	TCR	MaximalResp	D1	0.205088
CTRL	TCR	SpareResp	D1	0.199385
CTRL	TCR	BasalResp	D1	0.199579
CTRL	TCR	MaximalResp	D1	0.193211
CTRL	TCR	SpareResp	D1	0.176559
CTRL	TCR	BasalResp	D1	0.203513
CTRL	TCR	MaximalResp	D1	0.215969
CTRL	TCR	SpareResp	D1	0.208241
CTRL	TCR	BasalResp	D1	0.200095
CTRL	TCR	MaximalResp	D1	0.205076
CTRL	TCR	SpareResp	D1	0.193931
CTRL	TCR	BasalResp	D1	0.127714
CTRL	TCR	MaximalResp	D1	0.161922
CTRL	TCR	SpareResp	D1	0.169957
RASA2	TCR	BasalResp	D1	1
RASA2	TCR	MaximalResp	D1	0.950627
RASA2	TCR	SpareResp	D1	0.858667
RASA2	TCR	BasalResp	D1	0.829791
RASA2	TCR	MaximalResp	D1	0.894125
RASA2	TCR	SpareResp	D1	0.869229
RASA2	TCR	BasalResp	D1	0.595269
RASA2	TCR	MaximalResp	D1	0.641857
RASA2	TCR	SpareResp	D1	0.624211
RASA2	TCR	BasalResp	D1	0.83364
RASA2	TCR	MaximalResp	D1	0.924792
RASA2	TCR	SpareResp	D1	0.912728
RASA2	TCR	BasalResp	D1	0.877976
RASA2	TCR	MaximalResp	D1	1
RASA2	TCR	SpareResp	D1	1
RASA2	TCR	BasalResp	D1	0.93712
RASA2	TCR	MaximalResp	D1	0.964385
RASA2	TCR	SpareResp	D1	0.914108
CTRL	TCR	BasalResp	D2	0.312057
CTRL	TCR	MaximalResp	D2	0.418519
CTRL	TCR	SpareResp	D2	0.426178
CTRL	TCR	BasalResp	D2	0.32375
CTRL	TCR	MaximalResp	D2	0.544683
CTRL	TCR	SpareResp	D2	0.581896
CTRL	TCR	BasalResp	D2	0.449152
CTRL	TCR	MaximalResp	D2	0.574662
CTRL	TCR	SpareResp	D2	0.578342
CTRL	TCR	BasalResp	D2	0.437583
CTRL	TCR	MaximalResp	D2	0.49736
CTRL	TCR	SpareResp	D2	0.484389
CTRL	TCR	BasalResp	D2	0.298927
CTRL	TCR	MaximalResp	D2	0.476578
CTRL	TCR	SpareResp	D2	0.50396
CTRL	TCR	BasalResp	D2	0.324955
CTRL	TCR	MaximalResp	D2	0.529596
CTRL	TCR	SpareResp	D2	0.562414
RASA2	TCR	BasalResp	D2	1
RASA2	TCR	MaximalResp	D2	0.881326
RASA2	TCR	SpareResp	D2	0.784059
RASA2	TCR	BasalResp	D2	0.974333
RASA2	TCR	MaximalResp	D2	0.955441
RASA2	TCR	SpareResp	D2	0.886296
RASA2	TCR	BasalResp	D2	0.667954
RASA2	TCR	MaximalResp	D2	0.965224
RASA2	TCR	SpareResp	D2	1
RASA2	TCR	BasalResp	D2	0.836293
RASA2	TCR	MaximalResp	D2	0.846323
RASA2	TCR	SpareResp	D2	0.793927
RASA2	TCR	BasalResp	D2	0.602903
RASA2	TCR	MaximalResp	D2	0.799853
RASA2	TCR	SpareResp	D2	0.812336
RASA2	TCR	BasalResp	D2	0.887383
RASA2	TCR	MaximalResp	D2	1
RASA2	TCR	SpareResp	D2	0.971416
