# Supplementary material for: RASA2 ablation in T cells boosts antigen sensitivity and long-term function
Source: Nature. 2022 Aug 24;609(7925):174–82. doi: 10.1038/s41586-022-05126-w (PMC9433322; doi:10.1038/s41586-022-05126-w)
Supplement: Supplementary file 11 — Source Data Fig. 4 [file 41586_2022_5126_MOESM11_ESM.xlsx]

## Sheet: Fig_4b
Type	AnimalID	Day	Tumor Vol
NTCTRL	1438	6	36.9566
NTCTRL	1438	10	266.943
NTCTRL	1438	13	643.848
NTCTRL	1438	17	1120.32
NTCTRL	1438	20	1729.18
NTCTRL	1439	6	46.8631
NTCTRL	1439	10	286.601
NTCTRL	1439	13	670.401
NTCTRL	1439	17	1475.61
NTCTRL	1439	20	2256.33
NTCTRL	1440	6	39.23
NTCTRL	1440	10	176.571
NTCTRL	1440	13	411.725
NTCTRL	1440	17	1183.14
NTCTRL	1440	20	2124.03
NTCTRL	1443	6	43.3834
NTCTRL	1443	10	193.12
NTCTRL	1443	13	421.643
NTCTRL	1443	17	1068.29
NTCTRL	1443	20	1872.75
NTCTRL	1449	6	44.3258
NTCTRL	1449	10	265.718
NTCTRL	1449	13	690.422
NTCTRL	1449	17	1661.87
NTCTRL	1449	20	2845.01
NTCTRL	1460	6	47.2752
NTCTRL	1460	10	197.222
NTCTRL	1460	13	318.159
NTCTRL	1460	17	150.903
NTCTRL	1460	20	127.89
RASA2	1436	6	24.2483
RASA2	1436	10	70.944
RASA2	1436	13	106.709
RASA2	1436	17	48.9553
RASA2	1436	20	34.4453
RASA2	1437	6	47.2865
RASA2	1437	10	234.818
RASA2	1437	13	433.077
RASA2	1437	17	517.106
RASA2	1437	20	408.212
RASA2	1441	6	36.9208
RASA2	1441	10	142.373
RASA2	1441	13	305.717
RASA2	1441	17	460.145
RASA2	1441	20	531.479
RASA2	1444	6	34.3874
RASA2	1444	10	150.277
RASA2	1444	13	373.029
RASA2	1444	17	541.206
RASA2	1444	20	1020.73
RASA2	1451	6	49.0556
RASA2	1451	10	182.559
RASA2	1451	13	350.483
RASA2	1451	17	327.606
RASA2	1451	20	210.958
RASA2	1455	6	47.5039
RASA2	1455	10	226.503
RASA2	1455	13	585.93
RASA2	1455	17	1345.4
RASA2	1455	20	1731.12

## Sheet: Fig_4d
Day	Target	AnimalID	BLI
3	AAVS1	1	745000
3	AAVS1	2	3390000
3	AAVS1	4	4480000
3	AAVS1	5	3560000
3	RASA2	1	2350000
3	RASA2	2	2910000
3	RASA2	3	2040000
3	RASA2	4	3720000
3	RASA2	5	2340000
7	AAVS1	1	1760000
7	AAVS1	2	10900000
7	AAVS1	4	15800000
7	AAVS1	5	9760000
7	RASA2	1	8550000
7	RASA2	2	17500000
7	RASA2	3	10500000
7	RASA2	4	8470000
7	RASA2	5	1290000
10	AAVS1	1	337000000
10	AAVS1	2	206000000
10	AAVS1	4	470000000
10	AAVS1	5	177000000
10	RASA2	1	213000000
10	RASA2	2	316000000
10	RASA2	3	235000000
10	RASA2	4	215000000
10	RASA2	5	211000000
15	AAVS1	1	2570000000
15	AAVS1	2	1560000000
15	AAVS1	3
15	AAVS1	4	3900000000
15	AAVS1	5	5080000000
15	RASA2	1	1620000000
15	RASA2	2	1630000000
15	RASA2	3	2390000000
15	RASA2	4	1790000000
15	RASA2	5	3140000000
18	AAVS1	2	3660000000
18	AAVS1	4	6950000000
18	AAVS1	5	5080000000
18	RASA2	1	2080000000
18	RASA2	2	4030000000
18	RASA2	3	1620000000
18	RASA2	4	837000000
18	RASA2	5	3370000000

## Sheet: Fig_4f
AnimalID	BLI	Day	Target
459	7127000	4	CTRL
459	39360000	7	CTRL
459	38720000	11	CTRL
459	76980000	14	CTRL
459	215000000	18	CTRL
459	402700000	21	CTRL
459	13150000000	25	CTRL
459	18300000000	28	CTRL
459	75250000000	32	CTRL
460	10060000	4	CTRL
460	111300000	7	CTRL
460	116100000	11	CTRL
460	121300000	14	CTRL
460	142000000	18	CTRL
460	382900000	21	CTRL
460	5013000000	25	CTRL
460	4230000000	28	CTRL
460	6983000000	32	CTRL
460	9146000000	35	CTRL
461	8890000	4	CTRL
461	61240000	7	CTRL
461	45020000	11	CTRL
461	29100000	14	CTRL
461	150600000	18	CTRL
461	862600000	21	CTRL
461	8456000000	25	CTRL
461	6579000000	28	CTRL
461	8670000000	32	CTRL
461	14820000000	35	CTRL
462	10050000	4	CTRL
462	62640000	7	CTRL
462	107500000	11	CTRL
462	114000000	14	CTRL
462	395900000	18	CTRL
462	7033000000	21	CTRL
462	32950000000	25	CTRL
462	7175000000	28	CTRL
462	8725000000	32	CTRL
462	39170000000	35	CTRL
468	5988000	4	CTRL
468	40700000	7	CTRL
468	34350000	11	CTRL
468	34690000	14	CTRL
468	219500000	18	CTRL
468	343000000	21	CTRL
468	791100000	25	CTRL
468	938300000	28	CTRL
468	1476000000	32	CTRL
468	2487000000	35	CTRL
475	699000	4	CTRL
475	27620000	7	CTRL
475	16700000	11	CTRL
475	15880000	14	CTRL
475	10370000	18	CTRL
475	14980000	21	CTRL
475	45900000	25	CTRL
475	128500000	28	CTRL
475	652300000	32	CTRL
475	165100000	35	CTRL
476	5591000	4	CTRL
476	29810000	7	CTRL
476	1114000	11	CTRL
476	15820000	14	CTRL
476	59530000	18	CTRL
476	33500000	21	CTRL
476	91760000	25	CTRL
476	383200000	28	CTRL
476	2186000000	32	CTRL
476	14090000000	35	CTRL
452	10960000	4	RASA2
452	71770000	7	RASA2
452	38630000	11	RASA2
452	7378000	14	RASA2
452	2280000	18	RASA2
452	3600000	21	RASA2
452	5450000	25	RASA2
452	885600	28	RASA2
452	2954000	32	RASA2
452	2848000	35	RASA2
466	6974000	4	RASA2
466	79110000	7	RASA2
466	55430000	11	RASA2
466	6837000	14	RASA2
466	1791000	18	RASA2
466	2974000	21	RASA2
466	4529000	25	RASA2
466	1332000	28	RASA2
466	3484000	32	RASA2
466	2047000	35	RASA2
473	6217000	4	RASA2
473	7884000	7	RASA2
473	93010000	11	RASA2
473	8870000	14	RASA2
473	17960000	18	RASA2
473	7941000	21	RASA2
473	36420000	25	RASA2
473	33290000	28	RASA2
473	24500000	32	RASA2
473	15970000	35	RASA2
474	5034000	4	RASA2
474	37610000	7	RASA2
474	31330000	11	RASA2
474	13100000	14	RASA2
474	1781000	18	RASA2
474	3250000	21	RASA2
474	6682000	25	RASA2
474	7692000	28	RASA2
474	26880000	32	RASA2
474	52900000	35	RASA2
477	6114000	4	RASA2
477	46740000	7	RASA2
477	56130000	11	RASA2
477	9738000	14	RASA2
477	1460000	18	RASA2
477	3329000	21	RASA2
477	4952000	25	RASA2
477	1269000	28	RASA2
477	3275000	32	RASA2
477	2235000	35	RASA2
478	5896000	4	RASA2
478	29980000	7	RASA2
478	12950000	11	RASA2
478	3693000	14	RASA2
478	5026000	18	RASA2
478	1904000	21	RASA2
478	2633000	25	RASA2
478	758300	28	RASA2
478	2151000	32	RASA2
478	1649000	35	RASA2
480	8683000	4	RASA2
480	67680000	7	RASA2
480	91190000	11	RASA2
480	10510000	14	RASA2
480	6140000	18	RASA2
480	3083000	21	RASA2
480	3525000	25	RASA2
480	3353000	28	RASA2
480	2919000	32	RASA2
480	8456000	35	RASA2

## Sheet: Fig_4h
AnimalID	Day	Gene	status
452	74	RASA2	1
459	32	CTRL	1
460	35	CTRL	1
461	35	CTRL	1
462	35	CTRL	1
466	67	RASA2	1
468	46	CTRL	1
473	60	RASA2	1
474	60	RASA2	1
475	60	CTRL	1
476	35	CTRL	1
477	74	RASA2	1
478	91	RASA2	1
480	96	RASA2	0

## Sheet: Fig_4i
Type	Target	AnimalID	Count	Day
NALM6	AAVS1	2	85500	Day 7
NALM6	AAVS1	3	457000	Day 7
NALM6	AAVS1	4	269000	Day 7
NALM6	AAVS1	5	30300	Day 7
NALM6	AAVS1	6	136000	Day 7
NALM6	RASA2	1	130000	Day 7
NALM6	RASA2	2	2300000	Day 7
NALM6	RASA2	3	1710000	Day 7
NALM6	RASA2	4	1980000	Day 7
NALM6	RASA2	5	3710000	Day 7
NALM6	RASA2	6	294000	Day 7
CD45	AAVS1	2	47900	Day 7
CD45	AAVS1	3	85800	Day 7
CD45	AAVS1	4	25100	Day 7
CD45	AAVS1	5	21800	Day 7
CD45	AAVS1	6	47600	Day 7
CD45	RASA2	1	204000	Day 7
CD45	RASA2	2	35000	Day 7
CD45	RASA2	3	185000	Day 7
CD45	RASA2	4	180000	Day 7
CD45	RASA2	5	45400	Day 7
CD45	RASA2	6	254000	Day 7
CAR	AAVS1	2	44100	Day 7
CAR	AAVS1	3	77300	Day 7
CAR	AAVS1	4	22100	Day 7
CAR	AAVS1	5	19800	Day 7
CAR	AAVS1	6	42900	Day 7
CAR	RASA2	1	172000	Day 7
CAR	RASA2	2	25500	Day 7
CAR	RASA2	3	157000	Day 7
CAR	RASA2	4	142000	Day 7
CAR	RASA2	5	34200	Day 7
CAR	RASA2	6	217000	Day 7
NALM6	AAVS1	2	493000	Day 16
NALM6	AAVS1	3	104000	Day 16
NALM6	AAVS1	4	258000	Day 16
NALM6	AAVS1	5	1080000	Day 16
NALM6	AAVS1	6	353000	Day 16
NALM6	RASA2	1	96200	Day 16
NALM6	RASA2	2	31800	Day 16
NALM6	RASA2	3	42700	Day 16
NALM6	RASA2	4	45900	Day 16
NALM6	RASA2	5	215000	Day 16
NALM6	RASA2	6	46100	Day 16
CD45	AAVS1	2	35100	Day 16
CD45	AAVS1	3	72300	Day 16
CD45	AAVS1	4	14000	Day 16
CD45	AAVS1	5	60300	Day 16
CD45	AAVS1	6	26700	Day 16
CD45	RASA2	1	125000	Day 16
CD45	RASA2	2	137000	Day 16
CD45	RASA2	3	138000	Day 16
CD45	RASA2	4	185000	Day 16
CD45	RASA2	5	110000	Day 16
CD45	RASA2	6	133000	Day 16
CAR	AAVS1	2	25800	Day 16
CAR	AAVS1	3	66700	Day 16
CAR	AAVS1	4	9790	Day 16
CAR	AAVS1	5	28400	Day 16
CAR	AAVS1	6	22300	Day 16
CAR	RASA2	1	112000	Day 16
CAR	RASA2	2	128000	Day 16
CAR	RASA2	3	123000	Day 16
CAR	RASA2	4	152000	Day 16
CAR	RASA2	5	83600	Day 16
CAR	RASA2	6	116000	Day 16

## Sheet: Fig_4j
Day	Marker	Target	MFI	norm_value
D7	PD1	CTRL	4632	1.08497
D7	LAG3	CTRL	1565	1.13406
D7	TIM3	CTRL	1377	1.27294
D7	PD1	CTRL	3995	0.935762
D7	LAG3	CTRL	1651	1.19638
D7	TIM3	CTRL	1221	1.12873
D7	PD1	CTRL	3843	0.900158
D7	LAG3	CTRL	1072	0.776812
D7	TIM3	CTRL	861	0.795933
D7	PD1	CTRL	4607	1.07911
D7	LAG3	CTRL	1232	0.892754
D7	TIM3	CTRL	868	0.802404
D7	PD1	RASA2	5949	1.39345
D7	LAG3	RASA2	1539	1.11522
D7	TIM3	RASA2	1244	1.14999
D7	PD1	RASA2	12189	2.85507
D7	LAG3	RASA2	2369	1.71667
D7	TIM3	RASA2	2508	2.31847
D7	PD1	RASA2	10022	2.34748
D7	LAG3	RASA2	1762	1.27681
D7	TIM3	RASA2	1450	1.34042
D7	PD1	RASA2	9584	2.24489
D7	LAG3	RASA2	1687	1.22246
D7	TIM3	RASA2	1440	1.33118
D7	PD1	RASA2	9511	2.22779
D7	LAG3	RASA2	2097	1.51957
D7	TIM3	RASA2	1469	1.35798
D7	PD1	RASA2	6029	1.41219
D7	LAG3	RASA2	1422	1.03043
D7	TIM3	RASA2	1064	0.983591
D14	PD1	CTRL	7221	0.894574
D14	LAG3	CTRL	1732	0.998041
D14	TIM3	CTRL	1003	1.00196
D14	PD1	CTRL	7454	0.923439
D14	LAG3	CTRL	1054	0.607353
D14	TIM3	CTRL	478.2	0.477703
D14	PD1	CTRL	9522	1.17963
D14	LAG3	CTRL	2158	1.24352
D14	TIM3	CTRL	1311	1.30964
D14	PD1	CTRL	9191	1.13863
D14	LAG3	CTRL	2307	1.32938
D14	TIM3	CTRL	1404	1.40254
D14	PD1	CTRL	6972	0.863726
D14	LAG3	CTRL	1426	0.821713
D14	TIM3	CTRL	809	0.80816
D14	PD1	RASA2	5294	0.655847
D14	LAG3	RASA2	764	0.440244
D14	TIM3	RASA2	328	0.327659
D14	PD1	RASA2	5688	0.704658
D14	LAG3	RASA2	872	0.502478
D14	TIM3	RASA2	348	0.347638
D14	PD1	RASA2	6616	0.819623
D14	LAG3	RASA2	904	0.520917
D14	TIM3	RASA2	492.61	0.492098
D14	PD1	RASA2	6638	0.822349
D14	LAG3	RASA2	943	0.543391
D14	TIM3	RASA2	414.5	0.414069
D14	PD1	RASA2	7626	0.944747
D14	LAG3	RASA2	1495	0.861473
D14	TIM3	RASA2	928	0.927036
D14	PD1	RASA2	5693	0.705278
D14	LAG3	RASA2	703	0.405094
D14	TIM3	RASA2	311	0.310677

## Sheet: Fig_4k
ROWTITLE	Gene	AnimalID	value	Target
Day 7	AAVS1-1928z	1	57.5	CTRL
Day 7	AAVS1-1928z	2	66.8	CTRL
Day 7	AAVS1-1928z	3	52.8	CTRL
Day 7	AAVS1-1928z	4	60.6	CTRL
Day 7	AAVS1-1928z	5	57.8	CTRL
Day 7	AAVS1-1928z	6	50.3	CTRL
Day 7	RASA2-1928z-EGFRt	1	42.5	RASA2
Day 7	RASA2-1928z-EGFRt	2	33.2	RASA2
Day 7	RASA2-1928z-EGFRt	3	47.2	RASA2
Day 7	RASA2-1928z-EGFRt	4	39.4	RASA2
Day 7	RASA2-1928z-EGFRt	5	42.2	RASA2
Day 7	RASA2-1928z-EGFRt	6	49.7	RASA2
Day 16	AAVS1-1928z	1	41.1	CTRL
Day 16	AAVS1-1928z	2	20.1	CTRL
Day 16	AAVS1-1928z	3	43.3	CTRL
Day 16	AAVS1-1928z	4	23.5	CTRL
Day 16	AAVS1-1928z	5	33.3	CTRL
Day 16	AAVS1-1928z	6	21.3	CTRL
Day 16	RASA2-1928z-EGFRt	1	58.9	RASA2
Day 16	RASA2-1928z-EGFRt	2	79.9	RASA2
Day 16	RASA2-1928z-EGFRt	3	56.7	RASA2
Day 16	RASA2-1928z-EGFRt	4	76.5	RASA2
Day 16	RASA2-1928z-EGFRt	5	66.7	RASA2
Day 16	RASA2-1928z-EGFRt	6	78.7	RASA2
Day 7	AAVS1-1928z-EGFRt	1	46.3	CTRL
Day 7	AAVS1-1928z-EGFRt	2	55.2	CTRL
Day 7	AAVS1-1928z-EGFRt	3	36.9	CTRL
Day 7	AAVS1-1928z-EGFRt	4	32.6	CTRL
Day 7	AAVS1-1928z-EGFRt	5	37.8	CTRL
Day 7	AAVS1-1928z-EGFRt	6	41.9	CTRL
Day 7	RASA-1928z	1	53.7	RASA2
Day 7	RASA-1928z	2	44.8	RASA2
Day 7	RASA-1928z	3	63.1	RASA2
Day 7	RASA-1928z	4	67.4	RASA2
Day 7	RASA-1928z	5	62.2	RASA2
Day 7	RASA-1928z	6	58.1	RASA2
Day 16	AAVS1-1928z-EGFRt	1	17.1	CTRL
Day 16	AAVS1-1928z-EGFRt	2	27.6	CTRL
Day 16	AAVS1-1928z-EGFRt	3	25.7	CTRL
Day 16	AAVS1-1928z-EGFRt	4	7.77	CTRL
Day 16	AAVS1-1928z-EGFRt	5	27.7	CTRL
Day 16	AAVS1-1928z-EGFRt	6	10.3	CTRL
Day 16	RASA-1928z	1	82.9	RASA2
Day 16	RASA-1928z	2	72.4	RASA2
Day 16	RASA-1928z	3	74.3	RASA2
Day 16	RASA-1928z	4	92.2	RASA2
Day 16	RASA-1928z	5	72.3	RASA2
Day 16	RASA-1928z	6	89.7	RASA2

## Sheet: Fig_4m
Day	AnimalID	Donor	value
0	2184	CTRL_D1_g1	1790000
7	2184	CTRL_D1_g1	432000000
14	2184	CTRL_D1_g1	379000000
21	2184	CTRL_D1_g1	846000000
28	2184	CTRL_D1_g1	1270000000
35	2184	CTRL_D1_g1	10800000000
0	2185	CTRL_D1_g1	1230000
7	2185	CTRL_D1_g1	708000000
14	2185	CTRL_D1_g1	37200000
21	2185	CTRL_D1_g1	37800000
28	2185	CTRL_D1_g1	57300000
35	2185	CTRL_D1_g1	25800000
42	2185	CTRL_D1_g1	1430000000
49	2185	CTRL_D1_g1	2200000000
53	2185	CTRL_D1_g1	5460000000
69	2185	CTRL_D1_g1	2530000000
0	2186	CTRL_D1_g1	1510000
7	2186	CTRL_D1_g1	227000000
14	2186	CTRL_D1_g1	9410000
21	2186	CTRL_D1_g1	14600000
28	2186	CTRL_D1_g1	17200000
35	2186	CTRL_D1_g1	73900000
42	2186	CTRL_D1_g1	79000000
49	2186	CTRL_D1_g1	1770000000
53	2186	CTRL_D1_g1	3840000000
69	2186	CTRL_D1_g1	3700000000
0	2187	CTRL_D1_g1	1310000
7	2187	CTRL_D1_g1	248000000
14	2187	CTRL_D1_g1	1440000
21	2187	CTRL_D1_g1	1250000
28	2187	CTRL_D1_g1	20600000
35	2187	CTRL_D1_g1	83800000
42	2187	CTRL_D1_g1	1040000000
49	2187	CTRL_D1_g1	3780000000
53	2187	CTRL_D1_g1	11400000000
69	2187	CTRL_D1_g1	21900000000
0	2188	CTRL_D1_g1	1290000
7	2188	CTRL_D1_g1	224000000
14	2188	CTRL_D1_g1	11000000
21	2188	CTRL_D1_g1	6420000
28	2188	CTRL_D1_g1	12000000
35	2188	CTRL_D1_g1	11000000
42	2188	CTRL_D1_g1	9700000
49	2188	CTRL_D1_g1	2740000
53	2188	CTRL_D1_g1	3600000
69	2188	CTRL_D1_g1	2860000
0	2199	RASA2_D2_g1	1470000
7	2199	RASA2_D2_g1	273000000
14	2199	RASA2_D2_g1	256000000
21	2199	RASA2_D2_g1	366000000
28	2199	RASA2_D2_g1	1320000000
35	2199	RASA2_D2_g1	5130000000
42	2199	RASA2_D2_g1	34600000000
0	2200	RASA2_D2_g1	1340000
7	2200	RASA2_D2_g1	231000000
14	2200	RASA2_D2_g1	71700000
21	2200	RASA2_D2_g1	1840000
28	2200	RASA2_D2_g1	1470000
35	2200	RASA2_D2_g1	1130000
42	2200	RASA2_D2_g1	1000000
49	2200	RASA2_D2_g1	1260000
53	2200	RASA2_D2_g1	1210000
69	2200	RASA2_D2_g1	1390000
0	2201	RASA2_D2_g1	1340000
7	2201	RASA2_D2_g1	275000000
14	2201	RASA2_D2_g1	5170000
21	2201	RASA2_D2_g1	1490000
28	2201	RASA2_D2_g1	2690000
35	2201	RASA2_D2_g1	2230000
42	2201	RASA2_D2_g1	2650000
49	2201	RASA2_D2_g1	2880000
53	2201	RASA2_D2_g1	2350000
69	2201	RASA2_D2_g1	3970000
0	2202	RASA2_D2_g1	1350000
7	2202	RASA2_D2_g1	5930000
14	2202	RASA2_D2_g1	2330000
21	2202	RASA2_D2_g1	1950000
28	2202	RASA2_D2_g1	1170000
35	2202	RASA2_D2_g1	8930000
42	2202	RASA2_D2_g1	40100000
49	2202	RASA2_D2_g1	87900000
53	2202	RASA2_D2_g1	10700000
69	2202	RASA2_D2_g1	269000000
0	2203	RASA2_D2_g1	1410000
7	2203	RASA2_D2_g1	171000000
14	2203	RASA2_D2_g1	2240000
21	2203	RASA2_D2_g1	1780000
28	2203	RASA2_D2_g1	1090000
35	2203	RASA2_D2_g1	5630000
42	2203	RASA2_D2_g1	9130000
49	2203	RASA2_D2_g1	47800000
53	2203	RASA2_D2_g1	332000000
69	2203	RASA2_D2_g1	542000000
0	2657	CTRL_D1_g1	934000
7	2657	CTRL_D1_g1	148000000
14	2657	CTRL_D1_g1	36400000
21	2657	CTRL_D1_g1	22900000
28	2657	CTRL_D1_g1	41800000
35	2657	CTRL_D1_g1	156000000
42	2657	CTRL_D1_g1	1370000000
49	2657	CTRL_D1_g1	9250000000
53	2657	CTRL_D1_g1	20700000000
0	2658	CTRL_D1_g1	923000
7	2658	CTRL_D1_g1	589000000
14	2658	CTRL_D1_g1	4090000
21	2658	CTRL_D1_g1	1770000
28	2658	CTRL_D1_g1	1890000
35	2658	CTRL_D1_g1	1620000
42	2658	CTRL_D1_g1	1630000
49	2658	CTRL_D1_g1	2270000
53	2658	CTRL_D1_g1	125000000
69	2658	CTRL_D1_g1	72900000
0	2660	CTRL_D1_g1	957000
7	2660	CTRL_D1_g1	624000000
14	2660	CTRL_D1_g1	3410000
21	2660	CTRL_D1_g1	2520000
28	2660	CTRL_D1_g1	3180000
35	2660	CTRL_D1_g1	3470000
42	2660	CTRL_D1_g1	7470000
49	2660	CTRL_D1_g1	6200000
53	2660	CTRL_D1_g1	37000000
69	2660	CTRL_D1_g1	1310000000
0	2662	RASA2_D1_g2	1090000
7	2662	RASA2_D1_g2	618000000
14	2662	RASA2_D1_g2	13200000
21	2662	RASA2_D1_g2	1100000
28	2662	RASA2_D1_g2	1550000
35	2662	RASA2_D1_g2	1510000
42	2662	RASA2_D1_g2	1300000
49	2662	RASA2_D1_g2	1400000
53	2662	RASA2_D1_g2	1130000
69	2662	RASA2_D1_g2	605000
0	2663	RASA2_D1_g2	997000
7	2663	RASA2_D1_g2	2530000000
21	2663	RASA2_D1_g2	2300000
28	2663	RASA2_D1_g2	2300000
35	2663	RASA2_D1_g2	2770000
42	2663	RASA2_D1_g2	1640000
49	2663	RASA2_D1_g2	25100000
53	2663	RASA2_D1_g2	9760000
69	2663	RASA2_D1_g2	5590000
0	2665	RASA2_D1_g2	823000
7	2665	RASA2_D1_g2	2270000000
14	2665	RASA2_D1_g2	22700000
21	2665	RASA2_D1_g2	1870000
28	2665	RASA2_D1_g2	1950000
35	2665	RASA2_D1_g2	1310000
42	2665	RASA2_D1_g2	1440000
49	2665	RASA2_D1_g2	1450000
53	2665	RASA2_D1_g2	1070000
69	2665	RASA2_D1_g2	996000
0	2666	RASA2_D1_g2	936000
7	2666	RASA2_D1_g2	538000000
14	2666	RASA2_D1_g2	420000000
21	2666	RASA2_D1_g2	340000000
28	2666	RASA2_D1_g2	1430000000
35	2666	RASA2_D1_g2	3300000000
42	2666	RASA2_D1_g2	8260000000
49	2666	RASA2_D1_g2	21800000000
0	2667	RASA2_D1_g1	929000
7	2667	RASA2_D1_g1	272000000
14	2667	RASA2_D1_g1	1760000
21	2667	RASA2_D1_g1	3130000
28	2667	RASA2_D1_g1	2090000
35	2667	RASA2_D1_g1	1970000
42	2667	RASA2_D1_g1	1810000
49	2667	RASA2_D1_g1	1650000
53	2667	RASA2_D1_g1	2120000
69	2667	RASA2_D1_g1	41400000
0	2668	RASA2_D1_g1	908000
7	2668	RASA2_D1_g1	225000000
14	2668	RASA2_D1_g1	8040000
21	2668	RASA2_D1_g1	3390000
28	2668	RASA2_D1_g1	3130000
35	2668	RASA2_D1_g1	4910000
42	2668	RASA2_D1_g1	3940000
49	2668	RASA2_D1_g1	3820000
53	2668	RASA2_D1_g1	5810000
69	2668	RASA2_D1_g1	5640000
0	2669	RASA2_D1_g1	893000
7	2669	RASA2_D1_g1	316000000
14	2669	RASA2_D1_g1	2530000
21	2669	RASA2_D1_g1	2170000
28	2669	RASA2_D1_g1	2700000
35	2669	RASA2_D1_g1	4920000
42	2669	RASA2_D1_g1	17800000
49	2669	RASA2_D1_g1	8940000
53	2669	RASA2_D1_g1	33900000
69	2669	RASA2_D1_g1	466000000
0	2670	RASA2_D1_g1	830000
7	2670	RASA2_D1_g1	104000000
14	2670	RASA2_D1_g1	1850000
21	2670	RASA2_D1_g1	1540000
28	2670	RASA2_D1_g1	2600000
35	2670	RASA2_D1_g1	5020000
42	2670	RASA2_D1_g1	1320000
49	2670	RASA2_D1_g1	1080000
53	2670	RASA2_D1_g1	1910000
69	2670	RASA2_D1_g1	4000000
0	2671	RASA2_D1_g1	853000
7	2671	RASA2_D1_g1	429000000
14	2671	RASA2_D1_g1	10000000
21	2671	RASA2_D1_g1	1840000
28	2671	RASA2_D1_g1	2020000
35	2671	RASA2_D1_g1	1320000
42	2671	RASA2_D1_g1	2640000
49	2671	RASA2_D1_g1	345000000
53	2671	RASA2_D1_g1	7280000
69	2671	RASA2_D1_g1	48300000
0	2659/6792	CTRL_D1_g1	1040000
7	2659/6792	CTRL_D1_g1	534000000
14	2659/6792	CTRL_D1_g1	34300000
21	2659/6792	CTRL_D1_g1	1760000
28	2659/6792	CTRL_D1_g1	3150000
35	2659/6792	CTRL_D1_g1	1620000
42	2659/6792	CTRL_D1_g1	2060000
49	2659/6792	CTRL_D1_g1	1310000
0	2661/6793	CTRL_D1_g1	820000
7	2661/6793	CTRL_D1_g1	109000000
14	2661/6793	CTRL_D1_g1	7160000
21	2661/6793	CTRL_D1_g1	2970000
28	2661/6793	CTRL_D1_g1	6400000
35	2661/6793	CTRL_D1_g1	7360000
42	2661/6793	CTRL_D1_g1	35500000
49	2661/6793	CTRL_D1_g1	269000000
53	2661/6793	CTRL_D1_g1	840000000
69	2661/6793	CTRL_D1_g1	23700000000

## Sheet: Fig_4o
Day	Type	status
35	Ctrl KO	1
63	Ctrl KO	1
76	Ctrl KO	1
84	Ctrl KO	1
148	Ctrl KO	1
49	RASA2 KO	1
111	RASA2 KO	1
162	RASA2 KO	1
169	RASA2 KO	1
169	RASA2 KO	0
53	Ctrl KO	1
69	Ctrl KO	1
90	Ctrl KO	1
97	Ctrl KO	1
160	Ctrl KO	0
90	RASA2 KO	1
118	RASA2 KO	1
167	RASA2 KO	1
167	RASA2 KO	0
167	RASA2 KO	0
49	RASA2 KO	1
104	RASA2 KO	1
167	RASA2 KO	0
167	RASA2 KO	0
