# Supplementary material for: RASA2 ablation in T cells boosts antigen sensitivity and long-term function
Source: Nature. 2022 Aug 24;609(7925):174–82. doi: 10.1038/s41586-022-05126-w (PMC9433322; doi:10.1038/s41586-022-05126-w)
Supplement: Supplementary file 12 — Source Data Extended Data Fig. 1 [file 41586_2022_5126_MOESM12_ESM.xlsx]

## Sheet: Fig_ED1f
WELLID	CFSElow_Freq	PlateType	sgRNA	TargetType	Donor	Gene	val_norm_ctrl
A1	23	CYC	ADORA2A_g1	CGS	D1	ADORA2A	1.20577
A11	14.9	CYC	FKBP1A_g1	TAC	D1	FKBP1A	0.781127
A12	25.6	CYC	LHX8_g1	TGFB	D1	LHX8	1.34207
A2	25.7	CYC	PLXNA4_g1	CGS	D1	PLXNA4	1.34731
A3	28	CYC	NFKBIA_g1	CYC	D1	NFKBIA	1.46789
A5	15.9	CYC	FKBP1A_g1	TAC	D1	FKBP1A	0.833552
A6	19.8	CYC	LHX8_g1	TGFB	D1	LHX8	1.03801
A7	22.1	CYC	ADORA2A_g1	CGS	D1	ADORA2A	1.15858
A8	21.5	CYC	PLXNA4_g1	CGS	D1	PLXNA4	1.12713
A9	26.9	CYC	NFKBIA_g1	CYC	D1	NFKBIA	1.41022
B1	19.6	CYC	ADORA2A_g2	CGS	D1	ADORA2A	1.02752
B10	17.4	CYC	CYC1_g2	PAN	D1	CYC1	0.912189
B11	20	CYC	FKBP1A_g2	TAC	D1	FKBP1A	1.04849
B12	20.6	CYC	LHX8_g2	TGFB	D1	LHX8	1.07995
B2	24	CYC	PLXNA4_g2	CGS	D1	PLXNA4	1.25819
B3	27.9	CYC	NFKBIA_g2	CYC	D1	NFKBIA	1.46265
B4	19.8	CYC	CYC1_g2	PAN	D1	CYC1	1.03801
B5	22	CYC	FKBP1A_g2	TAC	D1	FKBP1A	1.15334
B6	23.3	CYC	LHX8_g2	TGFB	D1	LHX8	1.22149
B7	19	CYC	ADORA2A_g2	CGS	D1	ADORA2A	0.996068
B8	24.6	CYC	PLXNA4_g2	CGS	D1	PLXNA4	1.28965
B9	28	CYC	NFKBIA_g2	CYC	D1	NFKBIA	1.46789
C1	24.5	CYC	FAM105A_g1	CGS	D1	FAM105A	1.2844
C10	23.8	CYC	FAM49B_g1	PAN	D1	FAM49B	1.24771
C11	55.2	CYC	PFN1_g1	PAN	D1	PFN1	2.89384
C12	22.5	CYC	SIRT7_g1	TGFB	D1	SIRT7	1.17955
C2	20.2	CYC	AAVS1_g1	CTRL	D1	AAVS1	1.05898
C3	16.9	CYC	PIM2_g1	CYC	D1	PIM2	0.885976
C4	22.9	CYC	FAM49B_g1	PAN	D1	FAM49B	1.20052
C5	57.3	CYC	PFN1_g1	PAN	D1	PFN1	3.00393
C6	18	CYC	SIRT7_g1	TGFB	D1	SIRT7	0.943644
C7	21.5	CYC	FAM105A_g1	CGS	D1	FAM105A	1.12713
C8	20.8	CYC	AAVS1_g1	CTRL	D1	AAVS1	1.09043
C9	16.1	CYC	PIM2_g1	CYC	D1	PIM2	0.844037
D1	19.5	CYC	FAM105A_g2	CGS	D1	FAM105A	1.02228
D10	26.4	CYC	FAM49B_g2	PAN	D1	FAM49B	1.38401
D11	58.6	CYC	PFN1_g2	PAN	D1	PFN1	3.07208
D12	16.6	CYC	SIRT7_g2	TGFB	D1	SIRT7	0.870249
D2	17.6	CYC	AAVS1_g2	CTRL	D1	AAVS1	0.922674
D3	11.8	CYC	PIM2_g2	CYC	D1	PIM2	0.618611
D4	15.3	CYC	FAM49B_g2	PAN	D1	FAM49B	0.802097
D6	15.7	CYC	SIRT7_g2	TGFB	D1	SIRT7	0.823067
D7	19.7	CYC	FAM105A_g2	CGS	D1	FAM105A	1.03277
D8	17.7	CYC	AAVS1_g2	CTRL	D1	AAVS1	0.927916
D9	11.5	CYC	PIM2_g2	CYC	D1	PIM2	0.602883
E1	23.3	CYC	NKX2-6_g1	CGS	D1	NKX2-6	1.22149
E11	17.8	CYC	TGIF2_g1	TAC	D1	TGIF2	0.933159
E12	24.8	CYC	TGFBR1_g1	TGFB	D1	TGFBR1	1.30013
E2	13.7	CYC	MOB3C_g1	CYC	D1	MOB3C	0.718218
E3	64.1	CYC	PPIA_g1	CYC	D1	PPIA	3.36042
E5	18	CYC	TGIF2_g1	TAC	D1	TGIF2	0.943644
E6	21.7	CYC	TGFBR1_g1	TGFB	D1	TGFBR1	1.13761
E7	17.3	CYC	NKX2-6_g1	CGS	D1	NKX2-6	0.906946
E8	16.5	CYC	MOB3C_g1	CYC	D1	MOB3C	0.865007
E9	37.6	CYC	PPIA_g1	CYC	D1	PPIA	1.97117
F1	22.4	CYC	NKX2-6_g2	CGS	D1	NKX2-6	1.17431
F11	30	CYC	TGIF2_g2	TAC	D1	TGIF2	1.57274
F12	26.4	CYC	TGFBR1_g2	TGFB	D1	TGFBR1	1.38401
F2	28.6	CYC	MOB3C_g2	CYC	D1	MOB3C	1.49934
F3	34.5	CYC	PPIA_g2	CYC	D1	PPIA	1.80865
F5	28.3	CYC	TGIF2_g2	TAC	D1	TGIF2	1.48362
F6	24.1	CYC	TGFBR1_g2	TGFB	D1	TGFBR1	1.26343
F7	21.2	CYC	NKX2-6_g2	CGS	D1	NKX2-6	1.1114
F8	26.4	CYC	MOB3C_g2	CYC	D1	MOB3C	1.38401
F9	32.7	CYC	PPIA_g2	CYC	D1	PPIA	1.71429
G1	27.5	CYC	PDE4C_g1	CGS	D1	PDE4C	1.44168
G10	16.3	CYC	TMEM222_g1	PAN	D1	TMEM222	0.854522
G11	38.5	CYC	GTF2I_g1	TGFB	D1	GTF2I	2.01835
G12	26.7	CYC	TGFBR2_g1	TGFB	D1	TGFBR2	1.39974
G2	26.5	CYC	NFKB2_g1	CYC	D1	NFKB2	1.38925
G3	35.3	CYC	CBLB_g1	PAN	D1	CBLB	1.85059
G4	16.9	CYC	TMEM222_g1	PAN	D1	TMEM222	0.885976
G5	37.3	CYC	GTF2I_g1	TGFB	D1	GTF2I	1.95544
G6	24.4	CYC	TGFBR2_g1	TGFB	D1	TGFBR2	1.27916
G7	27.3	CYC	PDE4C_g1	CGS	D1	PDE4C	1.43119
G8	23	CYC	NFKB2_g1	CYC	D1	NFKB2	1.20577
G9	40.9	CYC	CBLB_g1	PAN	D1	CBLB	2.14417
H1	16.9	CYC	PDE4C_g2	CGS	D1	PDE4C	0.885976
H10	15.4	CYC	TMEM222_g2	PAN	D1	TMEM222	0.807339
H11	26	CYC	GTF2I_g2	TGFB	D1	GTF2I	1.36304
H12	30	CYC	TGFBR2_g2	TGFB	D1	TGFBR2	1.57274
H2	28.7	CYC	NFKB2_g2	CYC	D1	NFKB2	1.50459
H3	29.6	CYC	CBLB_g2	PAN	D1	CBLB	1.55177
H4	17	CYC	TMEM222_g2	PAN	D1	TMEM222	0.891219
H5	25.9	CYC	GTF2I_g2	TGFB	D1	GTF2I	1.3578
H6	29.6	CYC	TGFBR2_g2	TGFB	D1	TGFBR2	1.55177
H7	15.7	CYC	PDE4C_g2	CGS	D1	PDE4C	0.823067
H8	27.1	CYC	NFKB2_g2	CYC	D1	NFKB2	1.42071
H9	31.4	CYC	CBLB_g2	PAN	D1	CBLB	1.64613
A1	27.6	TAC	ADORA2A_g1	CGS	D1	ADORA2A	0.923849
A2	31.2	TAC	PLXNA4_g1	CGS	D1	PLXNA4	1.04435
A3	46.8	TAC	NFKBIA_g1	CYC	D1	NFKBIA	1.56653
A5	29.3	TAC	FKBP1A_g1	TAC	D1	FKBP1A	0.980753
A6	32.2	TAC	LHX8_g1	TGFB	D1	LHX8	1.07782
A7	29.2	TAC	ADORA2A_g1	CGS	D1	ADORA2A	0.977406
A8	33.2	TAC	PLXNA4_g1	CGS	D1	PLXNA4	1.1113
A9	41.2	TAC	NFKBIA_g1	CYC	D1	NFKBIA	1.37908
A11	32.3	TAC	FKBP1A_g1	TAC	D1	FKBP1A	1.08117
A12	30.1	TAC	LHX8_g1	TGFB	D1	LHX8	1.00753
B1	27.9	TAC	ADORA2A_g2	CGS	D1	ADORA2A	0.933891
B2	34.7	TAC	PLXNA4_g2	CGS	D1	PLXNA4	1.16151
B3	50.9	TAC	NFKBIA_g2	CYC	D1	NFKBIA	1.70377
B4	33.4	TAC	CYC1_g2	PAN	D1	CYC1	1.11799
B5	51.3	TAC	FKBP1A_g2	TAC	D1	FKBP1A	1.71715
B6	35.8	TAC	LHX8_g2	TGFB	D1	LHX8	1.19833
B7	39.4	TAC	ADORA2A_g2	CGS	D1	ADORA2A	1.31883
B8	39.9	TAC	PLXNA4_g2	CGS	D1	PLXNA4	1.33556
B9	66.6	TAC	NFKBIA_g2	CYC	D1	NFKBIA	2.22929
B10	33	TAC	CYC1_g2	PAN	D1	CYC1	1.1046
B11	40.7	TAC	FKBP1A_g2	TAC	D1	FKBP1A	1.36234
B12	32.8	TAC	LHX8_g2	TGFB	D1	LHX8	1.09791
C1	43.5	TAC	FAM105A_g1	CGS	D1	FAM105A	1.45607
C2	27.9	TAC	AAVS1_g1	CTRL	D1	AAVS1	0.933891
C3	23.1	TAC	PIM2_g1	CYC	D1	PIM2	0.773222
C4	60	TAC	FAM49B_g1	PAN	D1	FAM49B	2.00837
C5	81	TAC	PFN1_g1	PAN	D1	PFN1	2.7113
C6	32	TAC	SIRT7_g1	TGFB	D1	SIRT7	1.07113
C7	29.1	TAC	FAM105A_g1	CGS	D1	FAM105A	0.974059
C8	31.4	TAC	AAVS1_g1	CTRL	D1	AAVS1	1.05105
C9	32.3	TAC	PIM2_g1	CYC	D1	PIM2	1.08117
C10	75.5	TAC	FAM49B_g1	PAN	D1	FAM49B	2.5272
C11	71.4	TAC	PFN1_g1	PAN	D1	PFN1	2.38996
C12	34.1	TAC	SIRT7_g1	TGFB	D1	SIRT7	1.14142
D1	35.7	TAC	FAM105A_g2	CGS	D1	FAM105A	1.19498
D2	27.1	TAC	AAVS1_g2	CTRL	D1	AAVS1	0.907113
D3	32.4	TAC	PIM2_g2	CYC	D1	PIM2	1.08452
D4	41.5	TAC	FAM49B_g2	PAN	D1	FAM49B	1.38912
D5	65.3	TAC	PFN1_g2	PAN	D1	PFN1	2.18577
D6	27.5	TAC	SIRT7_g2	TGFB	D1	SIRT7	0.920502
D7	30.3	TAC	FAM105A_g2	CGS	D1	FAM105A	1.01423
D8	33.1	TAC	AAVS1_g2	CTRL	D1	AAVS1	1.10795
D9	21.6	TAC	PIM2_g2	CYC	D1	PIM2	0.723013
D10	72	TAC	FAM49B_g2	PAN	D1	FAM49B	2.41004
D11	75.2	TAC	PFN1_g2	PAN	D1	PFN1	2.51715
D12	25.5	TAC	SIRT7_g2	TGFB	D1	SIRT7	0.853556
E1	28.9	TAC	NKX2-6_g1	CGS	D1	NKX2-6	0.967364
E2	30.9	TAC	MOB3C_g1	CYC	D1	MOB3C	1.03431
E3	66.3	TAC	PPIA_g1	CYC	D1	PPIA	2.21925
E5	44.2	TAC	TGIF2_g1	TAC	D1	TGIF2	1.4795
E6	51.7	TAC	TGFBR1_g1	TGFB	D1	TGFBR1	1.73054
E7	46.1	TAC	NKX2-6_g1	CGS	D1	NKX2-6	1.5431
E8	28	TAC	MOB3C_g1	CYC	D1	MOB3C	0.937238
E9	27.1	TAC	PPIA_g1	CYC	D1	PPIA	0.907113
E11	24.7	TAC	TGIF2_g1	TAC	D1	TGIF2	0.826778
E12	41.7	TAC	TGFBR1_g1	TGFB	D1	TGFBR1	1.39582
F1	38.5	TAC	NKX2-6_g2	CGS	D1	NKX2-6	1.2887
F2	42.9	TAC	MOB3C_g2	CYC	D1	MOB3C	1.43598
F3	44.3	TAC	PPIA_g2	CYC	D1	PPIA	1.48285
F5	65.3	TAC	TGIF2_g2	TAC	D1	TGIF2	2.18577
F6	49.4	TAC	TGFBR1_g2	TGFB	D1	TGFBR1	1.65356
F7	36.2	TAC	NKX2-6_g2	CGS	D1	NKX2-6	1.21172
F8	43.2	TAC	MOB3C_g2	CYC	D1	MOB3C	1.44603
F9	36.8	TAC	PPIA_g2	CYC	D1	PPIA	1.2318
F11	38.1	TAC	TGIF2_g2	TAC	D1	TGIF2	1.27531
F12	36.9	TAC	TGFBR1_g2	TGFB	D1	TGFBR1	1.23515
G1	64.5	TAC	PDE4C_g1	CGS	D1	PDE4C	2.159
G2	52.9	TAC	NFKB2_g1	CYC	D1	NFKB2	1.77071
G3	95.4	TAC	CBLB_g1	PAN	D1	CBLB	3.19331
G4	29.9	TAC	TMEM222_g1	PAN	D1	TMEM222	1.00084
G5	47.7	TAC	GTF2I_g1	TGFB	D1	GTF2I	1.59665
G6	39.8	TAC	TGFBR2_g1	TGFB	D1	TGFBR2	1.33222
G7	79.1	TAC	PDE4C_g1	CGS	D1	PDE4C	2.6477
G8	54.1	TAC	NFKB2_g1	CYC	D1	NFKB2	1.81088
G9	95.5	TAC	CBLB_g1	PAN	D1	CBLB	3.19665
G10	26.9	TAC	TMEM222_g1	PAN	D1	TMEM222	0.900418
G11	43.8	TAC	GTF2I_g1	TGFB	D1	GTF2I	1.46611
G12	38	TAC	TGFBR2_g1	TGFB	D1	TGFBR2	1.27197
H1	27	TAC	PDE4C_g2	CGS	D1	PDE4C	0.903766
H2	74.8	TAC	NFKB2_g2	CYC	D1	NFKB2	2.50377
H3	80.6	TAC	CBLB_g2	PAN	D1	CBLB	2.69791
H4	30.8	TAC	TMEM222_g2	PAN	D1	TMEM222	1.03096
H5	34.6	TAC	GTF2I_g2	TGFB	D1	GTF2I	1.15816
H6	41	TAC	TGFBR2_g2	TGFB	D1	TGFBR2	1.37238
H7	24.8	TAC	PDE4C_g2	CGS	D1	PDE4C	0.830126
H8	53.7	TAC	NFKB2_g2	CYC	D1	NFKB2	1.79749
H9	88	TAC	CBLB_g2	PAN	D1	CBLB	2.94561
H10	32.1	TAC	TMEM222_g2	PAN	D1	TMEM222	1.07448
H11	34.9	TAC	GTF2I_g2	TGFB	D1	GTF2I	1.1682
H12	36.6	TAC	TGFBR2_g2	TGFB	D1	TGFBR2	1.2251
A1	23.3	TAC	ADORA2A_g1	CGS	D1	ADORA2A	0.918227
A10	24.8	TAC	CYC1_g1	PAN	D1	CYC1	0.97734
A11	19.3	TAC	FKBP1A_g1	TAC	D1	FKBP1A	0.760591
A12	23.6	TAC	LHX8_g1	TGFB	D1	LHX8	0.930049
A2	26.9	TAC	PLXNA4_g1	CGS	D1	PLXNA4	1.0601
A3	32.6	TAC	NFKBIA_g1	CYC	D1	NFKBIA	1.28473
A5	24.6	TAC	FKBP1A_g1	TAC	D1	FKBP1A	0.969458
A6	39.5	TAC	LHX8_g1	TGFB	D1	LHX8	1.55665
A7	20.6	TAC	ADORA2A_g1	CGS	D1	ADORA2A	0.811823
A8	22	TAC	PLXNA4_g1	CGS	D1	PLXNA4	0.866995
A9	33	TAC	NFKBIA_g1	CYC	D1	NFKBIA	1.30049
B10	34	TAC	CYC1_g2	PAN	D1	CYC1	1.3399
B11	35.2	TAC	FKBP1A_g2	TAC	D1	FKBP1A	1.38719
B12	28.9	TAC	LHX8_g2	TGFB	D1	LHX8	1.13892
B2	33.3	TAC	PLXNA4_g2	CGS	D1	PLXNA4	1.31232
B3	45.3	TAC	NFKBIA_g2	CYC	D1	NFKBIA	1.78522
B4	25.1	TAC	CYC1_g2	PAN	D1	CYC1	0.989163
B5	58.4	TAC	FKBP1A_g2	TAC	D1	FKBP1A	2.30148
B6	29.3	TAC	LHX8_g2	TGFB	D1	LHX8	1.15468
B7	27.3	TAC	ADORA2A_g2	CGS	D1	ADORA2A	1.07586
B8	39.4	TAC	PLXNA4_g2	CGS	D1	PLXNA4	1.55271
B9	40.9	TAC	NFKBIA_g2	CYC	D1	NFKBIA	1.61182
C10	48	TAC	FAM49B_g1	PAN	D1	FAM49B	1.89163
C11	78.2	TAC	PFN1_g1	PAN	D1	PFN1	3.08177
C12	18.6	TAC	SIRT7_g1	TGFB	D1	SIRT7	0.733005
C2	27.4	TAC	AAVS1_g1	CTRL	D1	AAVS1	1.0798
C3	28.7	TAC	PIM2_g1	CYC	D1	PIM2	1.13103
C4	44.7	TAC	FAM49B_g1	PAN	D1	FAM49B	1.76158
C5	75.5	TAC	PFN1_g1	PAN	D1	PFN1	2.97537
C6	42.8	TAC	SIRT7_g1	TGFB	D1	SIRT7	1.6867
C7	33	TAC	FAM105A_g1	CGS	D1	FAM105A	1.30049
C8	18.9	TAC	AAVS1_g1	CTRL	D1	AAVS1	0.744828
C9	20.6	TAC	PIM2_g1	CYC	D1	PIM2	0.811823
D1	25.1	TAC	FAM105A_g2	CGS	D1	FAM105A	0.989163
D10	33.3	TAC	FAM49B_g2	PAN	D1	FAM49B	1.31232
D11	56.2	TAC	PFN1_g2	PAN	D1	PFN1	2.21478
D12	21.7	TAC	SIRT7_g2	TGFB	D1	SIRT7	0.855172
D2	25.7	TAC	AAVS1_g2	CTRL	D1	AAVS1	1.01281
D3	19	TAC	PIM2_g2	CYC	D1	PIM2	0.748768
D4	40	TAC	FAM49B_g2	PAN	D1	FAM49B	1.57635
D5	62.2	TAC	PFN1_g2	PAN	D1	PFN1	2.45123
D6	25.8	TAC	SIRT7_g2	TGFB	D1	SIRT7	1.01675
D7	33	TAC	FAM105A_g2	CGS	D1	FAM105A	1.30049
D8	29.5	TAC	AAVS1_g2	CTRL	D1	AAVS1	1.16256
D9	21.1	TAC	PIM2_g2	CYC	D1	PIM2	0.831527
E1	28.4	TAC	NKX2-6_g1	CGS	D1	NKX2-6	1.11921
E11	23	TAC	TGIF2_g1	TAC	D1	TGIF2	0.906404
E12	49.4	TAC	TGFBR1_g1	TGFB	D1	TGFBR1	1.9468
E2	18.7	TAC	MOB3C_g1	CYC	D1	MOB3C	0.736946
E3	19.1	TAC	PPIA_g1	CYC	D1	PPIA	0.752709
E5	34.5	TAC	TGIF2_g1	TAC	D1	TGIF2	1.35961
E6	71.8	TAC	TGFBR1_g1	TGFB	D1	TGFBR1	2.82956
E7	34.3	TAC	NKX2-6_g1	CGS	D1	NKX2-6	1.35172
E8	23.9	TAC	MOB3C_g1	CYC	D1	MOB3C	0.941872
E9	39.9	TAC	PPIA_g1	CYC	D1	PPIA	1.57241
F1	30.2	TAC	NKX2-6_g2	CGS	D1	NKX2-6	1.19015
F11	34.3	TAC	TGIF2_g2	TAC	D1	TGIF2	1.35172
F12	36.4	TAC	TGFBR1_g2	TGFB	D1	TGFBR1	1.43448
F2	37.4	TAC	MOB3C_g2	CYC	D1	MOB3C	1.47389
F3	34.5	TAC	PPIA_g2	CYC	D1	PPIA	1.35961
F5	33.5	TAC	TGIF2_g2	TAC	D1	TGIF2	1.3202
F6	86.1	TAC	TGFBR1_g2	TGFB	D1	TGFBR1	3.3931
F7	36.6	TAC	NKX2-6_g2	CGS	D1	NKX2-6	1.44236
F8	46.1	TAC	MOB3C_g2	CYC	D1	MOB3C	1.81675
F9	29.8	TAC	PPIA_g2	CYC	D1	PPIA	1.17438
G1	43.4	TAC	PDE4C_g1	CGS	D1	PDE4C	1.71034
G10	27.4	TAC	TMEM222_g1	PAN	D1	TMEM222	1.0798
G11	41.1	TAC	GTF2I_g1	TGFB	D1	GTF2I	1.6197
G12	37.7	TAC	TGFBR2_g1	TGFB	D1	TGFBR2	1.48571
G2	52.5	TAC	NFKB2_g1	CYC	D1	NFKB2	2.06897
G3	74.8	TAC	CBLB_g1	PAN	D1	CBLB	2.94778
G4	27.2	TAC	TMEM222_g1	PAN	D1	TMEM222	1.07192
G5	41.7	TAC	GTF2I_g1	TGFB	D1	GTF2I	1.64335
G6	46.1	TAC	TGFBR2_g1	TGFB	D1	TGFBR2	1.81675
G7	46.6	TAC	PDE4C_g1	CGS	D1	PDE4C	1.83645
G8	52.3	TAC	NFKB2_g1	CYC	D1	NFKB2	2.06108
G9	95.8	TAC	CBLB_g1	PAN	D1	CBLB	3.77537
H1	23	TAC	PDE4C_g2	CGS	D1	PDE4C	0.906404
H10	21.4	TAC	TMEM222_g2	PAN	D1	TMEM222	0.84335
H11	25.7	TAC	GTF2I_g2	TGFB	D1	GTF2I	1.01281
H12	33.7	TAC	TGFBR2_g2	TGFB	D1	TGFBR2	1.32808
H2	52.2	TAC	NFKB2_g2	CYC	D1	NFKB2	2.05714
H3	62.3	TAC	CBLB_g2	PAN	D1	CBLB	2.45517
H4	23.3	TAC	TMEM222_g2	PAN	D1	TMEM222	0.918227
H5	28.6	TAC	GTF2I_g2	TGFB	D1	GTF2I	1.12709
H6	42.8	TAC	TGFBR2_g2	TGFB	D1	TGFBR2	1.6867
H7	17.7	TAC	PDE4C_g2	CGS	D1	PDE4C	0.697537
H8	44.2	TAC	NFKB2_g2	CYC	D1	NFKB2	1.74187
H9	68.9	TAC	CBLB_g2	PAN	D1	CBLB	2.71527
A1	22.8	TGFB	ADORA2A_g1	CGS	D1	ADORA2A	0.958991
A11	17.8	TGFB	FKBP1A_g1	TAC	D1	FKBP1A	0.748686
A12	29.6	TGFB	LHX8_g1	TGFB	D1	LHX8	1.24501
A2	27.8	TGFB	PLXNA4_g1	CGS	D1	PLXNA4	1.1693
A3	29.8	TGFB	NFKBIA_g1	CYC	D1	NFKBIA	1.25342
A5	22.1	TGFB	FKBP1A_g1	TAC	D1	FKBP1A	0.929548
A6	24.2	TGFB	LHX8_g1	TGFB	D1	LHX8	1.01788
A7	33.8	TGFB	ADORA2A_g1	CGS	D1	ADORA2A	1.42166
A8	24.5	TGFB	PLXNA4_g1	CGS	D1	PLXNA4	1.03049
A9	30.5	TGFB	NFKBIA_g1	CYC	D1	NFKBIA	1.28286
B1	29	TGFB	ADORA2A_g2	CGS	D1	ADORA2A	1.21977
B10	38.5	TGFB	CYC1_g2	PAN	D1	CYC1	1.61935
B11	23.9	TGFB	FKBP1A_g2	TAC	D1	FKBP1A	1.00526
B12	27.3	TGFB	LHX8_g2	TGFB	D1	LHX8	1.14826
B2	27.6	TGFB	PLXNA4_g2	CGS	D1	PLXNA4	1.16088
B3	28.9	TGFB	NFKBIA_g2	CYC	D1	NFKBIA	1.21556
B4	32.5	TGFB	CYC1_g2	PAN	D1	CYC1	1.36698
B5	24.9	TGFB	FKBP1A_g2	TAC	D1	FKBP1A	1.04732
B6	24.2	TGFB	LHX8_g2	TGFB	D1	LHX8	1.01788
B7	27.8	TGFB	ADORA2A_g2	CGS	D1	ADORA2A	1.1693
B8	36.8	TGFB	PLXNA4_g2	CGS	D1	PLXNA4	1.54784
B9	31.2	TGFB	NFKBIA_g2	CYC	D1	NFKBIA	1.3123
C1	29	TGFB	FAM105A_g1	CGS	D1	FAM105A	1.21977
C10	50	TGFB	FAM49B_g1	PAN	D1	FAM49B	2.10305
C11	72.7	TGFB	PFN1_g1	PAN	D1	PFN1	3.05783
C12	29.9	TGFB	SIRT7_g1	TGFB	D1	SIRT7	1.25762
C2	27.3	TGFB	AAVS1_g1	CTRL	D1	AAVS1	1.14826
C3	15.3	TGFB	PIM2_g1	CYC	D1	PIM2	0.643533
C4	43.7	TGFB	FAM49B_g1	PAN	D1	FAM49B	1.83807
C5	75.3	TGFB	PFN1_g1	PAN	D1	PFN1	3.16719
C6	25.7	TGFB	SIRT7_g1	TGFB	D1	SIRT7	1.08097
C7	30.6	TGFB	FAM105A_g1	CGS	D1	FAM105A	1.28707
C8	31.8	TGFB	AAVS1_g1	CTRL	D1	AAVS1	1.33754
C9	16.1	TGFB	PIM2_g1	CYC	D1	PIM2	0.677182
D1	23.3	TGFB	FAM105A_g2	CGS	D1	FAM105A	0.980021
D10	46.2	TGFB	FAM49B_g2	PAN	D1	FAM49B	1.94322
D11	73	TGFB	PFN1_g2	PAN	D1	PFN1	3.07045
D12	29.3	TGFB	SIRT7_g2	TGFB	D1	SIRT7	1.23239
D2	15.5	TGFB	AAVS1_g2	CTRL	D1	AAVS1	0.651945
D3	12.9	TGFB	PIM2_g2	CYC	D1	PIM2	0.542587
D4	30.8	TGFB	FAM49B_g2	PAN	D1	FAM49B	1.29548
D5	74.9	TGFB	PFN1_g2	PAN	D1	PFN1	3.15037
D6	16.1	TGFB	SIRT7_g2	TGFB	D1	SIRT7	0.677182
D7	18.3	TGFB	FAM105A_g2	CGS	D1	FAM105A	0.769716
D8	20.5	TGFB	AAVS1_g2	CTRL	D1	AAVS1	0.86225
D9	18.4	TGFB	PIM2_g2	CYC	D1	PIM2	0.773922
E1	29	TGFB	NKX2-6_g1	CGS	D1	NKX2-6	1.21977
E11	21.7	TGFB	TGIF2_g1	TAC	D1	TGIF2	0.912723
E12	65	TGFB	TGFBR1_g1	TGFB	D1	TGFBR1	2.73396
E2	15.4	TGFB	MOB3C_g1	CYC	D1	MOB3C	0.647739
E3	26.5	TGFB	PPIA_g1	CYC	D1	PPIA	1.11462
E5	23.4	TGFB	TGIF2_g1	TAC	D1	TGIF2	0.984227
E6	46.3	TGFB	TGFBR1_g1	TGFB	D1	TGFBR1	1.94742
E7	21.7	TGFB	NKX2-6_g1	CGS	D1	NKX2-6	0.912723
E8	19.4	TGFB	MOB3C_g1	CYC	D1	MOB3C	0.815983
E9	25.4	TGFB	PPIA_g1	CYC	D1	PPIA	1.06835
F1	29.3	TGFB	NKX2-6_g2	CGS	D1	NKX2-6	1.23239
F11	33.1	TGFB	TGIF2_g2	TAC	D1	TGIF2	1.39222
F12	47.3	TGFB	TGFBR1_g2	TGFB	D1	TGFBR1	1.98948
F2	34.4	TGFB	MOB3C_g2	CYC	D1	MOB3C	1.4469
F3	20.5	TGFB	PPIA_g2	CYC	D1	PPIA	0.86225
F5	22.1	TGFB	TGIF2_g2	TAC	D1	TGIF2	0.929548
F6	43.9	TGFB	TGFBR1_g2	TGFB	D1	TGFBR1	1.84648
F7	26.5	TGFB	NKX2-6_g2	CGS	D1	NKX2-6	1.11462
F8	44.3	TGFB	MOB3C_g2	CYC	D1	MOB3C	1.8633
F9	20.3	TGFB	PPIA_g2	CYC	D1	PPIA	0.853838
G1	45.9	TGFB	PDE4C_g1	CGS	D1	PDE4C	1.9306
G10	24.4	TGFB	TMEM222_g1	PAN	D1	TMEM222	1.02629
G11	45.8	TGFB	GTF2I_g1	TGFB	D1	GTF2I	1.92639
G12	58.9	TGFB	TGFBR2_g1	TGFB	D1	TGFBR2	2.47739
G2	16.2	TGFB	NFKB2_g1	CYC	D1	NFKB2	0.681388
G3	70.4	TGFB	CBLB_g1	PAN	D1	CBLB	2.96109
G4	15.1	TGFB	TMEM222_g1	PAN	D1	TMEM222	0.635121
G5	44.1	TGFB	GTF2I_g1	TGFB	D1	GTF2I	1.85489
G6	42.6	TGFB	TGFBR2_g1	TGFB	D1	TGFBR2	1.7918
G7	39.7	TGFB	PDE4C_g1	CGS	D1	PDE4C	1.66982
G8	18.5	TGFB	NFKB2_g1	CYC	D1	NFKB2	0.778128
G9	66.5	TGFB	CBLB_g1	PAN	D1	CBLB	2.79706
H1	25.6	TGFB	PDE4C_g2	CGS	D1	PDE4C	1.07676
H10	22.6	TGFB	TMEM222_g2	PAN	D1	TMEM222	0.950578
H11	36.5	TGFB	GTF2I_g2	TGFB	D1	GTF2I	1.53523
H12	37.9	TGFB	TGFBR2_g2	TGFB	D1	TGFBR2	1.59411
H2	19.6	TGFB	NFKB2_g2	CYC	D1	NFKB2	0.824395
H3	55.5	TGFB	CBLB_g2	PAN	D1	CBLB	2.33438
H4	23.9	TGFB	TMEM222_g2	PAN	D1	TMEM222	1.00526
H5	27.4	TGFB	GTF2I_g2	TGFB	D1	GTF2I	1.15247
H6	74.7	TGFB	TGFBR2_g2	TGFB	D1	TGFBR2	3.14196
H7	27.4	TGFB	PDE4C_g2	CGS	D1	PDE4C	1.15247
H8	21.2	TGFB	NFKB2_g2	CYC	D1	NFKB2	0.891693
H9	69.7	TGFB	CBLB_g2	PAN	D1	CBLB	2.93165
A1	13.3	CGS	ADORA2A_g1	CGS	D1	ADORA2A	1.39486
A2	13.6	CGS	PLXNA4_g1	CGS	D1	PLXNA4	1.42632
A3	15.4	CGS	NFKBIA_g1	CYC	D1	NFKBIA	1.6151
A5	10.5	CGS	FKBP1A_g1	TAC	D1	FKBP1A	1.10121
A6	12.3	CGS	LHX8_g1	TGFB	D1	LHX8	1.28998
B1	12.9	CGS	ADORA2A_g2	CGS	D1	ADORA2A	1.35291
B2	12	CGS	PLXNA4_g2	CGS	D1	PLXNA4	1.25852
B3	18.3	CGS	NFKBIA_g2	CYC	D1	NFKBIA	1.91924
B4	15.3	CGS	CYC1_g2	PAN	D1	CYC1	1.60461
B5	9.9	CGS	FKBP1A_g2	TAC	D1	FKBP1A	1.03828
B6	11.8	CGS	LHX8_g2	TGFB	D1	LHX8	1.23755
C1	12.7	CGS	FAM105A_g1	CGS	D1	FAM105A	1.33193
C2	11.9	CGS	AAVS1_g1	CTRL	D1	AAVS1	1.24803
C3	8.66	CGS	PIM2_g1	CYC	D1	PIM2	0.908233
C4	15.9	CGS	FAM49B_g1	PAN	D1	FAM49B	1.66754
C5	38.9	CGS	PFN1_g1	PAN	D1	PFN1	4.07971
C6	8.87	CGS	SIRT7_g1	TGFB	D1	SIRT7	0.930257
D1	17.5	CGS	FAM105A_g2	CGS	D1	FAM105A	1.83534
D2	7.17	CGS	AAVS1_g2	CTRL	D1	AAVS1	0.751966
D3	11.5	CGS	PIM2_g2	CYC	D1	PIM2	1.20608
D4	8.9	CGS	FAM49B_g2	PAN	D1	FAM49B	0.933403
D6	12.1	CGS	SIRT7_g2	TGFB	D1	SIRT7	1.26901
E1	12.1	CGS	NKX2-6_g1	CGS	D1	NKX2-6	1.26901
E2	19.8	CGS	MOB3C_g1	CYC	D1	MOB3C	2.07656
E3	24.6	CGS	PPIA_g1	CYC	D1	PPIA	2.57997
E5	11.4	CGS	TGIF2_g1	TAC	D1	TGIF2	1.1956
E6	14.8	CGS	TGFBR1_g1	TGFB	D1	TGFBR1	1.55218
F1	10.6	CGS	NKX2-6_g2	CGS	D1	NKX2-6	1.11169
F2	13.8	CGS	MOB3C_g2	CYC	D1	MOB3C	1.4473
F3	9.29	CGS	PPIA_g2	CYC	D1	PPIA	0.974305
F5	20.9	CGS	TGIF2_g2	TAC	D1	TGIF2	2.19192
F6	36.2	CGS	TGFBR1_g2	TGFB	D1	TGFBR1	3.79654
G1	22.7	CGS	PDE4C_g1	CGS	D1	PDE4C	2.3807
G2	12	CGS	NFKB2_g1	CYC	D1	NFKB2	1.25852
G3	65.7	CGS	CBLB_g1	PAN	D1	CBLB	6.8904
G4	8.54	CGS	TMEM222_g1	PAN	D1	TMEM222	0.895648
G5	29.6	CGS	GTF2I_g1	TGFB	D1	GTF2I	3.10435
G6	19	CGS	TGFBR2_g1	TGFB	D1	TGFBR2	1.99266
H1	16.1	CGS	PDE4C_g2	CGS	D1	PDE4C	1.68852
H2	11.3	CGS	NFKB2_g2	CYC	D1	NFKB2	1.18511
H3	66.9	CGS	CBLB_g2	PAN	D1	CBLB	7.01626
H4	10.2	CGS	TMEM222_g2	PAN	D1	TMEM222	1.06974
H5	16.6	CGS	GTF2I_g2	TGFB	D1	GTF2I	1.74095
H6	17.9	CGS	TGFBR2_g2	TGFB	D1	TGFBR2	1.87729
A1	20.7	CGS	ADORA2A_g1	CGS	D1	ADORA2A	2.17038
A2	15.3	CGS	PLXNA4_g1	CGS	D1	PLXNA4	1.60419
A3	17.6	CGS	NFKBIA_g1	CYC	D1	NFKBIA	1.84535
A5	12.7	CGS	FKBP1A_g1	TAC	D1	FKBP1A	1.33159
A6	9.65	CGS	LHX8_g1	TGFB	D1	LHX8	1.0118
A7	21.5	CGS	ADORA2A_g1	CGS	D1	ADORA2A	2.25426
A8	13.7	CGS	PLXNA4_g1	CGS	D1	PLXNA4	1.43644
A9	16.4	CGS	NFKBIA_g1	CYC	D1	NFKBIA	1.71953
A11	10	CGS	FKBP1A_g1	TAC	D1	FKBP1A	1.04849
A12	11.8	CGS	LHX8_g1	TGFB	D1	LHX8	1.23722
B1	13.3	CGS	ADORA2A_g2	CGS	D1	ADORA2A	1.3945
B2	17.2	CGS	PLXNA4_g2	CGS	D1	PLXNA4	1.80341
B3	19.7	CGS	NFKBIA_g2	CYC	D1	NFKBIA	2.06553
B4	9.87	CGS	CYC1_g2	PAN	D1	CYC1	1.03486
B5	8.95	CGS	FKBP1A_g2	TAC	D1	FKBP1A	0.938401
B6	18.2	CGS	LHX8_g2	TGFB	D1	LHX8	1.90826
B7	21.3	CGS	ADORA2A_g2	CGS	D1	ADORA2A	2.23329
B8	9.79	CGS	PLXNA4_g2	CGS	D1	PLXNA4	1.02647
B9	13.7	CGS	NFKBIA_g2	CYC	D1	NFKBIA	1.43644
B10	11.1	CGS	CYC1_g2	PAN	D1	CYC1	1.16383
B11	13.9	CGS	FKBP1A_g2	TAC	D1	FKBP1A	1.4574
B12	8.52	CGS	LHX8_g2	TGFB	D1	LHX8	0.893316
C1	12.7	CGS	FAM105A_g1	CGS	D1	FAM105A	1.33159
C2	9.29	CGS	AAVS1_g1	CTRL	D1	AAVS1	0.97405
C3	6.56	CGS	PIM2_g1	CYC	D1	PIM2	0.687811
C4	18.8	CGS	FAM49B_g1	PAN	D1	FAM49B	1.97117
C5	33.6	CGS	PFN1_g1	PAN	D1	PFN1	3.52294
C6	11.3	CGS	SIRT7_g1	TGFB	D1	SIRT7	1.1848
C7	11.1	CGS	FAM105A_g1	CGS	D1	FAM105A	1.16383
C8	9.98	CGS	AAVS1_g1	CTRL	D1	AAVS1	1.0464
C9	11.1	CGS	PIM2_g1	CYC	D1	PIM2	1.16383
C10	14.7	CGS	FAM49B_g1	PAN	D1	FAM49B	1.54128
C11	39.7	CGS	PFN1_g1	PAN	D1	PFN1	4.16252
D1	11	CGS	FAM105A_g2	CGS	D1	FAM105A	1.15334
D2	11.7	CGS	AAVS1_g2	CTRL	D1	AAVS1	1.22674
D3	4.44	CGS	PIM2_g2	CYC	D1	PIM2	0.465531
D4	9.86	CGS	FAM49B_g2	PAN	D1	FAM49B	1.03381
D6	7.49	CGS	SIRT7_g2	TGFB	D1	SIRT7	0.785321
D7	9.64	CGS	FAM105A_g2	CGS	D1	FAM105A	1.01075
D8	7.18	CGS	AAVS1_g2	CTRL	D1	AAVS1	0.752818
D9	7.6	CGS	PIM2_g2	CYC	D1	PIM2	0.796855
D10	15.5	CGS	FAM49B_g2	PAN	D1	FAM49B	1.62516
D11	34.6	CGS	PFN1_g2	PAN	D1	PFN1	3.62779
D12	8.48	CGS	SIRT7_g2	TGFB	D1	SIRT7	0.889122
E1	10.3	CGS	NKX2-6_g1	CGS	D1	NKX2-6	1.07995
E2	16	CGS	MOB3C_g1	CYC	D1	MOB3C	1.67759
E3	13.7	CGS	PPIA_g1	CYC	D1	PPIA	1.43644
E5	8.33	CGS	TGIF2_g1	TAC	D1	TGIF2	0.873394
E6	15.6	CGS	TGFBR1_g1	TGFB	D1	TGFBR1	1.63565
E7	19.6	CGS	NKX2-6_g1	CGS	D1	NKX2-6	2.05505
E8	9.93	CGS	MOB3C_g1	CYC	D1	MOB3C	1.04115
E9	7.71	CGS	PPIA_g1	CYC	D1	PPIA	0.808388
E11	9.12	CGS	TGIF2_g1	TAC	D1	TGIF2	0.956225
E12	15.4	CGS	TGFBR1_g1	TGFB	D1	TGFBR1	1.61468
F1	13	CGS	NKX2-6_g2	CGS	D1	NKX2-6	1.36304
F2	14.8	CGS	MOB3C_g2	CYC	D1	MOB3C	1.55177
F3	11.2	CGS	PPIA_g2	CYC	D1	PPIA	1.17431
F5	13.9	CGS	TGIF2_g2	TAC	D1	TGIF2	1.4574
F6	19.9	CGS	TGFBR1_g2	TGFB	D1	TGFBR1	2.0865
F7	14.3	CGS	NKX2-6_g2	CGS	D1	NKX2-6	1.49934
F8	11.5	CGS	MOB3C_g2	CYC	D1	MOB3C	1.20577
F9	11.5	CGS	PPIA_g2	CYC	D1	PPIA	1.20577
F11	15	CGS	TGIF2_g2	TAC	D1	TGIF2	1.57274
F12	26.7	CGS	TGFBR1_g2	TGFB	D1	TGFBR1	2.79948
G1	36.6	CGS	PDE4C_g1	CGS	D1	PDE4C	3.83748
G2	9.34	CGS	NFKB2_g1	CYC	D1	NFKB2	0.979292
G3	63.2	CGS	CBLB_g1	PAN	D1	CBLB	6.62647
G4	13.4	CGS	TMEM222_g1	PAN	D1	TMEM222	1.40498
G5	20.5	CGS	GTF2I_g1	TGFB	D1	GTF2I	2.14941
G6	17	CGS	TGFBR2_g1	TGFB	D1	TGFBR2	1.78244
G7	24.5	CGS	PDE4C_g1	CGS	D1	PDE4C	2.56881
G8	10.4	CGS	NFKB2_g1	CYC	D1	NFKB2	1.09043
G9	66.5	CGS	CBLB_g1	PAN	D1	CBLB	6.97248
G10	10	CGS	TMEM222_g1	PAN	D1	TMEM222	1.04849
G11	19	CGS	GTF2I_g1	TGFB	D1	GTF2I	1.99214
G12	20.7	CGS	TGFBR2_g1	TGFB	D1	TGFBR2	2.17038
H2	10.5	CGS	NFKB2_g2	CYC	D1	NFKB2	1.10092
H3	60.4	CGS	CBLB_g2	PAN	D1	CBLB	6.3329
H4	12	CGS	TMEM222_g2	PAN	D1	TMEM222	1.25819
H5	12.8	CGS	GTF2I_g2	TGFB	D1	GTF2I	1.34207
H6	18.8	CGS	TGFBR2_g2	TGFB	D1	TGFBR2	1.97117
H7	10.4	CGS	PDE4C_g2	CGS	D1	PDE4C	1.09043
H8	11.9	CGS	NFKB2_g2	CYC	D1	NFKB2	1.24771
H9	50.1	CGS	CBLB_g2	PAN	D1	CBLB	5.25295
H11	16.8	CGS	GTF2I_g2	TGFB	D1	GTF2I	1.76147
H12	18.8	CGS	TGFBR2_g2	TGFB	D1	TGFBR2	1.97117
A1	8.84	CGS	ADORA2A_g1	CGS	D2	ADORA2A	2.04393
A1	3.46	CGS	ADORA2A_g1	CGS	D2	ADORA2A	1.6837
A1	21.8	CYC	ADORA2A_g1	CGS	D2	ADORA2A	1.1052
A1	23.4	TAC	ADORA2A_g1	CGS	D2	ADORA2A	0.938816
A1	28.1	TAC	ADORA2A_g1	CGS	D2	ADORA2A	0.894904
A1	27.6	TGFB	ADORA2A_g1	CGS	D2	ADORA2A	1.23628
A1	30.6	TGFB	ADORA2A_g1	CGS	D2	ADORA2A	1.24644
A2	4.68	CGS	PLXNA4_g1	CGS	D2	PLXNA4	1.08208
A2	1.74	CGS	PLXNA4_g1	CGS	D2	PLXNA4	0.846715
A2	21.6	CYC	PLXNA4_g1	CGS	D2	PLXNA4	1.09506
A2	22.5	TAC	PLXNA4_g1	CGS	D2	PLXNA4	0.902708
A2	28	TAC	PLXNA4_g1	CGS	D2	PLXNA4	0.89172
A2	22.4	TGFB	PLXNA4_g1	CGS	D2	PLXNA4	1.00336
A2	24.7	TGFB	PLXNA4_g1	CGS	D2	PLXNA4	1.00611
A3	3.42	CGS	NFKBIA_g1	CYC	D2	NFKBIA	0.790751
A3	1.25	CGS	NFKBIA_g1	CYC	D2	NFKBIA	0.608273
A3	17.2	CYC	NFKBIA_g1	CYC	D2	NFKBIA	0.87199
A3	19	TAC	NFKBIA_g1	CYC	D2	NFKBIA	0.762287
A3	20.9	TAC	NFKBIA_g1	CYC	D2	NFKBIA	0.665605
A3	17.9	TGFB	NFKBIA_g1	CYC	D2	NFKBIA	0.801792
A3	18.4	TGFB	NFKBIA_g1	CYC	D2	NFKBIA	0.749491
A4	5.61	CGS	CYC1_g1	PAN	D2	CYC1	1.29711
A4	3.68	CGS	CYC1_g1	PAN	D2	CYC1	1.79075
A4	14.7	CYC	CYC1_g1	PAN	D2	CYC1	0.745247
A4	18.1	TAC	CYC1_g1	PAN	D2	CYC1	0.726179
A4	20	TAC	CYC1_g1	PAN	D2	CYC1	0.636943
A4	20	TGFB	CYC1_g1	PAN	D2	CYC1	0.895857
A4	23	TGFB	CYC1_g1	PAN	D2	CYC1	0.936864
A5	4.37	CGS	FKBP1A_g1	TAC	D2	FKBP1A	1.0104
A5	2.9	CGS	FKBP1A_g1	TAC	D2	FKBP1A	1.41119
A5	27.5	CYC	FKBP1A_g1	TAC	D2	FKBP1A	1.39417
A5	54.3	TAC	FKBP1A_g1	TAC	D2	FKBP1A	2.17854
A5	57.6	TAC	FKBP1A_g1	TAC	D2	FKBP1A	1.83439
A5	33.6	TGFB	FKBP1A_g1	TAC	D2	FKBP1A	1.50504
A5	33.8	TGFB	FKBP1A_g1	TAC	D2	FKBP1A	1.37678
A6	4.35	CGS	LHX8_g1	TGFB	D2	LHX8	1.00578
A6	2.9	CGS	LHX8_g1	TGFB	D2	LHX8	1.41119
A6	21.9	CYC	LHX8_g1	TGFB	D2	LHX8	1.11027
A6	27.4	TAC	LHX8_g1	TGFB	D2	LHX8	1.0993
A6	26.6	TAC	LHX8_g1	TGFB	D2	LHX8	0.847134
A6	22.1	TGFB	LHX8_g1	TGFB	D2	LHX8	0.989922
A6	25.3	TGFB	LHX8_g1	TGFB	D2	LHX8	1.03055
A7	4.76	CGS	ADORA2A_g1	CGS	D2	ADORA2A	1.10058
A7	4.1	CGS	ADORA2A_g1	CGS	D2	ADORA2A	1.99513
A7	20.7	CYC	ADORA2A_g1	CGS	D2	ADORA2A	1.04943
A7	24.4	TAC	ADORA2A_g1	CGS	D2	ADORA2A	0.978937
A7	25.5	TGFB	ADORA2A_g1	CGS	D2	ADORA2A	1.14222
A8	2.15	CGS	PLXNA4_g1	CGS	D2	PLXNA4	1.04623
A8	19.4	CYC	PLXNA4_g1	CGS	D2	PLXNA4	0.983523
A8	26.5	TAC	PLXNA4_g1	CGS	D2	PLXNA4	1.06319
A8	22.1	TGFB	PLXNA4_g1	CGS	D2	PLXNA4	0.989922
A9	1.72	CGS	NFKBIA_g1	CYC	D2	NFKBIA	0.836983
A9	15.6	CYC	NFKBIA_g1	CYC	D2	NFKBIA	0.790875
A9	20.6	TAC	NFKBIA_g1	CYC	D2	NFKBIA	0.826479
A9	18.4	TGFB	NFKBIA_g1	CYC	D2	NFKBIA	0.824188
A10	4.98	CGS	CYC1_g1	PAN	D2	CYC1	2.42336
A10	14.2	CYC	CYC1_g1	PAN	D2	CYC1	0.719899
A10	15.7	TAC	CYC1_g1	PAN	D2	CYC1	0.62989
A10	20	TGFB	CYC1_g1	PAN	D2	CYC1	0.895857
A11	3.2	CGS	FKBP1A_g1	TAC	D2	FKBP1A	1.55718
A11	28.2	CYC	FKBP1A_g1	TAC	D2	FKBP1A	1.42966
A11	55.9	TAC	FKBP1A_g1	TAC	D2	FKBP1A	2.24273
A11	34.8	TGFB	FKBP1A_g1	TAC	D2	FKBP1A	1.55879
A12	2.16	CGS	LHX8_g1	TGFB	D2	LHX8	1.05109
A12	23.7	CYC	LHX8_g1	TGFB	D2	LHX8	1.20152
A12	26.1	TAC	LHX8_g1	TGFB	D2	LHX8	1.04714
A12	23.2	TGFB	LHX8_g1	TGFB	D2	LHX8	1.03919
B1	5.69	CGS	ADORA2A_g2	CGS	D2	ADORA2A	1.31561
B1	2.13	CGS	ADORA2A_g2	CGS	D2	ADORA2A	1.0365
B1	20.4	CYC	ADORA2A_g2	CGS	D2	ADORA2A	1.03422
B1	26.7	TAC	ADORA2A_g2	CGS	D2	ADORA2A	1.07121
B1	29.3	TAC	ADORA2A_g2	CGS	D2	ADORA2A	0.933121
B1	27.9	TGFB	ADORA2A_g2	CGS	D2	ADORA2A	1.24972
B1	28.1	TGFB	ADORA2A_g2	CGS	D2	ADORA2A	1.1446
B2	2.52	CGS	PLXNA4_g2	CGS	D2	PLXNA4	0.582659
B2	1.36	CGS	PLXNA4_g2	CGS	D2	PLXNA4	0.6618
B2	18.1	CYC	PLXNA4_g2	CGS	D2	PLXNA4	0.917617
B2	21.3	TAC	PLXNA4_g2	CGS	D2	PLXNA4	0.854564
B2	25.8	TAC	PLXNA4_g2	CGS	D2	PLXNA4	0.821656
B2	20.8	TGFB	PLXNA4_g2	CGS	D2	PLXNA4	0.931691
B2	22.1	TGFB	PLXNA4_g2	CGS	D2	PLXNA4	0.900204
B3	3.34	CGS	NFKBIA_g2	CYC	D2	NFKBIA	0.772254
B3	2.44	CGS	NFKBIA_g2	CYC	D2	NFKBIA	1.18735
B3	20.8	CYC	NFKBIA_g2	CYC	D2	NFKBIA	1.0545
B3	25.6	TAC	NFKBIA_g2	CYC	D2	NFKBIA	1.02708
B3	28.3	TAC	NFKBIA_g2	CYC	D2	NFKBIA	0.901274
B3	27.5	TGFB	NFKBIA_g2	CYC	D2	NFKBIA	1.2318
B3	25.5	TGFB	NFKBIA_g2	CYC	D2	NFKBIA	1.0387
B4	4.67	CGS	CYC1_g2	PAN	D2	CYC1	1.07977
B4	1.77	CGS	CYC1_g2	PAN	D2	CYC1	0.861314
B4	25.9	CYC	CYC1_g2	PAN	D2	CYC1	1.31305
B4	38.2	TAC	CYC1_g2	PAN	D2	CYC1	1.5326
B4	39.5	TAC	CYC1_g2	PAN	D2	CYC1	1.25796
B4	32	TGFB	CYC1_g2	PAN	D2	CYC1	1.43337
B4	31.9	TGFB	CYC1_g2	PAN	D2	CYC1	1.29939
B5	4.14	CGS	FKBP1A_g2	TAC	D2	FKBP1A	0.957225
B5	2.56	CGS	FKBP1A_g2	TAC	D2	FKBP1A	1.24574
B5	23.6	CYC	FKBP1A_g2	TAC	D2	FKBP1A	1.19645
B5	50.2	TAC	FKBP1A_g2	TAC	D2	FKBP1A	2.01404
B5	56.4	TAC	FKBP1A_g2	TAC	D2	FKBP1A	1.79618
B5	28.6	TGFB	FKBP1A_g2	TAC	D2	FKBP1A	1.28108
B5	29.5	TGFB	FKBP1A_g2	TAC	D2	FKBP1A	1.20163
B6	2.69	CGS	LHX8_g2	TGFB	D2	LHX8	0.621965
B6	1.81	CGS	LHX8_g2	TGFB	D2	LHX8	0.880779
B6	21	CYC	LHX8_g2	TGFB	D2	LHX8	1.06464
B6	25.7	TAC	LHX8_g2	TGFB	D2	LHX8	1.03109
B6	29.2	TAC	LHX8_g2	TGFB	D2	LHX8	0.929936
B6	22.2	TGFB	LHX8_g2	TGFB	D2	LHX8	0.994401
B6	23.9	TGFB	LHX8_g2	TGFB	D2	LHX8	0.973523
B7	3.52	CGS	ADORA2A_g2	CGS	D2	ADORA2A	0.813873
B7	2.68	CGS	ADORA2A_g2	CGS	D2	ADORA2A	1.30414
B7	22	CYC	ADORA2A_g2	CGS	D2	ADORA2A	1.11534
B7	31.3	TAC	ADORA2A_g2	CGS	D2	ADORA2A	1.25577
B7	28.1	TGFB	ADORA2A_g2	CGS	D2	ADORA2A	1.25868
B8	1.26	CGS	PLXNA4_g2	CGS	D2	PLXNA4	0.613139
B8	21.3	CYC	PLXNA4_g2	CGS	D2	PLXNA4	1.07985
B8	24.5	TAC	PLXNA4_g2	CGS	D2	PLXNA4	0.982949
B8	18.7	TGFB	PLXNA4_g2	CGS	D2	PLXNA4	0.837626
B9	1.59	CGS	NFKBIA_g2	CYC	D2	NFKBIA	0.773723
B9	20.9	CYC	NFKBIA_g2	CYC	D2	NFKBIA	1.05957
B9	26.8	TAC	NFKBIA_g2	CYC	D2	NFKBIA	1.07523
B9	26.3	TGFB	NFKBIA_g2	CYC	D2	NFKBIA	1.17805
B10	2.13	CGS	CYC1_g2	PAN	D2	CYC1	1.0365
B10	28.4	CYC	CYC1_g2	PAN	D2	CYC1	1.4398
B10	35.8	TAC	CYC1_g2	PAN	D2	CYC1	1.43631
B10	28.4	TGFB	CYC1_g2	PAN	D2	CYC1	1.27212
B11	1.79	CGS	FKBP1A_g2	TAC	D2	FKBP1A	0.871046
B11	22	CYC	FKBP1A_g2	TAC	D2	FKBP1A	1.11534
B11	51	TAC	FKBP1A_g2	TAC	D2	FKBP1A	2.04614
B11	28.6	TGFB	FKBP1A_g2	TAC	D2	FKBP1A	1.28108
B12	1.26	CGS	LHX8_g2	TGFB	D2	LHX8	0.613139
B12	21.3	CYC	LHX8_g2	TGFB	D2	LHX8	1.07985
B12	23.8	TAC	LHX8_g2	TGFB	D2	LHX8	0.954865
B12	25.3	TGFB	LHX8_g2	TGFB	D2	LHX8	1.13326
C1	6.66	CGS	FAM105A_g1	CGS	D2	FAM105A	1.53988
C1	2.04	CGS	FAM105A_g1	CGS	D2	FAM105A	0.992701
C1	17.6	CYC	FAM105A_g1	CGS	D2	FAM105A	0.892269
C1	20.4	TAC	FAM105A_g1	CGS	D2	FAM105A	0.818455
C1	25.7	TAC	FAM105A_g1	CGS	D2	FAM105A	0.818471
C1	23.1	TGFB	FAM105A_g1	CGS	D2	FAM105A	1.03471
C1	20.3	TGFB	FAM105A_g1	CGS	D2	FAM105A	0.826884
C2	4.46	CGS	AAVS1_g1	CTRL	D2	AAVS1	1.03121
C2	1.74	CGS	AAVS1_g1	CTRL	D2	AAVS1	0.846715
C2	19.8	CYC	AAVS1_g1	CTRL	D2	AAVS1	1.0038
C2	23.1	TAC	AAVS1_g1	CTRL	D2	AAVS1	0.92678
C2	29.4	TAC	AAVS1_g1	CTRL	D2	AAVS1	0.936306
C2	22.5	TGFB	AAVS1_g1	CTRL	D2	AAVS1	1.00784
C2	24	TGFB	AAVS1_g1	CTRL	D2	AAVS1	0.977597
C3	4.31	CGS	PIM2_g1	CYC	D2	PIM2	0.996532
C3	1.62	CGS	PIM2_g1	CYC	D2	PIM2	0.788321
C3	21.6	CYC	PIM2_g1	CYC	D2	PIM2	1.09506
C3	23.4	TAC	PIM2_g1	CYC	D2	PIM2	0.938816
C3	29.9	TAC	PIM2_g1	CYC	D2	PIM2	0.952229
C3	21	TGFB	PIM2_g1	CYC	D2	PIM2	0.940649
C3	23.1	TGFB	PIM2_g1	CYC	D2	PIM2	0.940937
C4	8.99	CGS	FAM49B_g1	PAN	D2	FAM49B	2.07861
C4	3.83	CGS	FAM49B_g1	PAN	D2	FAM49B	1.86375
C4	28.7	CYC	FAM49B_g1	PAN	D2	FAM49B	1.45501
C4	40	TAC	FAM49B_g1	PAN	D2	FAM49B	1.60481
C4	46.6	TAC	FAM49B_g1	PAN	D2	FAM49B	1.48408
C4	30	TGFB	FAM49B_g1	PAN	D2	FAM49B	1.34378
C4	28.4	TGFB	FAM49B_g1	PAN	D2	FAM49B	1.15682
C5	6.99	CGS	PFN1_g1	PAN	D2	PFN1	1.61618
C5	4.46	CGS	PFN1_g1	PAN	D2	PFN1	2.17032
C5	35.6	CYC	PFN1_g1	PAN	D2	PFN1	1.80482
C5	38.8	TAC	PFN1_g1	PAN	D2	PFN1	1.55667
C5	49.5	TAC	PFN1_g1	PAN	D2	PFN1	1.57643
C5	40.3	TGFB	PFN1_g1	PAN	D2	PFN1	1.80515
C5	36.7	TGFB	PFN1_g1	PAN	D2	PFN1	1.49491
C6	6.91	CGS	SIRT7_g1	TGFB	D2	SIRT7	1.59769
C6	4.4	CGS	SIRT7_g1	TGFB	D2	SIRT7	2.14112
C6	27.8	CYC	SIRT7_g1	TGFB	D2	SIRT7	1.40938
C6	34.9	TAC	SIRT7_g1	TGFB	D2	SIRT7	1.4002
C6	40.3	TAC	SIRT7_g1	TGFB	D2	SIRT7	1.28344
C6	26.4	TGFB	SIRT7_g1	TGFB	D2	SIRT7	1.18253
C6	25.8	TGFB	SIRT7_g1	TGFB	D2	SIRT7	1.05092
C7	3.37	CGS	FAM105A_g1	CGS	D2	FAM105A	0.779191
C7	2.39	CGS	FAM105A_g1	CGS	D2	FAM105A	1.16302
C7	18.1	CYC	FAM105A_g1	CGS	D2	FAM105A	0.917617
C7	25.3	TAC	FAM105A_g1	CGS	D2	FAM105A	1.01505
C7	20.7	TGFB	FAM105A_g1	CGS	D2	FAM105A	0.927212
C8	1.81	CGS	AAVS1_g1	CTRL	D2	AAVS1	0.880779
C8	18.3	CYC	AAVS1_g1	CTRL	D2	AAVS1	0.927757
C8	23.5	TAC	AAVS1_g1	CTRL	D2	AAVS1	0.942828
C8	20.9	TGFB	AAVS1_g1	CTRL	D2	AAVS1	0.93617
C9	1.93	CGS	PIM2_g1	CYC	D2	PIM2	0.939173
C9	20.2	CYC	PIM2_g1	CYC	D2	PIM2	1.02408
C9	24.9	TAC	PIM2_g1	CYC	D2	PIM2	0.998997
C9	20.4	TGFB	PIM2_g1	CYC	D2	PIM2	0.913774
C10	5.36	CGS	FAM49B_g1	PAN	D2	FAM49B	2.60827
C10	26.7	CYC	FAM49B_g1	PAN	D2	FAM49B	1.35361
C10	42.7	TAC	FAM49B_g1	PAN	D2	FAM49B	1.71314
C10	30.7	TGFB	FAM49B_g1	PAN	D2	FAM49B	1.37514
C11	4.35	CGS	PFN1_g1	PAN	D2	PFN1	2.11679
C11	42.1	CYC	PFN1_g1	PAN	D2	PFN1	2.13435
C11	36.9	TAC	PFN1_g1	PAN	D2	PFN1	1.48044
C11	33.4	TGFB	PFN1_g1	PAN	D2	PFN1	1.49608
C12	2.82	CGS	SIRT7_g1	TGFB	D2	SIRT7	1.37226
C12	24.8	CYC	SIRT7_g1	TGFB	D2	SIRT7	1.25729
C12	29.8	TAC	SIRT7_g1	TGFB	D2	SIRT7	1.19559
C12	27.4	TGFB	SIRT7_g1	TGFB	D2	SIRT7	1.22732
D1	5.99	CGS	FAM105A_g2	CGS	D2	FAM105A	1.38497
D1	2.45	CGS	FAM105A_g2	CGS	D2	FAM105A	1.19221
D1	18.6	CYC	FAM105A_g2	CGS	D2	FAM105A	0.942966
D1	22.5	TAC	FAM105A_g2	CGS	D2	FAM105A	0.902708
D1	26.3	TAC	FAM105A_g2	CGS	D2	FAM105A	0.83758
D1	20.8	TGFB	FAM105A_g2	CGS	D2	FAM105A	0.931691
D1	19.5	TGFB	FAM105A_g2	CGS	D2	FAM105A	0.794297
D2	4.19	CGS	AAVS1_g2	CTRL	D2	AAVS1	0.968786
D2	1.97	CGS	AAVS1_g2	CTRL	D2	AAVS1	0.958637
D2	20	CYC	AAVS1_g2	CTRL	D2	AAVS1	1.01394
D2	24.7	TAC	AAVS1_g2	CTRL	D2	AAVS1	0.990973
D2	33.4	TAC	AAVS1_g2	CTRL	D2	AAVS1	1.06369
D2	24.8	TGFB	AAVS1_g2	CTRL	D2	AAVS1	1.11086
D2	25.1	TGFB	AAVS1_g2	CTRL	D2	AAVS1	1.0224
D3	2.36	CGS	PIM2_g2	CYC	D2	PIM2	0.545665
D3	1.14	CGS	PIM2_g2	CYC	D2	PIM2	0.554745
D3	18.9	CYC	PIM2_g2	CYC	D2	PIM2	0.958175
D3	24.7	TAC	PIM2_g2	CYC	D2	PIM2	0.990973
D3	31.7	TAC	PIM2_g2	CYC	D2	PIM2	1.00955
D3	19.5	TGFB	PIM2_g2	CYC	D2	PIM2	0.87346
D3	17	TGFB	PIM2_g2	CYC	D2	PIM2	0.692464
D4	6.81	CGS	FAM49B_g2	PAN	D2	FAM49B	1.57457
D4	4.67	CGS	FAM49B_g2	PAN	D2	FAM49B	2.27251
D4	29.1	CYC	FAM49B_g2	PAN	D2	FAM49B	1.47529
D4	48.2	TAC	FAM49B_g2	PAN	D2	FAM49B	1.9338
D4	52.3	TAC	FAM49B_g2	PAN	D2	FAM49B	1.66561
D4	32.3	TGFB	FAM49B_g2	PAN	D2	FAM49B	1.44681
D4	30.8	TGFB	FAM49B_g2	PAN	D2	FAM49B	1.25458
D5	11.6	CGS	PFN1_g2	PAN	D2	PFN1	2.68208
D5	10.7	CGS	PFN1_g2	PAN	D2	PFN1	5.20681
D5	48.6	CYC	PFN1_g2	PAN	D2	PFN1	2.46388
D5	54.1	TAC	PFN1_g2	PAN	D2	PFN1	2.17051
D5	56.2	TAC	PFN1_g2	PAN	D2	PFN1	1.78981
D5	43	TGFB	PFN1_g2	PAN	D2	PFN1	1.92609
D5	41.9	TGFB	PFN1_g2	PAN	D2	PFN1	1.70672
D6	3.49	CGS	SIRT7_g2	TGFB	D2	SIRT7	0.806936
D6	2.44	CGS	SIRT7_g2	TGFB	D2	SIRT7	1.18735
D6	19.3	CYC	SIRT7_g2	TGFB	D2	SIRT7	0.978454
D6	31.8	TAC	SIRT7_g2	TGFB	D2	SIRT7	1.27583
D6	37.8	TAC	SIRT7_g2	TGFB	D2	SIRT7	1.20382
D6	22.7	TGFB	SIRT7_g2	TGFB	D2	SIRT7	1.0168
D6	21.5	TGFB	SIRT7_g2	TGFB	D2	SIRT7	0.875764
D7	2.8	CGS	FAM105A_g2	CGS	D2	FAM105A	1.36253
D7	18.3	CYC	FAM105A_g2	CGS	D2	FAM105A	0.927757
D7	26.6	TAC	FAM105A_g2	CGS	D2	FAM105A	1.0672
D7	20.7	TGFB	FAM105A_g2	CGS	D2	FAM105A	0.927212
D8	2.7	CGS	AAVS1_g2	CTRL	D2	AAVS1	1.31387
D8	20.8	CYC	AAVS1_g2	CTRL	D2	AAVS1	1.0545
D8	28.4	TAC	AAVS1_g2	CTRL	D2	AAVS1	1.13942
D8	21.1	TGFB	AAVS1_g2	CTRL	D2	AAVS1	0.945129
D9	1.46	CGS	PIM2_g2	CYC	D2	PIM2	0.710462
D9	17.7	CYC	PIM2_g2	CYC	D2	PIM2	0.897338
D9	25.8	TAC	PIM2_g2	CYC	D2	PIM2	1.03511
D9	16.8	TGFB	PIM2_g2	CYC	D2	PIM2	0.75252
D10	3.7	CGS	FAM49B_g2	PAN	D2	FAM49B	1.80049
D10	29.4	CYC	FAM49B_g2	PAN	D2	FAM49B	1.49049
D10	43.6	TAC	FAM49B_g2	PAN	D2	FAM49B	1.74925
D10	34.5	TGFB	FAM49B_g2	PAN	D2	FAM49B	1.54535
D11	10.7	CGS	PFN1_g2	PAN	D2	PFN1	5.20681
D11	54.6	CYC	PFN1_g2	PAN	D2	PFN1	2.76806
D11	37.1	TAC	PFN1_g2	PAN	D2	PFN1	1.48847
D11	29.3	TGFB	PFN1_g2	PAN	D2	PFN1	1.31243
D12	1.38	CGS	SIRT7_g2	TGFB	D2	SIRT7	0.671533
D12	19.5	CYC	SIRT7_g2	TGFB	D2	SIRT7	0.988593
D12	23	TAC	SIRT7_g2	TGFB	D2	SIRT7	0.922768
D12	20.6	TGFB	SIRT7_g2	TGFB	D2	SIRT7	0.922732
E1	10.6	CGS	NKX2-6_g1	CGS	D2	NKX2-6	2.45087
E1	4.4	CGS	NKX2-6_g1	CGS	D2	NKX2-6	2.14112
E1	25.9	CYC	NKX2-6_g1	CGS	D2	NKX2-6	1.31305
E1	37	TAC	NKX2-6_g1	CGS	D2	NKX2-6	1.48445
E1	40.5	TAC	NKX2-6_g1	CGS	D2	NKX2-6	1.28981
E1	35.8	TGFB	NKX2-6_g1	CGS	D2	NKX2-6	1.60358
E1	32.6	TGFB	NKX2-6_g1	CGS	D2	NKX2-6	1.3279
E2	3.97	CGS	MOB3C_g1	CYC	D2	MOB3C	0.917919
E2	1.62	CGS	MOB3C_g1	CYC	D2	MOB3C	0.788321
E2	19	CYC	MOB3C_g1	CYC	D2	MOB3C	0.963245
E2	22.7	TAC	MOB3C_g1	CYC	D2	MOB3C	0.910732
E2	27	TAC	MOB3C_g1	CYC	D2	MOB3C	0.859873
E2	24.4	TGFB	MOB3C_g1	CYC	D2	MOB3C	1.09295
E2	23.9	TGFB	MOB3C_g1	CYC	D2	MOB3C	0.973523
E3	4	CGS	PPIA_g1	CYC	D2	PPIA	0.924855
E3	2.05	CGS	PPIA_g1	CYC	D2	PPIA	0.997567
E3	37.5	CYC	PPIA_g1	CYC	D2	PPIA	1.90114
E3	25.9	TAC	PPIA_g1	CYC	D2	PPIA	1.03912
E3	29.2	TAC	PPIA_g1	CYC	D2	PPIA	0.929936
E3	20.5	TGFB	PPIA_g1	CYC	D2	PPIA	0.918253
E3	20.9	TGFB	PPIA_g1	CYC	D2	PPIA	0.851324
E5	4.62	CGS	TGIF2_g1	TAC	D2	TGIF2	1.06821
E5	2.72	CGS	TGIF2_g1	TAC	D2	TGIF2	1.3236
E5	20.5	CYC	TGIF2_g1	TAC	D2	TGIF2	1.03929
E5	29.9	TAC	TGIF2_g1	TAC	D2	TGIF2	1.1996
E5	35.3	TAC	TGIF2_g1	TAC	D2	TGIF2	1.1242
E5	26.6	TGFB	TGIF2_g1	TAC	D2	TGIF2	1.19149
E5	24.5	TGFB	TGIF2_g1	TAC	D2	TGIF2	0.997963
E6	11.3	CGS	TGFBR1_g1	TGFB	D2	TGFBR1	2.61272
E6	7.53	CGS	TGFBR1_g1	TGFB	D2	TGFBR1	3.66423
E6	25.2	CYC	TGFBR1_g1	TGFB	D2	TGFBR1	1.27757
E6	37.7	TAC	TGFBR1_g1	TGFB	D2	TGFBR1	1.51254
E6	40.1	TAC	TGFBR1_g1	TGFB	D2	TGFBR1	1.27707
E6	45.6	TGFB	TGFBR1_g1	TGFB	D2	TGFBR1	2.04255
E6	47	TGFB	TGFBR1_g1	TGFB	D2	TGFBR1	1.91446
E7	4.76	CGS	NKX2-6_g1	CGS	D2	NKX2-6	2.3163
E7	26.5	CYC	NKX2-6_g1	CGS	D2	NKX2-6	1.34347
E7	41.1	TAC	NKX2-6_g1	CGS	D2	NKX2-6	1.64895
E7	32.4	TGFB	NKX2-6_g1	CGS	D2	NKX2-6	1.45129
E8	2.51	CGS	MOB3C_g1	CYC	D2	MOB3C	1.22141
E8	19.3	CYC	MOB3C_g1	CYC	D2	MOB3C	0.978454
E8	25.5	TAC	MOB3C_g1	CYC	D2	MOB3C	1.02307
E8	21.4	TGFB	MOB3C_g1	CYC	D2	MOB3C	0.958567
E9	2.07	CGS	PPIA_g1	CYC	D2	PPIA	1.0073
E9	36.3	CYC	PPIA_g1	CYC	D2	PPIA	1.8403
E9	25.3	TAC	PPIA_g1	CYC	D2	PPIA	1.01505
E9	20.1	TGFB	PPIA_g1	CYC	D2	PPIA	0.900336
E11	2.14	CGS	TGIF2_g1	TAC	D2	TGIF2	1.04136
E11	20.4	CYC	TGIF2_g1	TAC	D2	TGIF2	1.03422
E11	23.9	TAC	TGIF2_g1	TAC	D2	TGIF2	0.958877
E11	23.8	TGFB	TGIF2_g1	TAC	D2	TGIF2	1.06607
E12	10.1	CGS	TGFBR1_g1	TGFB	D2	TGFBR1	4.91484
E12	26.6	CYC	TGFBR1_g1	TGFB	D2	TGFBR1	1.34854
E12	33.4	TAC	TGFBR1_g1	TGFB	D2	TGFBR1	1.34002
E12	52.4	TGFB	TGFBR1_g1	TGFB	D2	TGFBR1	2.34714
F1	8.52	CGS	NKX2-6_g2	CGS	D2	NKX2-6	1.96994
F1	2.29	CGS	NKX2-6_g2	CGS	D2	NKX2-6	1.11436
F1	25	CYC	NKX2-6_g2	CGS	D2	NKX2-6	1.26743
F1	27.7	TAC	NKX2-6_g2	CGS	D2	NKX2-6	1.11133
F1	32.6	TAC	NKX2-6_g2	CGS	D2	NKX2-6	1.03822
F1	27.7	TGFB	NKX2-6_g2	CGS	D2	NKX2-6	1.24076
F1	27.9	TGFB	NKX2-6_g2	CGS	D2	NKX2-6	1.13646
F2	4.21	CGS	MOB3C_g2	CYC	D2	MOB3C	0.97341
F2	1.49	CGS	MOB3C_g2	CYC	D2	MOB3C	0.725061
F2	23	CYC	MOB3C_g2	CYC	D2	MOB3C	1.16603
F2	25	TAC	MOB3C_g2	CYC	D2	MOB3C	1.00301
F2	27.9	TAC	MOB3C_g2	CYC	D2	MOB3C	0.888535
F2	22.3	TGFB	MOB3C_g2	CYC	D2	MOB3C	0.99888
F2	22.9	TGFB	MOB3C_g2	CYC	D2	MOB3C	0.93279
F3	3.05	CGS	PPIA_g2	CYC	D2	PPIA	0.705202
F3	1.52	CGS	PPIA_g2	CYC	D2	PPIA	0.739659
F3	38.4	CYC	PPIA_g2	CYC	D2	PPIA	1.94677
F3	22.4	TAC	PPIA_g2	CYC	D2	PPIA	0.898696
F3	29.7	TAC	PPIA_g2	CYC	D2	PPIA	0.94586
F3	19.1	TGFB	PPIA_g2	CYC	D2	PPIA	0.855543
F3	19.9	TGFB	PPIA_g2	CYC	D2	PPIA	0.810591
F5	8	CGS	TGIF2_g2	TAC	D2	TGIF2	1.84971
F5	5.18	CGS	TGIF2_g2	TAC	D2	TGIF2	2.52068
F5	35.3	CYC	TGIF2_g2	TAC	D2	TGIF2	1.78961
F5	45.8	TAC	TGIF2_g2	TAC	D2	TGIF2	1.83751
F5	51.1	TAC	TGIF2_g2	TAC	D2	TGIF2	1.62739
F5	40.2	TGFB	TGIF2_g2	TAC	D2	TGIF2	1.80067
F5	40.1	TGFB	TGIF2_g2	TAC	D2	TGIF2	1.6334
F6	15.7	CGS	TGFBR1_g2	TGFB	D2	TGFBR1	3.63006
F6	11	CGS	TGFBR1_g2	TGFB	D2	TGFBR1	5.3528
F6	24.8	CYC	TGFBR1_g2	TGFB	D2	TGFBR1	1.25729
F6	37.6	TAC	TGFBR1_g2	TGFB	D2	TGFBR1	1.50853
F6	37.7	TAC	TGFBR1_g2	TGFB	D2	TGFBR1	1.20064
F6	47.9	TGFB	TGFBR1_g2	TGFB	D2	TGFBR1	2.14558
F6	47.9	TGFB	TGFBR1_g2	TGFB	D2	TGFBR1	1.95112
F7	2.52	CGS	NKX2-6_g2	CGS	D2	NKX2-6	1.22628
F7	23.2	CYC	NKX2-6_g2	CGS	D2	NKX2-6	1.17617
F7	34.6	TAC	NKX2-6_g2	CGS	D2	NKX2-6	1.38816
F7	25	TGFB	NKX2-6_g2	CGS	D2	NKX2-6	1.11982
F8	1.71	CGS	MOB3C_g2	CYC	D2	MOB3C	0.832117
F8	19.7	CYC	MOB3C_g2	CYC	D2	MOB3C	0.998733
F8	26.4	TAC	MOB3C_g2	CYC	D2	MOB3C	1.05918
F8	19	TGFB	MOB3C_g2	CYC	D2	MOB3C	0.851064
F9	1.64	CGS	PPIA_g2	CYC	D2	PPIA	0.798054
F9	39.7	CYC	PPIA_g2	CYC	D2	PPIA	2.01267
F9	22.3	TAC	PPIA_g2	CYC	D2	PPIA	0.894684
F9	20.5	TGFB	PPIA_g2	CYC	D2	PPIA	0.918253
F11	4.44	CGS	TGIF2_g2	TAC	D2	TGIF2	2.16058
F11	36.8	CYC	TGIF2_g2	TAC	D2	TGIF2	1.86565
F11	44.8	TAC	TGIF2_g2	TAC	D2	TGIF2	1.79739
F11	35.9	TGFB	TGIF2_g2	TAC	D2	TGIF2	1.60806
F12	10.7	CGS	TGFBR1_g2	TGFB	D2	TGFBR1	5.20681
F12	26.1	CYC	TGFBR1_g2	TGFB	D2	TGFBR1	1.32319
F12	33.4	TAC	TGFBR1_g2	TGFB	D2	TGFBR1	1.34002
F12	48.9	TGFB	TGFBR1_g2	TGFB	D2	TGFBR1	2.19037
G1	17.5	CGS	PDE4C_g1	CGS	D2	PDE4C	4.04624
G1	6.5	CGS	PDE4C_g1	CGS	D2	PDE4C	3.16302
G1	32.1	CYC	PDE4C_g1	CGS	D2	PDE4C	1.62738
G1	35.8	TAC	PDE4C_g1	CGS	D2	PDE4C	1.43631
G1	43.8	TAC	PDE4C_g1	CGS	D2	PDE4C	1.3949
G1	38	TGFB	PDE4C_g1	CGS	D2	PDE4C	1.70213
G1	36.5	TGFB	PDE4C_g1	CGS	D2	PDE4C	1.48676
G2	5.11	CGS	NFKB2_g1	CYC	D2	NFKB2	1.1815
G2	1.45	CGS	NFKB2_g1	CYC	D2	NFKB2	0.705596
G2	22.8	CYC	NFKB2_g1	CYC	D2	NFKB2	1.15589
G2	25.1	TAC	NFKB2_g1	CYC	D2	NFKB2	1.00702
G2	29.6	TAC	NFKB2_g1	CYC	D2	NFKB2	0.942675
G2	26.5	TGFB	NFKB2_g1	CYC	D2	NFKB2	1.18701
G2	29.3	TGFB	NFKB2_g1	CYC	D2	NFKB2	1.19348
G3	19.7	CGS	CBLB_g1	PAN	D2	CBLB	4.55491
G3	6.88	CGS	CBLB_g1	PAN	D2	CBLB	3.34793
G3	40.1	CYC	CBLB_g1	PAN	D2	CBLB	2.03295
G3	50.5	TAC	CBLB_g1	PAN	D2	CBLB	2.02608
G3	55	TAC	CBLB_g1	PAN	D2	CBLB	1.75159
G3	45.1	TGFB	CBLB_g1	PAN	D2	CBLB	2.02016
G3	50.4	TGFB	CBLB_g1	PAN	D2	CBLB	2.05295
G4	2.6	CGS	TMEM222_g1	PAN	D2	TMEM222	0.601156
G4	1.68	CGS	TMEM222_g1	PAN	D2	TMEM222	0.817518
G4	14.3	CYC	TMEM222_g1	PAN	D2	TMEM222	0.724968
G4	21.6	TAC	TMEM222_g1	PAN	D2	TMEM222	0.8666
G4	26.1	TAC	TMEM222_g1	PAN	D2	TMEM222	0.83121
G4	18.6	TGFB	TMEM222_g1	PAN	D2	TMEM222	0.833147
G4	21.3	TGFB	TMEM222_g1	PAN	D2	TMEM222	0.867617
G5	10.7	CGS	GTF2I_g1	TGFB	D2	GTF2I	2.47399
G5	9.68	CGS	GTF2I_g1	TGFB	D2	GTF2I	4.71046
G5	37.4	CYC	GTF2I_g1	TGFB	D2	GTF2I	1.89607
G5	45.6	TAC	GTF2I_g1	TGFB	D2	GTF2I	1.82949
G5	48.7	TAC	GTF2I_g1	TGFB	D2	GTF2I	1.55096
G5	40.4	TGFB	GTF2I_g1	TGFB	D2	GTF2I	1.80963
G5	38.8	TGFB	GTF2I_g1	TGFB	D2	GTF2I	1.58045
G6	15.2	CGS	TGFBR2_g1	TGFB	D2	TGFBR2	3.51445
G6	10.3	CGS	TGFBR2_g1	TGFB	D2	TGFBR2	5.01217
G6	23.1	CYC	TGFBR2_g1	TGFB	D2	TGFBR2	1.1711
G6	33.5	TAC	TGFBR2_g1	TGFB	D2	TGFBR2	1.34403
G6	35.1	TAC	TGFBR2_g1	TGFB	D2	TGFBR2	1.11783
G6	46.4	TGFB	TGFBR2_g1	TGFB	D2	TGFBR2	2.07839
G6	47.6	TGFB	TGFBR2_g1	TGFB	D2	TGFBR2	1.9389
G7	7.2	CGS	PDE4C_g1	CGS	D2	PDE4C	3.50365
G7	32.9	CYC	PDE4C_g1	CGS	D2	PDE4C	1.66793
G7	36.7	TAC	PDE4C_g1	CGS	D2	PDE4C	1.47242
G7	35.4	TGFB	PDE4C_g1	CGS	D2	PDE4C	1.58567
G8	1.4	CGS	NFKB2_g1	CYC	D2	NFKB2	0.681265
G8	23.6	CYC	NFKB2_g1	CYC	D2	NFKB2	1.19645
G8	31	TAC	NFKB2_g1	CYC	D2	NFKB2	1.24373
G8	27.3	TGFB	NFKB2_g1	CYC	D2	NFKB2	1.22284
G9	10.4	CGS	CBLB_g1	PAN	D2	CBLB	5.06083
G9	42.1	CYC	CBLB_g1	PAN	D2	CBLB	2.13435
G9	49.3	TAC	CBLB_g1	PAN	D2	CBLB	1.97793
G9	45.8	TGFB	CBLB_g1	PAN	D2	CBLB	2.05151
G10	1.05	CGS	TMEM222_g1	PAN	D2	TMEM222	0.510949
G10	13.7	CYC	TMEM222_g1	PAN	D2	TMEM222	0.69455
G10	17.8	TAC	TMEM222_g1	PAN	D2	TMEM222	0.714142
G10	14.6	TGFB	TMEM222_g1	PAN	D2	TMEM222	0.653975
G11	7.57	CGS	GTF2I_g1	TGFB	D2	GTF2I	3.6837
G11	38.1	CYC	GTF2I_g1	TGFB	D2	GTF2I	1.93156
G11	43.2	TAC	GTF2I_g1	TGFB	D2	GTF2I	1.7332
G11	41.1	TGFB	GTF2I_g1	TGFB	D2	GTF2I	1.84099
G12	10.5	CGS	TGFBR2_g1	TGFB	D2	TGFBR2	5.10949
G12	23.3	CYC	TGFBR2_g1	TGFB	D2	TGFBR2	1.18124
G12	29.3	TAC	TGFBR2_g1	TGFB	D2	TGFBR2	1.17553
G12	45.3	TGFB	TGFBR2_g1	TGFB	D2	TGFBR2	2.02912
H1	5.87	CGS	PDE4C_g2	CGS	D2	PDE4C	1.35723
H1	3.04	CGS	PDE4C_g2	CGS	D2	PDE4C	1.47932
H1	23.7	CYC	PDE4C_g2	CGS	D2	PDE4C	1.20152
H1	26.1	TAC	PDE4C_g2	CGS	D2	PDE4C	1.04714
H1	28.9	TAC	PDE4C_g2	CGS	D2	PDE4C	0.920382
H1	27.1	TGFB	PDE4C_g2	CGS	D2	PDE4C	1.21389
H1	31.3	TGFB	PDE4C_g2	CGS	D2	PDE4C	1.27495
H2	2.93	CGS	NFKB2_g2	CYC	D2	NFKB2	0.677457
H2	0.82	CGS	NFKB2_g2	CYC	D2	NFKB2	0.399027
H2	19	CYC	NFKB2_g2	CYC	D2	NFKB2	0.963245
H2	23.6	TAC	NFKB2_g2	CYC	D2	NFKB2	0.946841
H2	22.9	TAC	NFKB2_g2	CYC	D2	NFKB2	0.729299
H2	24.4	TGFB	NFKB2_g2	CYC	D2	NFKB2	1.09295
H2	24.1	TGFB	NFKB2_g2	CYC	D2	NFKB2	0.98167
H3	18.2	CGS	CBLB_g2	PAN	D2	CBLB	4.20809
H3	6.36	CGS	CBLB_g2	PAN	D2	CBLB	3.09489
H3	42.4	CYC	CBLB_g2	PAN	D2	CBLB	2.14956
H3	44.2	TAC	CBLB_g2	PAN	D2	CBLB	1.77332
H3	46.6	TAC	CBLB_g2	PAN	D2	CBLB	1.48408
H3	43.5	TGFB	CBLB_g2	PAN	D2	CBLB	1.94849
H3	43	TGFB	CBLB_g2	PAN	D2	CBLB	1.75153
H4	4.28	CGS	TMEM222_g2	PAN	D2	TMEM222	0.989595
H4	1.74	CGS	TMEM222_g2	PAN	D2	TMEM222	0.846715
H4	18.6	CYC	TMEM222_g2	PAN	D2	TMEM222	0.942966
H4	18.2	TAC	TMEM222_g2	PAN	D2	TMEM222	0.730191
H4	19.9	TAC	TMEM222_g2	PAN	D2	TMEM222	0.633758
H4	18.4	TGFB	TMEM222_g2	PAN	D2	TMEM222	0.824188
H4	19.3	TGFB	TMEM222_g2	PAN	D2	TMEM222	0.786151
H5	4.99	CGS	GTF2I_g2	TGFB	D2	GTF2I	1.15376
H5	4.66	CGS	GTF2I_g2	TGFB	D2	GTF2I	2.26764
H5	22	CYC	GTF2I_g2	TGFB	D2	GTF2I	1.11534
H5	27.1	TAC	GTF2I_g2	TGFB	D2	GTF2I	1.08726
H5	28.7	TAC	GTF2I_g2	TGFB	D2	GTF2I	0.914013
H5	27.9	TGFB	GTF2I_g2	TGFB	D2	GTF2I	1.24972
H5	25.6	TGFB	GTF2I_g2	TGFB	D2	GTF2I	1.04277
H6	10.6	CGS	TGFBR2_g2	TGFB	D2	TGFBR2	2.45087
H6	10.4	CGS	TGFBR2_g2	TGFB	D2	TGFBR2	5.06083
H6	27.1	CYC	TGFBR2_g2	TGFB	D2	TGFBR2	1.37389
H6	33	TAC	TGFBR2_g2	TGFB	D2	TGFBR2	1.32397
H6	35.2	TAC	TGFBR2_g2	TGFB	D2	TGFBR2	1.12102
H6	48.7	TGFB	TGFBR2_g2	TGFB	D2	TGFBR2	2.18141
H6	46.9	TGFB	TGFBR2_g2	TGFB	D2	TGFBR2	1.91039
H7	2.33	CGS	PDE4C_g2	CGS	D2	PDE4C	1.13382
H7	23.2	CYC	PDE4C_g2	CGS	D2	PDE4C	1.17617
H7	28.7	TAC	PDE4C_g2	CGS	D2	PDE4C	1.15145
H7	26.3	TGFB	PDE4C_g2	CGS	D2	PDE4C	1.17805
H8	1.43	CGS	NFKB2_g2	CYC	D2	NFKB2	0.695864
H8	20	CYC	NFKB2_g2	CYC	D2	NFKB2	1.01394
H8	21.4	TAC	NFKB2_g2	CYC	D2	NFKB2	0.858576
H8	21.5	TGFB	NFKB2_g2	CYC	D2	NFKB2	0.963046
H9	10.5	CGS	CBLB_g2	PAN	D2	CBLB	5.10949
H9	37.3	CYC	CBLB_g2	PAN	D2	CBLB	1.891
H9	43.3	TAC	CBLB_g2	PAN	D2	CBLB	1.73721
H9	42.8	TGFB	CBLB_g2	PAN	D2	CBLB	1.91713
H10	1.97	CGS	TMEM222_g2	PAN	D2	TMEM222	0.958637
H10	17.2	CYC	TMEM222_g2	PAN	D2	TMEM222	0.87199
H10	19.5	TAC	TMEM222_g2	PAN	D2	TMEM222	0.782347
H10	19.4	TGFB	TMEM222_g2	PAN	D2	TMEM222	0.868981
H11	2.57	CGS	GTF2I_g2	TGFB	D2	GTF2I	1.25061
H11	22.2	CYC	GTF2I_g2	TGFB	D2	GTF2I	1.12548
H11	26.9	TAC	GTF2I_g2	TGFB	D2	GTF2I	1.07924
H11	21.2	TGFB	GTF2I_g2	TGFB	D2	GTF2I	0.949608
H12	9.32	CGS	TGFBR2_g2	TGFB	D2	TGFBR2	4.53528
H12	29	CYC	TGFBR2_g2	TGFB	D2	TGFBR2	1.47022
H12	33	TAC	TGFBR2_g2	TGFB	D2	TGFBR2	1.32397
H12	47	TGFB	TGFBR2_g2	TGFB	D2	TGFBR2	2.10526

## Sheet: Fig_ED1h
hgnc_symbol	tissue2	value	value_zs
NF1	Adipocyte	7.57222	0.210859
NF1	AdrenalCortex	9.05	0.351081
NF1	Adrenalgland	6.38889	0.0985767
NF1	Amygdala	8.02778	0.254085
NF1	Appendix	9.24444	0.369531
NF1	AtrioventricularNode	8.53889	0.302583
NF1	BDCA4+_DentriticCells	7.63333	0.216658
NF1	Bonemarrow	7.56667	0.210332
NF1	BronchialEpithelialCells	7.00556	0.15709
NF1	CardiacMyocytes	12.0222	0.633105
NF1	Caudatenucleus	7.47222	0.201371
NF1	CD105+_Endothelial	7.1	0.166052
NF1	CD14+_Monocytes	7.8	0.232472
NF1	CD19+_BCells(neg._sel.)	7.73889	0.226674
NF1	CD33+_Myeloid	8.95	0.341592
NF1	CD34+	8.98889	0.345282
NF1	CD4+_Tcells	7.49444	0.203479
NF1	CD56+_NKCells	8.53333	0.302056
NF1	CD71+_EarlyErythroid	6.66667	0.124934
NF1	CD8+_Tcells	7.18333	0.173959
NF1	Cerebellum	6.50556	0.109647
NF1	CerebellumPeduncles	10.2833	0.468108
NF1	CiliaryGanglion	8.95556	0.342119
NF1	CingulateCortex	10.3	0.469689
NF1	colon	9.13333	0.358988
NF1	Colorectaladenocarcinoma	7.19444	0.175013
NF1	DorsalRootGanglion	7.26111	0.181339
NF1	Fetalbrain	9.5	0.39378
NF1	Fetalliver	6.26111	0.0864523
NF1	Fetallung	5.35	0
NF1	FetalThyroid	7.36667	0.191355
NF1	GlobusPallidus	8.15556	0.26621
NF1	Heart	10.6056	0.498682
NF1	Hypothalamus	8.66111	0.31418
NF1	Kidney	6.49444	0.108593
NF1	Liver	10.0778	0.448603
NF1	Lung	7.61667	0.215076
NF1	Lymphnode	5.78889	0.0416447
NF1	MedullaOblongata	8.97778	0.344228
NF1	OccipitalLobe	11.5056	0.58408
NF1	OlfactoryBulb	6.56111	0.114918
NF1	Ovary	5.56667	0.0205588
NF1	Pancreas	5.81111	0.0437533
NF1	PancreaticIslet	8.01667	0.253031
NF1	ParietalLobe	11.7778	0.60991
NF1	pineal_day	14.4533	0.863785
NF1	pineal_night	11.4156	0.57554
NF1	Pituitary	8.66667	0.314707
NF1	Placenta	7.05	0.161307
NF1	Pons	7.93889	0.245651
NF1	PrefrontalCortex	15.8889	1
NF1	Prostate	8.15556	0.26621
NF1	retina	10.8944	0.526094
NF1	Salivarygland	6.01667	0.0632578
NF1	SkeletalMuscle	10.0722	0.448076
NF1	Skin	7.53333	0.207169
NF1	small_intestine	7.43333	0.197681
NF1	SmoothMuscle	8.98889	0.345282
NF1	Spinalcord	7.96667	0.248287
NF1	SubthalamicNucleus	8.6	0.308382
NF1	SuperiorCervicalGanglion	12.85	0.71165
NF1	TemporalLobe	7.28333	0.183448
NF1	Testis	5.59444	0.0231945
NF1	TestisGermCell	5.90556	0.0527148
NF1	TestisIntersitial	6.53889	0.11281
NF1	TestisLeydigCell	7.82222	0.234581
NF1	TestisSeminiferousTubule	6.46111	0.10543
NF1	Thalamus	9.52222	0.395888
NF1	Thymus	5.38333	0.00316289
NF1	Thyroid	8.83333	0.330522
NF1	Tongue	8.13333	0.264101
NF1	Tonsil	7.85556	0.237744
NF1	Trachea	6.91111	0.148129
NF1	TrigeminalGanglion	9.92778	0.43437
NF1	Uterus	5.92778	0.0548234
NF1	UterusCorpus	7.27778	0.18292
NF1	WholeBlood	7.74444	0.227201
NF1	Wholebrain	6.66111	0.124407
RASA1	Adipocyte	32.975	0.00801422
RASA1	AdrenalCortex	23.05	0.00282394
RASA1	Adrenalgland	19.1	0.000758279
RASA1	Amygdala	199.15	0.0949156
RASA1	Appendix	46.375	0.0150218
RASA1	AtrioventricularNode	20.125	0.0012943
RASA1	BDCA4+_DentriticCells	88.175	0.0368811
RASA1	Bonemarrow	22.875	0.00273242
RASA1	BronchialEpithelialCells	73.65	0.0292853
RASA1	CardiacMyocytes	40.525	0.0119625
RASA1	Caudatenucleus	47.875	0.0158062
RASA1	CD105+_Endothelial	80.875	0.0330636
RASA1	CD14+_Monocytes	82.85	0.0340964
RASA1	CD19+_BCells(neg._sel.)	71.6	0.0282132
RASA1	CD33+_Myeloid	142.95	0.0655258
RASA1	CD34+	103.5	0.0448953
RASA1	CD4+_Tcells	138.7	0.0633032
RASA1	CD56+_NKCells	72.3	0.0285793
RASA1	CD71+_EarlyErythroid	34.675	0.00890324
RASA1	CD8+_Tcells	116.675	0.0517852
RASA1	Cerebellum	33.125	0.00809267
RASA1	CerebellumPeduncles	33.5	0.00828877
RASA1	CiliaryGanglion	31.3	0.00713828
RASA1	CingulateCortex	55.25	0.019663
RASA1	colon	64.55	0.0245264
RASA1	Colorectaladenocarcinoma	19.775	0.00111127
RASA1	DorsalRootGanglion	33.575	0.00832799
RASA1	Fetalbrain	160.925	0.0749258
RASA1	Fetalliver	39.975	0.0116749
RASA1	Fetallung	58.125	0.0211664
RASA1	FetalThyroid	33.5	0.00828877
RASA1	GlobusPallidus	54.3	0.0191662
RASA1	Heart	27.95	0.0053864
RASA1	Hypothalamus	88.05	0.0368158
RASA1	Kidney	17.65	0
RASA1	Liver	40.05	0.0117141
RASA1	Lung	28.05	0.00543869
RASA1	Lymphnode	81.5	0.0333904
RASA1	MedullaOblongata	75.7	0.0303573
RASA1	OccipitalLobe	105.05	0.0457059
RASA1	OlfactoryBulb	33.725	0.00840644
RASA1	Ovary	29.175	0.00602701
RASA1	Pancreas	43.15	0.0133353
RASA1	PancreaticIslet	45.1	0.014355
RASA1	ParietalLobe	59.05	0.0216502
RASA1	pineal_day	191.07	0.0906902
RASA1	pineal_night	163.56	0.0763038
RASA1	Pituitary	108.475	0.047497
RASA1	Placenta	1929.88	1
RASA1	Pons	49.7	0.0167606
RASA1	PrefrontalCortex	218.85	0.105218
RASA1	Prostate	40.3	0.0118448
RASA1	retina	67.125	0.025873
RASA1	Salivarygland	51.15	0.0175189
RASA1	SkeletalMuscle	25.5	0.00410517
RASA1	Skin	32.525	0.0077789
RASA1	small_intestine	38.05	0.0106682
RASA1	SmoothMuscle	73.6	0.0292591
RASA1	Spinalcord	82.95	0.0341487
RASA1	SubthalamicNucleus	79.975	0.0325929
RASA1	SuperiorCervicalGanglion	38.325	0.010812
RASA1	TemporalLobe	56.7	0.0204212
RASA1	Testis	35.475	0.0093216
RASA1	TestisGermCell	92.9	0.0393521
RASA1	TestisIntersitial	52.95	0.0184602
RASA1	TestisLeydigCell	65.9	0.0252324
RASA1	TestisSeminiferousTubule	59.475	0.0218724
RASA1	Thalamus	47.375	0.0155447
RASA1	Thymus	28.3	0.00556943
RASA1	Thyroid	103.6	0.0449476
RASA1	Tongue	37.325	0.0102891
RASA1	Tonsil	44.325	0.0139497
RASA1	Trachea	48.3	0.0160284
RASA1	TrigeminalGanglion	40.55	0.0119756
RASA1	Uterus	80.275	0.0327498
RASA1	UterusCorpus	33.2	0.00813189
RASA1	WholeBlood	83.625	0.0345017
RASA1	Wholebrain	87.325	0.0364366
RASA2	Adipocyte	7.15	0.0377778
RASA2	AdrenalCortex	8.8	0.0744444
RASA2	Adrenalgland	6.6	0.0255556
RASA2	Amygdala	7.65	0.0488889
RASA2	Appendix	9.05	0.08
RASA2	AtrioventricularNode	7.1	0.0366667
RASA2	BDCA4+_DentriticCells	9.6	0.0922222
RASA2	Bonemarrow	8.25	0.0622222
RASA2	BronchialEpithelialCells	7.3	0.0411111
RASA2	CardiacMyocytes	10.25	0.106667
RASA2	Caudatenucleus	6.85	0.0311111
RASA2	CD105+_Endothelial	7.3	0.0411111
RASA2	CD14+_Monocytes	8.65	0.0711111
RASA2	CD19+_BCells(neg._sel.)	18.65	0.293333
RASA2	CD33+_Myeloid	9.7	0.0944444
RASA2	CD34+	8.8	0.0744444
RASA2	CD4+_Tcells	27.8	0.496667
RASA2	CD56+_NKCells	9.6	0.0922222
RASA2	CD71+_EarlyErythroid	7.25	0.04
RASA2	CD8+_Tcells	50.45	1
RASA2	Cerebellum	6.25	0.0177778
RASA2	CerebellumPeduncles	8.95	0.0777778
RASA2	CiliaryGanglion	6.35	0.02
RASA2	CingulateCortex	8	0.0566667
RASA2	colon	7.6	0.0477778
RASA2	Colorectaladenocarcinoma	7.65	0.0488889
RASA2	DorsalRootGanglion	6.9	0.0322222
RASA2	Fetalbrain	7.6	0.0477778
RASA2	Fetalliver	6.75	0.0288889
RASA2	Fetallung	6.25	0.0177778
RASA2	FetalThyroid	7.6	0.0477778
RASA2	GlobusPallidus	6.2	0.0166667
RASA2	Heart	11.15	0.126667
RASA2	Hypothalamus	7.9	0.0544444
RASA2	Kidney	6.35	0.02
RASA2	Liver	12	0.145556
RASA2	Lung	8.2	0.0611111
RASA2	Lymphnode	6.7	0.0277778
RASA2	MedullaOblongata	7.15	0.0377778
RASA2	OccipitalLobe	6.85	0.0311111
RASA2	OlfactoryBulb	6.05	0.0133333
RASA2	Ovary	5.45	0
RASA2	Pancreas	6.3	0.0188889
RASA2	PancreaticIslet	8.1	0.0588889
RASA2	ParietalLobe	8.4	0.0655556
RASA2	pineal_day	9.26	0.0846667
RASA2	pineal_night	8.92	0.0771111
RASA2	Pituitary	9.1	0.0811111
RASA2	Placenta	7.2	0.0388889
RASA2	Pons	7.5	0.0455556
RASA2	PrefrontalCortex	10.25	0.106667
RASA2	Prostate	8.75	0.0733333
RASA2	retina	9.25	0.0844444
RASA2	Salivarygland	7.3	0.0411111
RASA2	SkeletalMuscle	9.9	0.0988889
RASA2	Skin	7.05	0.0355556
RASA2	small_intestine	7.05	0.0355556
RASA2	SmoothMuscle	8.65	0.0711111
RASA2	Spinalcord	8	0.0566667
RASA2	SubthalamicNucleus	7.1	0.0366667
RASA2	SuperiorCervicalGanglion	11.2	0.127778
RASA2	TemporalLobe	7.25	0.04
RASA2	Testis	6.5	0.0233333
RASA2	TestisGermCell	6.4	0.0211111
RASA2	TestisIntersitial	9.8	0.0966667
RASA2	TestisLeydigCell	8.25	0.0622222
RASA2	TestisSeminiferousTubule	6.7	0.0277778
RASA2	Thalamus	7.9	0.0544444
RASA2	Thymus	5.95	0.0111111
RASA2	Thyroid	9	0.0788889
RASA2	Tongue	8.1	0.0588889
RASA2	Tonsil	7.55	0.0466667
RASA2	Trachea	6.5	0.0233333
RASA2	TrigeminalGanglion	9.55	0.0911111
RASA2	Uterus	6.2	0.0166667
RASA2	UterusCorpus	7.1	0.0366667
RASA2	WholeBlood	8.6	0.07
RASA2	Wholebrain	6	0.0122222
RASA3	Adipocyte	7.55	0.0552367
RASA3	AdrenalCortex	9.275	0.104735
RASA3	Adrenalgland	6.775	0.0329986
RASA3	Amygdala	7.95	0.0667145
RASA3	Appendix	8.95	0.0954089
RASA3	AtrioventricularNode	6.375	0.0215208
RASA3	BDCA4+_DentriticCells	7.675	0.0588235
RASA3	Bonemarrow	8	0.0681492
RASA3	BronchialEpithelialCells	6.9	0.0365854
RASA3	CardiacMyocytes	14.025	0.241033
RASA3	Caudatenucleus	6.85	0.0351506
RASA3	CD105+_Endothelial	7.025	0.0401722
RASA3	CD14+_Monocytes	7.65	0.0581062
RASA3	CD19+_BCells(neg._sel.)	7.375	0.0502152
RASA3	CD33+_Myeloid	8.675	0.0875179
RASA3	CD34+	8.55	0.0839311
RASA3	CD4+_Tcells	16.45	0.310617
RASA3	CD56+_NKCells	40.475	1
RASA3	CD71+_EarlyErythroid	6.875	0.035868
RASA3	CD8+_Tcells	11.225	0.160689
RASA3	Cerebellum	6.625	0.0286944
RASA3	CerebellumPeduncles	9.725	0.117647
RASA3	CiliaryGanglion	5.8	0.00502152
RASA3	CingulateCortex	8.025	0.0688666
RASA3	colon	7.675	0.0588235
RASA3	Colorectaladenocarcinoma	8.65	0.0868006
RASA3	DorsalRootGanglion	5.95	0.00932568
RASA3	Fetalbrain	7.45	0.0523673
RASA3	Fetalliver	6.95	0.0380201
RASA3	Fetallung	5.625	0
RASA3	FetalThyroid	7.45	0.0523673
RASA3	GlobusPallidus	6.4	0.0222382
RASA3	Heart	10.45	0.138451
RASA3	Hypothalamus	8.325	0.0774749
RASA3	Kidney	7.05	0.0408895
RASA3	Liver	11.35	0.164275
RASA3	Lung	8.325	0.0774749
RASA3	Lymphnode	6.5	0.0251076
RASA3	MedullaOblongata	7.225	0.045911
RASA3	OccipitalLobe	6.65	0.0294118
RASA3	OlfactoryBulb	5.8	0.00502152
RASA3	Ovary	7.625	0.0573888
RASA3	Pancreas	6.15	0.0150646
RASA3	PancreaticIslet	7.8	0.0624103
RASA3	ParietalLobe	9.425	0.109039
RASA3	pineal_day	8.68	0.0876614
RASA3	pineal_night	8.51	0.0827834
RASA3	Pituitary	8.9	0.0939742
RASA3	Placenta	7.075	0.0416069
RASA3	Pons	7.925	0.0659971
RASA3	PrefrontalCortex	9.15	0.101148
RASA3	Prostate	8.4	0.079627
RASA3	retina	8.9875	0.0964849
RASA3	Salivarygland	7	0.0394548
RASA3	SkeletalMuscle	14.425	0.252511
RASA3	Skin	6	0.0107604
RASA3	small_intestine	7.375	0.0502152
RASA3	SmoothMuscle	8.5	0.0824964
RASA3	Spinalcord	9.4	0.108321
RASA3	SubthalamicNucleus	7.075	0.0416069
RASA3	SuperiorCervicalGanglion	10.55	0.14132
RASA3	TemporalLobe	7.175	0.0444763
RASA3	Testis	6.5	0.0251076
RASA3	TestisGermCell	6.275	0.0186514
RASA3	TestisIntersitial	6.4	0.0222382
RASA3	TestisLeydigCell	7.9	0.0652798
RASA3	TestisSeminiferousTubule	6.55	0.0265423
RASA3	Thalamus	8.55	0.0839311
RASA3	Thymus	5.8	0.00502152
RASA3	Thyroid	9.15	0.101148
RASA3	Tongue	8.525	0.0832138
RASA3	Tonsil	7.5	0.053802
RASA3	Trachea	7.1	0.0423242
RASA3	TrigeminalGanglion	9.125	0.10043
RASA3	Uterus	5.775	0.00430416
RASA3	UterusCorpus	9.625	0.114778
RASA3	WholeBlood	9.125	0.10043
RASA3	Wholebrain	6.4	0.0222382
RASA4	Adipocyte	8.76667	0.0236166
RASA4	AdrenalCortex	16.1333	0.125955
RASA4	Adrenalgland	9.48333	0.0335726
RASA4	Amygdala	27.6667	0.286177
RASA4	Appendix	14.5667	0.104191
RASA4	AtrioventricularNode	12.7333	0.0787219
RASA4	BDCA4+_DentriticCells	66.2167	0.821718
RASA4	Bonemarrow	11.3833	0.0599676
RASA4	BronchialEpithelialCells	8.98333	0.0266265
RASA4	CardiacMyocytes	19.0833	0.166937
RASA4	Caudatenucleus	9.08333	0.0280157
RASA4	CD105+_Endothelial	24.4333	0.24126
RASA4	CD14+_Monocytes	54.4667	0.658486
RASA4	CD19+_BCells(neg._sel.)	54.1833	0.65455
RASA4	CD33+_Myeloid	79.05	1
RASA4	CD34+	54.6833	0.661496
RASA4	CD4+_Tcells	64.3333	0.795555
RASA4	CD56+_NKCells	23.8833	0.233619
RASA4	CD71+_EarlyErythroid	8.91667	0.0257004
RASA4	CD8+_Tcells	53.7333	0.648298
RASA4	Cerebellum	11.75	0.0650614
RASA4	CerebellumPeduncles	13.3	0.0865941
RASA4	CiliaryGanglion	10.7667	0.0514008
RASA4	CingulateCortex	14.4333	0.102339
RASA4	colon	13.5667	0.0902987
RASA4	Colorectaladenocarcinoma	14.6333	0.105117
RASA4	DorsalRootGanglion	9.66667	0.0361195
RASA4	Fetalbrain	26.8	0.274138
RASA4	Fetalliver	8.73333	0.0231535
RASA4	Fetallung	7.06667	0
RASA4	FetalThyroid	10.6333	0.0495485
RASA4	GlobusPallidus	8.81667	0.0243112
RASA4	Heart	16.8167	0.135448
RASA4	Hypothalamus	26.6833	0.272517
RASA4	Kidney	10.5833	0.0488539
RASA4	Liver	13.95	0.095624
RASA4	Lung	63.3	0.781199
RASA4	Lymphnode	25.2	0.25191
RASA4	MedullaOblongata	10.8833	0.0530215
RASA4	OccipitalLobe	10.5333	0.0481593
RASA4	OlfactoryBulb	8.05	0.0136606
RASA4	Ovary	8.53333	0.0203751
RASA4	Pancreas	10.05	0.0414448
RASA4	PancreaticIslet	18.2	0.154665
RASA4	ParietalLobe	12.2833	0.0724705
RASA4	pineal_day	39.8133	0.45492
RASA4	pineal_night	19.98	0.179393
RASA4	Pituitary	18.8	0.163001
RASA4	Placenta	15.2333	0.113452
RASA4	Pons	10.7833	0.0516323
RASA4	PrefrontalCortex	29.8333	0.316277
RASA4	Prostate	16.45	0.130354
RASA4	retina	18.9833	0.165548
RASA4	Salivarygland	9.25	0.0303311
RASA4	SkeletalMuscle	41.0667	0.472332
RASA4	Skin	9.71667	0.0368141
RASA4	small_intestine	21.55	0.201204
RASA4	SmoothMuscle	10.3667	0.0458439
RASA4	Spinalcord	11.85	0.0664506
RASA4	SubthalamicNucleus	12.3667	0.0736282
RASA4	SuperiorCervicalGanglion	16.2333	0.127344
RASA4	TemporalLobe	10.4167	0.0465386
RASA4	Testis	8.16667	0.0152813
RASA4	TestisGermCell	10.1833	0.0432971
RASA4	TestisIntersitial	8.76667	0.0236166
RASA4	TestisLeydigCell	10.9333	0.0537161
RASA4	TestisSeminiferousTubule	8.4	0.0185228
RASA4	Thalamus	11.65	0.0636721
RASA4	Thymus	17.75	0.148414
RASA4	Thyroid	30.3167	0.322991
RASA4	Tongue	13.2667	0.086131
RASA4	Tonsil	11.6667	0.0639037
RASA4	Trachea	8.23333	0.0162075
RASA4	TrigeminalGanglion	14.8833	0.10859
RASA4	Uterus	28.2667	0.294513
RASA4	UterusCorpus	11.2833	0.0585784
RASA4	WholeBlood	16.25	0.127576
RASA4	Wholebrain	13.2	0.0852049
RASAL1	Adipocyte	7.5	0.127717
RASAL1	AdrenalCortex	8.95	0.206522
RASAL1	Adrenalgland	7.75	0.141304
RASAL1	Amygdala	15.2	0.546196
RASAL1	Appendix	7.55	0.130435
RASAL1	AtrioventricularNode	5.6	0.0244565
RASAL1	BDCA4+_DentriticCells	7.55	0.130435
RASAL1	Bonemarrow	7.6	0.133152
RASAL1	BronchialEpithelialCells	7.55	0.130435
RASAL1	CardiacMyocytes	9.35	0.228261
RASAL1	Caudatenucleus	8.75	0.195652
RASAL1	CD105+_Endothelial	7.2	0.111413
RASAL1	CD14+_Monocytes	8.2	0.165761
RASAL1	CD19+_BCells(neg._sel.)	8.2	0.165761
RASAL1	CD33+_Myeloid	9.55	0.23913
RASAL1	CD34+	9.15	0.217391
RASAL1	CD4+_Tcells	8.45	0.179348
RASAL1	CD56+_NKCells	8.9	0.203804
RASAL1	CD71+_EarlyErythroid	7	0.100543
RASAL1	CD8+_Tcells	7.55	0.130435
RASAL1	Cerebellum	6.15	0.0543478
RASAL1	CerebellumPeduncles	8.6	0.1875
RASAL1	CiliaryGanglion	5.2	0.00271739
RASAL1	CingulateCortex	10.95	0.315217
RASAL1	colon	7.65	0.13587
RASAL1	Colorectaladenocarcinoma	7.6	0.133152
RASAL1	DorsalRootGanglion	5.6	0.0244565
RASAL1	Fetalbrain	7.65	0.13587
RASAL1	Fetalliver	6.5	0.0733696
RASAL1	Fetallung	6.15	0.0543478
RASAL1	FetalThyroid	7.4	0.122283
RASAL1	GlobusPallidus	5.5	0.0190217
RASAL1	Heart	9.4	0.230978
RASAL1	Hypothalamus	11.6	0.350543
RASAL1	Kidney	6.25	0.0597826
RASAL1	Liver	9.9	0.258152
RASAL1	Lung	8.45	0.179348
RASAL1	Lymphnode	6.65	0.0815217
RASAL1	MedullaOblongata	7.05	0.103261
RASAL1	OccipitalLobe	9.25	0.222826
RASAL1	OlfactoryBulb	6	0.0461957
RASAL1	Ovary	5.15	0
RASAL1	Pancreas	6.15	0.0543478
RASAL1	PancreaticIslet	8.05	0.157609
RASAL1	ParietalLobe	8.35	0.173913
RASAL1	pineal_day	8.76	0.196196
RASAL1	pineal_night	8.82	0.199457
RASAL1	Pituitary	8.9	0.203804
RASAL1	Placenta	7.5	0.127717
RASAL1	Pons	7.2	0.111413
RASAL1	PrefrontalCortex	10.9	0.3125
RASAL1	Prostate	9	0.209239
RASAL1	retina	8.825	0.199728
RASAL1	Salivarygland	6.15	0.0543478
RASAL1	SkeletalMuscle	8.95	0.206522
RASAL1	Skin	5.65	0.0271739
RASAL1	small_intestine	6.95	0.0978261
RASAL1	SmoothMuscle	8.55	0.184783
RASAL1	Spinalcord	8.1	0.160326
RASAL1	SubthalamicNucleus	6.85	0.0923913
RASAL1	SuperiorCervicalGanglion	8.35	0.173913
RASAL1	TemporalLobe	7.8	0.144022
RASAL1	Testis	6.5	0.0733696
RASAL1	TestisGermCell	6.2	0.0570652
RASAL1	TestisIntersitial	6.35	0.0652174
RASAL1	TestisLeydigCell	7.5	0.127717
RASAL1	TestisSeminiferousTubule	6.55	0.076087
RASAL1	Thalamus	8.45	0.179348
RASAL1	Thymus	6.1	0.0516304
RASAL1	Thyroid	11.55	0.347826
RASAL1	Tongue	7.5	0.127717
RASAL1	Tonsil	7.8	0.144022
RASAL1	Trachea	7.45	0.125
RASAL1	TrigeminalGanglion	7.5	0.127717
RASAL1	Uterus	6.25	0.0597826
RASAL1	UterusCorpus	6.65	0.0815217
RASAL1	WholeBlood	8.45	0.179348
RASAL1	Wholebrain	14.7	0.519022
RASAL2	Adipocyte	7.6	0.292857
RASAL2	AdrenalCortex	9.85	0.614286
RASAL2	Adrenalgland	7	0.207143
RASAL2	Amygdala	7.35	0.257143
RASAL2	Appendix	9.05	0.5
RASAL2	AtrioventricularNode	9.5	0.564286
RASAL2	BDCA4+_DentriticCells	7.45	0.271429
RASAL2	Bonemarrow	8.6	0.435714
RASAL2	BronchialEpithelialCells	7.1	0.221429
RASAL2	CardiacMyocytes	11.6	0.864286
RASAL2	Caudatenucleus	6.85	0.185714
RASAL2	CD105+_Endothelial	7.4	0.264286
RASAL2	CD14+_Monocytes	8.1	0.364286
RASAL2	CD19+_BCells(neg._sel.)	7.65	0.3
RASAL2	CD33+_Myeloid	9.15	0.514286
RASAL2	CD34+	9.55	0.571429
RASAL2	CD4+_Tcells	7.4	0.264286
RASAL2	CD56+_NKCells	8.2	0.378571
RASAL2	CD71+_EarlyErythroid	7.4	0.264286
RASAL2	CD8+_Tcells	6.75	0.171429
RASAL2	Cerebellum	6.25	0.1
RASAL2	CerebellumPeduncles	9.7	0.592857
RASAL2	CiliaryGanglion	6.75	0.171429
RASAL2	CingulateCortex	8.1	0.364286
RASAL2	colon	7.5	0.278571
RASAL2	Colorectaladenocarcinoma	7.5	0.278571
RASAL2	DorsalRootGanglion	7.5	0.278571
RASAL2	Fetalbrain	7.3	0.25
RASAL2	Fetalliver	6.75	0.171429
RASAL2	Fetallung	5.8	0.0357143
RASAL2	FetalThyroid	7.6	0.292857
RASAL2	GlobusPallidus	6.35	0.114286
RASAL2	Heart	12.55	1
RASAL2	Hypothalamus	7.65	0.3
RASAL2	Kidney	7.2	0.235714
RASAL2	Liver	11.35	0.828571
RASAL2	Lung	8.15	0.371429
RASAL2	Lymphnode	6.2	0.0928571
RASAL2	MedullaOblongata	6.8	0.178571
RASAL2	OccipitalLobe	6.75	0.171429
RASAL2	OlfactoryBulb	6	0.0642857
RASAL2	Ovary	5.95	0.0571429
RASAL2	Pancreas	6.7	0.164286
RASAL2	PancreaticIslet	8.3	0.392857
RASAL2	ParietalLobe	8.95	0.485714
RASAL2	pineal_day	10.34	0.684286
RASAL2	pineal_night	9.18	0.518571
RASAL2	Pituitary	8.9	0.478571
RASAL2	Placenta	8.3	0.392857
RASAL2	Pons	7.65	0.3
RASAL2	PrefrontalCortex	8.7	0.45
RASAL2	Prostate	8.45	0.414286
RASAL2	retina	9.075	0.503571
RASAL2	Salivarygland	6.55	0.142857
RASAL2	SkeletalMuscle	10.75	0.742857
RASAL2	Skin	7.45	0.271429
RASAL2	small_intestine	7.05	0.214286
RASAL2	SmoothMuscle	8.6	0.435714
RASAL2	Spinalcord	8	0.35
RASAL2	SubthalamicNucleus	7.65	0.3
RASAL2	SuperiorCervicalGanglion	11.05	0.785714
RASAL2	TemporalLobe	7.25	0.242857
RASAL2	Testis	6.45	0.128571
RASAL2	TestisGermCell	5.8	0.0357143
RASAL2	TestisIntersitial	6.65	0.157143
RASAL2	TestisLeydigCell	8.05	0.357143
RASAL2	TestisSeminiferousTubule	6.45	0.128571
RASAL2	Thalamus	8.2	0.378571
RASAL2	Thymus	5.55	0
RASAL2	Thyroid	8.8	0.464286
RASAL2	Tongue	8.85	0.471429
RASAL2	Tonsil	7.55	0.285714
RASAL2	Trachea	6.3	0.107143
RASAL2	TrigeminalGanglion	9.9	0.621429
RASAL2	Uterus	5.8	0.0357143
RASAL2	UterusCorpus	7.7	0.307143
RASAL2	WholeBlood	8.05	0.357143
RASAL2	Wholebrain	5.85	0.0428571
RASGRP1	Adipocyte	5.5	0.00167488
RASGRP1	AdrenalCortex	6.15	0.00231527
RASGRP1	Adrenalgland	4.75	0.000935961
RASGRP1	Amygdala	68.9	0.0641379
RASGRP1	Appendix	6.15	0.00231527
RASGRP1	AtrioventricularNode	4.7	0.0008867
RASGRP1	BDCA4+_DentriticCells	48.45	0.0439901
RASGRP1	Bonemarrow	5.6	0.0017734
RASGRP1	BronchialEpithelialCells	5.55	0.00172414
RASGRP1	CardiacMyocytes	7.8	0.00394089
RASGRP1	Caudatenucleus	40.8	0.0364532
RASGRP1	CD105+_Endothelial	6.25	0.00241379
RASGRP1	CD14+_Monocytes	6.05	0.00221675
RASGRP1	CD19+_BCells(neg._sel.)	206.7	0.199901
RASGRP1	CD33+_Myeloid	7.15	0.00330049
RASGRP1	CD34+	7	0.00315271
RASGRP1	CD4+_Tcells	1018.8	1
RASGRP1	CD56+_NKCells	689.75	0.675813
RASGRP1	CD71+_EarlyErythroid	5.35	0.00152709
RASGRP1	CD8+_Tcells	989.4	0.971034
RASGRP1	Cerebellum	19.6	0.0155665
RASGRP1	CerebellumPeduncles	42.25	0.0378818
RASGRP1	CiliaryGanglion	4.25	0.00044335
RASGRP1	CingulateCortex	25.7	0.0215764
RASGRP1	colon	5.6	0.0017734
RASGRP1	Colorectaladenocarcinoma	5.6	0.0017734
RASGRP1	DorsalRootGanglion	4.5	0.000689655
RASGRP1	Fetalbrain	7.25	0.00339901
RASGRP1	Fetalliver	4.85	0.00103448
RASGRP1	Fetallung	4.6	0.000788177
RASGRP1	FetalThyroid	5.8	0.00197044
RASGRP1	GlobusPallidus	6.85	0.00300493
RASGRP1	Heart	7.7	0.00384236
RASGRP1	Hypothalamus	7	0.00315271
RASGRP1	Kidney	4.6	0.000788177
RASGRP1	Liver	7.6	0.00374384
RASGRP1	Lung	6.15	0.00231527
RASGRP1	Lymphnode	103.15	0.0978818
RASGRP1	MedullaOblongata	5.5	0.00167488
RASGRP1	OccipitalLobe	23.45	0.0193596
RASGRP1	OlfactoryBulb	4.35	0.000541872
RASGRP1	Ovary	3.8	0
RASGRP1	Pancreas	4.55	0.000738916
RASGRP1	PancreaticIslet	6.05	0.00221675
RASGRP1	ParietalLobe	6.5	0.0026601
RASGRP1	pineal_day	6.84	0.00299507
RASGRP1	pineal_night	6.78	0.00293596
RASGRP1	Pituitary	6.5	0.0026601
RASGRP1	Placenta	6.1	0.00226601
RASGRP1	Pons	5.75	0.00192118
RASGRP1	PrefrontalCortex	53.7	0.0491626
RASGRP1	Prostate	6.55	0.00270936
RASGRP1	retina	6.725	0.00288177
RASGRP1	Salivarygland	4.8	0.000985222
RASGRP1	SkeletalMuscle	7	0.00315271
RASGRP1	Skin	4.65	0.000837438
RASGRP1	small_intestine	5.4	0.00157635
RASGRP1	SmoothMuscle	6.4	0.00256158
RASGRP1	Spinalcord	6.1	0.00226601
RASGRP1	SubthalamicNucleus	6.3	0.00246305
RASGRP1	SuperiorCervicalGanglion	6.9	0.00305419
RASGRP1	TemporalLobe	6	0.00216749
RASGRP1	Testis	4.85	0.00103448
RASGRP1	TestisGermCell	4.55	0.000738916
RASGRP1	TestisIntersitial	4.7	0.0008867
RASGRP1	TestisLeydigCell	5.6	0.0017734
RASGRP1	TestisSeminiferousTubule	4.9	0.00108374
RASGRP1	Thalamus	15.05	0.0110837
RASGRP1	Thymus	42.55	0.0381773
RASGRP1	Thyroid	6.8	0.00295567
RASGRP1	Tongue	5.7	0.00187192
RASGRP1	Tonsil	20.45	0.0164039
RASGRP1	Trachea	4.7	0.0008867
RASGRP1	TrigeminalGanglion	5.9	0.00206897
RASGRP1	Uterus	4.55	0.000738916
RASGRP1	UterusCorpus	5.1	0.00128079
RASGRP1	WholeBlood	276.85	0.269015
RASGRP1	Wholebrain	20.55	0.0165025
