# Supplementary material for: RASA2 ablation in T cells boosts antigen sensitivity and long-term function
Source: Nature. 2022 Aug 24;609(7925):174–82. doi: 10.1038/s41586-022-05126-w (PMC9433322; doi:10.1038/s41586-022-05126-w)
Supplement: Supplementary file 13 — Source Data Extended Data Fig. 2 [file 41586_2022_5126_MOESM13_ESM.xlsx]

## Sheet: Fig_ED2h
Donor	Gene	Tregs	A375 kill (auc)
D1	RASA2	No Tregs	0.727053
D1	RASA2	4:1	0.734241
D1	RASA2	2:1	0.734809
D1	RASA2	1:1	0.774954
D1	RASA2	No Tregs	0.733872
D1	RASA2	4:1	0.726546
D1	RASA2	2:1	0.728218
D1	RASA2	1:1	0.758822
D1	CTRL	No Tregs	0.431705
D1	CTRL	4:1	0.446444
D1	CTRL	2:1	0.476245
D1	CTRL	1:1	0.522746
D1	CTRL	No Tregs	0.319314
D1	CTRL	4:1	0.428827
D1	CTRL	2:1	0.449458
D1	CTRL	1:1	0.529609
D2	RASA2	No Tregs	0.543358
D2	RASA2	4:1	0.456725
D2	RASA2	2:1	0.459075
D2	RASA2	1:1	0.546368
D2	RASA2	No Tregs	0.574829
D2	RASA2	4:1	0.376078
D2	RASA2	2:1	0.439935
D2	RASA2	1:1	0.503205
D2	CTRL	No Tregs	0.376307
D2	CTRL	4:1	0.256173
D2	CTRL	2:1	0.242009
D2	CTRL	1:1	0.29771
D2	CTRL	No Tregs	0.198941
D2	CTRL	4:1	0.216514
D2	CTRL	2:1	0.275775
D2	CTRL	1:1	0.320728
D3	RASA2	No Tregs	0.688942
D3	RASA2	4:1	0.605056
D3	RASA2	2:1	0.671055
D3	RASA2	1:1	0.680382
D3	RASA2	No Tregs	0.682401
D3	RASA2	4:1	0.599517
D3	RASA2	2:1	0.627082
D3	RASA2	1:1	0.569078
D3	CTRL	No Tregs	0.457998
D3	CTRL	4:1	0.308556
D3	CTRL	2:1	0.346604
D3	CTRL	1:1	0.341411
D3	CTRL	No Tregs	0.502406
D3	CTRL	4:1	0.316594
D3	CTRL	2:1	0.323207
D3	CTRL	1:1	0.35933
D4	RASA2	No Tregs	0.662247
D4	RASA2	4:1	0.457502
D4	RASA2	2:1	0.526898
D4	RASA2	1:1	0.582604
D4	RASA2	No Tregs	0.666512
D4	RASA2	4:1	0.492509
D4	RASA2	2:1	0.545277
D4	RASA2	1:1	0.54731
D4	CTRL	No Tregs	0.458625
D4	CTRL	4:1	0.19057
D4	CTRL	2:1	0.270356
D4	CTRL	1:1	0.287905
D4	CTRL	No Tregs	0.475858
D4	CTRL	4:1	0.291206
D4	CTRL	2:1	0.332443
D4	CTRL	1:1	0.357019
