# Supplementary material for: RASA2 ablation in T cells boosts antigen sensitivity and long-term function
Source: Nature. 2022 Aug 24;609(7925):174–82. doi: 10.1038/s41586-022-05126-w (PMC9433322; doi:10.1038/s41586-022-05126-w)
Supplement: Supplementary file 14 — Source Data Extended Data Fig. 3 [file 41586_2022_5126_MOESM14_ESM.xlsx]

## Sheet: Fig_ED3b
Type	Donor	Time	Target	value
PERK	D1	0	AAVS1_1	0.160636
PERK	D1	0	RASA2 KO_1	0.31145
PERK	D1	3	AAVS1_1	1.163
PERK	D1	3	RASA2 KO_1	1.63933
PERK	D1	10	AAVS1_1	0.737386
PERK	D1	10	RASA2 KO_1	1.05928
PERK	D1	60	AAVS1_1	0.0472582
PERK	D1	60	RASA2 KO_1	0.0328466
PMEK	D1	0	AAVS1_1	0.035451
PMEK	D1	0	RASA2 KO_1	0.276494
PMEK	D1	3	AAVS1_1	1.31194
PMEK	D1	3	RASA2 KO_1	2.32997
PMEK	D1	10	AAVS1_1	0.423248
PMEK	D1	10	RASA2 KO_1	1.22771
PERK	D2	0	AAVS1_1	0.02137
PERK	D2	0	RASA2 KO_1	0.059901
PERK	D2	3	AAVS1_1	0.236765
PERK	D2	3	RASA2 KO_1	0.743215
PERK	D2	10	AAVS1_1	0.243873
PERK	D2	10	RASA2 KO_1	0.715719
PERK	D2	30	AAVS1_1	0.107168
PERK	D2	30	RASA2 KO_1	0.294269
PERK	D2	60	AAVS1_1	0.148686
PERK	D2	60	RASA2 KO_1	0.540599
PMEK	D2	0	AAVS1_1	0.175991
PMEK	D2	0	RASA2 KO_1	0.410944
PMEK	D2	3	AAVS1_1	0.34532
PMEK	D2	3	RASA2 KO_1	1.16229
PMEK	D2	10	AAVS1_1	0.224557
PMEK	D2	10	RASA2 KO_1	0.66755
PMEK	D2	30	AAVS1_1	0.20965
PMEK	D2	30	RASA2 KO_1	0.474234
PMEK	D2	60	AAVS1_1	0.236037
PMEK	D2	60	RASA2 KO_1	0.555741
PERK	D3	0	AAVS1_1	0.00499994
PERK	D3	0	RASA2 KO_1	0.00879753
PERK	D3	3	AAVS1_1	0.411742
PERK	D3	3	RASA2 KO_1	0.751992
PERK	D3	10	AAVS1_1	0.568155
PERK	D3	10	RASA2 KO_1	1.03677
PERK	D3	30	AAVS1_1	0.166545
PERK	D3	30	RASA2 KO_1	0.305719
PERK	D3	60	AAVS1_1	0.258451
PERK	D3	60	RASA2 KO_1	0.37271
PMEK	D3	0	AAVS1_1	0.322675
PMEK	D3	0	RASA2 KO_1	0.7438
PMEK	D3	3	AAVS1_1	0.96362
PMEK	D3	3	RASA2 KO_1	1.97182
PMEK	D3	10	AAVS1_1	1.10374
PMEK	D3	10	RASA2 KO_1	1.65058
PMEK	D3	30	AAVS1_1	1.21498
PMEK	D3	30	RASA2 KO_1	0.84894
PMEK	D3	60	AAVS1_1	0.910212
PMEK	D3	60	RASA2 KO_1	0.713206

## Sheet: Fig_ED3e
Target	Donor	Time	Well	panel	marker	value_norm_FSC
CTRL	D1	0	A1	p1	pERK-488 FITC-A	0.000286908
CTRL	D1	0	A1	p1	p-4EBP1-PE-A	0.000301448
CTRL	D1	0	A1	p1	pMEK-Alexa Fluorâ„¢ 647-A	0.000257226
CTRL	D1	0	A1	p1	pS6-421 PACBLU-A	0.000236188
CTRL	D1	0	A2	p1	pERK-488 FITC-A	0.000289243
CTRL	D1	0	A2	p1	p-4EBP1-PE-A	0.000300504
CTRL	D1	0	A2	p1	pMEK-Alexa Fluorâ„¢ 647-A	0.000258025
CTRL	D1	0	A2	p1	pS6-421 PACBLU-A	0.00023645
CTRL	D1	0	A3	p1	pERK-488 FITC-A	0.000288609
CTRL	D1	0	A3	p1	p-4EBP1-PE-A	0.000303236
CTRL	D1	0	A3	p1	pMEK-Alexa Fluorâ„¢ 647-A	0.000257459
CTRL	D1	0	A3	p1	pS6-421 PACBLU-A	0.000237037
RASA2	D1	0	A4	p1	pERK-488 FITC-A	0.000285277
RASA2	D1	0	A4	p1	p-4EBP1-PE-A	0.000300356
RASA2	D1	0	A4	p1	pMEK-Alexa Fluorâ„¢ 647-A	0.000254486
RASA2	D1	0	A4	p1	pS6-421 PACBLU-A	0.000235012
RASA2	D1	0	A5	p1	pERK-488 FITC-A	0.000282515
RASA2	D1	0	A5	p1	p-4EBP1-PE-A	0.000297558
RASA2	D1	0	A5	p1	pMEK-Alexa Fluorâ„¢ 647-A	0.000251333
RASA2	D1	0	A5	p1	pS6-421 PACBLU-A	0.000233242
RASA2	D1	0	A6	p1	pERK-488 FITC-A	0.000291069
RASA2	D1	0	A6	p1	p-4EBP1-PE-A	0.000307788
RASA2	D1	0	A6	p1	pMEK-Alexa Fluorâ„¢ 647-A	0.000259508
RASA2	D1	0	A6	p1	pS6-421 PACBLU-A	0.000240828
CTRL	D2	0	A7	p1	pERK-488 FITC-A	0.000246867
CTRL	D2	0	A7	p1	p-4EBP1-PE-A	0.000270861
CTRL	D2	0	A7	p1	pMEK-Alexa Fluorâ„¢ 647-A	0.000214863
CTRL	D2	0	A7	p1	pS6-421 PACBLU-A	0.000196125
CTRL	D2	0	A8	p1	pERK-488 FITC-A	0.000250127
CTRL	D2	0	A8	p1	p-4EBP1-PE-A	0.000278601
CTRL	D2	0	A8	p1	pMEK-Alexa Fluorâ„¢ 647-A	0.000218308
CTRL	D2	0	A8	p1	pS6-421 PACBLU-A	0.000199208
CTRL	D2	0	A9	p1	pERK-488 FITC-A	0.000253312
CTRL	D2	0	A9	p1	p-4EBP1-PE-A	0.000279547
CTRL	D2	0	A9	p1	pMEK-Alexa Fluorâ„¢ 647-A	0.000220555
CTRL	D2	0	A9	p1	pS6-421 PACBLU-A	0.000202198
RASA2	D2	0	A10	p1	pERK-488 FITC-A	0.000247867
RASA2	D2	0	A10	p1	p-4EBP1-PE-A	0.000273158
RASA2	D2	0	A10	p1	pMEK-Alexa Fluorâ„¢ 647-A	0.00021486
RASA2	D2	0	A10	p1	pS6-421 PACBLU-A	0.000193985
RASA2	D2	0	A11	p1	pERK-488 FITC-A	0.00024652
RASA2	D2	0	A11	p1	p-4EBP1-PE-A	0.000274024
RASA2	D2	0	A11	p1	pMEK-Alexa Fluorâ„¢ 647-A	0.000214184
RASA2	D2	0	A11	p1	pS6-421 PACBLU-A	0.000191666
RASA2	D2	0	A12	p1	pERK-488 FITC-A	0.000247573
RASA2	D2	0	A12	p1	p-4EBP1-PE-A	0.000277281
RASA2	D2	0	A12	p1	pMEK-Alexa Fluorâ„¢ 647-A	0.000214024
RASA2	D2	0	A12	p1	pS6-421 PACBLU-A	0.000193276
CTRL	D1	5	B1	p1	pERK-488 FITC-A	0.00042065
CTRL	D1	5	B1	p1	p-4EBP1-PE-A	0.000326492
CTRL	D1	5	B1	p1	pMEK-Alexa Fluorâ„¢ 647-A	0.000313928
CTRL	D1	5	B1	p1	pS6-421 PACBLU-A	0.000295551
CTRL	D1	5	B2	p1	pERK-488 FITC-A	0.000422619
CTRL	D1	5	B2	p1	p-4EBP1-PE-A	0.000333198
CTRL	D1	5	B2	p1	pMEK-Alexa Fluorâ„¢ 647-A	0.000320002
CTRL	D1	5	B2	p1	pS6-421 PACBLU-A	0.000296397
CTRL	D1	5	B3	p1	pERK-488 FITC-A	0.000420183
CTRL	D1	5	B3	p1	p-4EBP1-PE-A	0.000333714
CTRL	D1	5	B3	p1	pMEK-Alexa Fluorâ„¢ 647-A	0.000318959
CTRL	D1	5	B3	p1	pS6-421 PACBLU-A	0.000298443
RASA2	D1	5	B4	p1	pERK-488 FITC-A	0.000634765
RASA2	D1	5	B4	p1	p-4EBP1-PE-A	0.000324927
RASA2	D1	5	B4	p1	pMEK-Alexa Fluorâ„¢ 647-A	0.000352538
RASA2	D1	5	B4	p1	pS6-421 PACBLU-A	0.000354731
RASA2	D1	5	B5	p1	pERK-488 FITC-A	0.00063149
RASA2	D1	5	B5	p1	p-4EBP1-PE-A	0.000325177
RASA2	D1	5	B5	p1	pMEK-Alexa Fluorâ„¢ 647-A	0.000351288
RASA2	D1	5	B5	p1	pS6-421 PACBLU-A	0.000354128
RASA2	D1	5	B6	p1	pERK-488 FITC-A	0.000650481
RASA2	D1	5	B6	p1	p-4EBP1-PE-A	0.000335377
RASA2	D1	5	B6	p1	pMEK-Alexa Fluorâ„¢ 647-A	0.000360302
RASA2	D1	5	B6	p1	pS6-421 PACBLU-A	0.000366647
CTRL	D2	5	B7	p1	pERK-488 FITC-A	0.000569084
CTRL	D2	5	B7	p1	p-4EBP1-PE-A	0.000312284
CTRL	D2	5	B7	p1	pMEK-Alexa Fluorâ„¢ 647-A	0.00030989
CTRL	D2	5	B7	p1	pS6-421 PACBLU-A	0.000322252
CTRL	D2	5	B8	p1	pERK-488 FITC-A	0.000559382
CTRL	D2	5	B8	p1	p-4EBP1-PE-A	0.000306604
CTRL	D2	5	B8	p1	pMEK-Alexa Fluorâ„¢ 647-A	0.00030213
CTRL	D2	5	B8	p1	pS6-421 PACBLU-A	0.000310819
CTRL	D2	5	B9	p1	pERK-488 FITC-A	0.000572768
CTRL	D2	5	B9	p1	p-4EBP1-PE-A	0.000315931
CTRL	D2	5	B9	p1	pMEK-Alexa Fluorâ„¢ 647-A	0.000309867
CTRL	D2	5	B9	p1	pS6-421 PACBLU-A	0.00032661
RASA2	D2	5	B10	p1	pERK-488 FITC-A	0.000597262
RASA2	D2	5	B10	p1	p-4EBP1-PE-A	0.000321634
RASA2	D2	5	B10	p1	pMEK-Alexa Fluorâ„¢ 647-A	0.00035779
RASA2	D2	5	B10	p1	pS6-421 PACBLU-A	0.000348876
RASA2	D2	5	B11	p1	pERK-488 FITC-A	0.000585683
RASA2	D2	5	B11	p1	p-4EBP1-PE-A	0.000310018
RASA2	D2	5	B11	p1	pMEK-Alexa Fluorâ„¢ 647-A	0.000351378
RASA2	D2	5	B11	p1	pS6-421 PACBLU-A	0.000330414
RASA2	D2	5	B12	p1	pERK-488 FITC-A	0.00059159
RASA2	D2	5	B12	p1	p-4EBP1-PE-A	0.000314949
RASA2	D2	5	B12	p1	pMEK-Alexa Fluorâ„¢ 647-A	0.000357278
RASA2	D2	5	B12	p1	pS6-421 PACBLU-A	0.000355155
CTRL	D1	10	C1	p1	pERK-488 FITC-A	0.000415019
CTRL	D1	10	C1	p1	p-4EBP1-PE-A	0.000335474
CTRL	D1	10	C1	p1	pMEK-Alexa Fluorâ„¢ 647-A	0.000309549
CTRL	D1	10	C1	p1	pS6-421 PACBLU-A	0.000373093
CTRL	D1	10	C2	p1	pERK-488 FITC-A	0.000415102
CTRL	D1	10	C2	p1	p-4EBP1-PE-A	0.000337638
CTRL	D1	10	C2	p1	pMEK-Alexa Fluorâ„¢ 647-A	0.000311011
CTRL	D1	10	C2	p1	pS6-421 PACBLU-A	0.000370382
CTRL	D1	10	C3	p1	pERK-488 FITC-A	0.000413421
CTRL	D1	10	C3	p1	p-4EBP1-PE-A	0.000334523
CTRL	D1	10	C3	p1	pMEK-Alexa Fluorâ„¢ 647-A	0.000308253
CTRL	D1	10	C3	p1	pS6-421 PACBLU-A	0.000366342
RASA2	D1	10	C4	p1	pERK-488 FITC-A	0.000559949
RASA2	D1	10	C4	p1	p-4EBP1-PE-A	0.000331684
RASA2	D1	10	C4	p1	pMEK-Alexa Fluorâ„¢ 647-A	0.000325394
RASA2	D1	10	C4	p1	pS6-421 PACBLU-A	0.000432563
RASA2	D1	10	C5	p1	pERK-488 FITC-A	0.000563773
RASA2	D1	10	C5	p1	p-4EBP1-PE-A	0.000333795
RASA2	D1	10	C5	p1	pMEK-Alexa Fluorâ„¢ 647-A	0.000327069
RASA2	D1	10	C5	p1	pS6-421 PACBLU-A	0.000442182
RASA2	D1	10	C6	p1	pERK-488 FITC-A	0.000565295
RASA2	D1	10	C6	p1	p-4EBP1-PE-A	0.000337778
RASA2	D1	10	C6	p1	pMEK-Alexa Fluorâ„¢ 647-A	0.000330003
RASA2	D1	10	C6	p1	pS6-421 PACBLU-A	0.000446425
CTRL	D2	10	C7	p1	pERK-488 FITC-A	0.000412514
CTRL	D2	10	C7	p1	p-4EBP1-PE-A	0.000308248
CTRL	D2	10	C7	p1	pMEK-Alexa Fluorâ„¢ 647-A	0.000263957
CTRL	D2	10	C7	p1	pS6-421 PACBLU-A	0.000342673
CTRL	D2	10	C8	p1	pERK-488 FITC-A	0.000426588
CTRL	D2	10	C8	p1	p-4EBP1-PE-A	0.000320869
CTRL	D2	10	C8	p1	pMEK-Alexa Fluorâ„¢ 647-A	0.000273215
CTRL	D2	10	C8	p1	pS6-421 PACBLU-A	0.000355
CTRL	D2	10	C9	p1	pERK-488 FITC-A	0.00041497
CTRL	D2	10	C9	p1	p-4EBP1-PE-A	0.000318357
CTRL	D2	10	C9	p1	pMEK-Alexa Fluorâ„¢ 647-A	0.000269332
CTRL	D2	10	C9	p1	pS6-421 PACBLU-A	0.000349886
RASA2	D2	10	C10	p1	pERK-488 FITC-A	0.000564147
RASA2	D2	10	C10	p1	p-4EBP1-PE-A	0.000325142
RASA2	D2	10	C10	p1	pMEK-Alexa Fluorâ„¢ 647-A	0.000313919
RASA2	D2	10	C10	p1	pS6-421 PACBLU-A	0.00041464
RASA2	D2	10	C11	p1	pERK-488 FITC-A	0.000556519
RASA2	D2	10	C11	p1	p-4EBP1-PE-A	0.000318682
RASA2	D2	10	C11	p1	pMEK-Alexa Fluorâ„¢ 647-A	0.000307957
RASA2	D2	10	C11	p1	pS6-421 PACBLU-A	0.000410938
RASA2	D2	10	C12	p1	pERK-488 FITC-A	0.000542209
RASA2	D2	10	C12	p1	p-4EBP1-PE-A	0.000312263
RASA2	D2	10	C12	p1	pMEK-Alexa Fluorâ„¢ 647-A	0.000300064
RASA2	D2	10	C12	p1	pS6-421 PACBLU-A	0.000410517
CTRL	D1	30	D1	p1	pERK-488 FITC-A	0.000354485
CTRL	D1	30	D1	p1	p-4EBP1-PE-A	0.00033394
CTRL	D1	30	D1	p1	pMEK-Alexa Fluorâ„¢ 647-A	0.000316452
CTRL	D1	30	D1	p1	pS6-421 PACBLU-A	0.000429429
CTRL	D1	30	D2	p1	pERK-488 FITC-A	0.000358884
CTRL	D1	30	D2	p1	p-4EBP1-PE-A	0.000337617
CTRL	D1	30	D2	p1	pMEK-Alexa Fluorâ„¢ 647-A	0.000317307
CTRL	D1	30	D2	p1	pS6-421 PACBLU-A	0.000441959
CTRL	D1	30	D3	p1	pERK-488 FITC-A	0.000363895
CTRL	D1	30	D3	p1	p-4EBP1-PE-A	0.000345361
CTRL	D1	30	D3	p1	pMEK-Alexa Fluorâ„¢ 647-A	0.000324098
CTRL	D1	30	D3	p1	pS6-421 PACBLU-A	0.000441263
RASA2	D1	30	D4	p1	pERK-488 FITC-A	0.000460112
RASA2	D1	30	D4	p1	p-4EBP1-PE-A	0.000342623
RASA2	D1	30	D4	p1	pMEK-Alexa Fluorâ„¢ 647-A	0.000337082
RASA2	D1	30	D4	p1	pS6-421 PACBLU-A	0.000533354
RASA2	D1	30	D5	p1	pERK-488 FITC-A	0.000443355
RASA2	D1	30	D5	p1	p-4EBP1-PE-A	0.000336122
RASA2	D1	30	D5	p1	pMEK-Alexa Fluorâ„¢ 647-A	0.000328915
RASA2	D1	30	D5	p1	pS6-421 PACBLU-A	0.000534695
RASA2	D1	30	D6	p1	pERK-488 FITC-A	0.000465822
RASA2	D1	30	D6	p1	p-4EBP1-PE-A	0.000344489
RASA2	D1	30	D6	p1	pMEK-Alexa Fluorâ„¢ 647-A	0.000336296
RASA2	D1	30	D6	p1	pS6-421 PACBLU-A	0.000520312
CTRL	D2	30	D7	p1	pERK-488 FITC-A	0.000348954
CTRL	D2	30	D7	p1	p-4EBP1-PE-A	0.000330125
CTRL	D2	30	D7	p1	pMEK-Alexa Fluorâ„¢ 647-A	0.000291765
CTRL	D2	30	D7	p1	pS6-421 PACBLU-A	0.000467963
CTRL	D2	30	D8	p1	pERK-488 FITC-A	0.000350517
CTRL	D2	30	D8	p1	p-4EBP1-PE-A	0.000333484
CTRL	D2	30	D8	p1	pMEK-Alexa Fluorâ„¢ 647-A	0.000297394
CTRL	D2	30	D8	p1	pS6-421 PACBLU-A	0.000459099
CTRL	D2	30	D9	p1	pERK-488 FITC-A	0.000347373
CTRL	D2	30	D9	p1	p-4EBP1-PE-A	0.000333932
CTRL	D2	30	D9	p1	pMEK-Alexa Fluorâ„¢ 647-A	0.000298714
CTRL	D2	30	D9	p1	pS6-421 PACBLU-A	0.000459974
RASA2	D2	30	D10	p1	pERK-488 FITC-A	0.000492729
RASA2	D2	30	D10	p1	p-4EBP1-PE-A	0.000342356
RASA2	D2	30	D10	p1	pMEK-Alexa Fluorâ„¢ 647-A	0.000319527
RASA2	D2	30	D10	p1	pS6-421 PACBLU-A	0.000550854
RASA2	D2	30	D11	p1	pERK-488 FITC-A	0.000483848
RASA2	D2	30	D11	p1	p-4EBP1-PE-A	0.000345117
RASA2	D2	30	D11	p1	pMEK-Alexa Fluorâ„¢ 647-A	0.000321544
RASA2	D2	30	D11	p1	pS6-421 PACBLU-A	0.000569874
RASA2	D2	30	D12	p1	pERK-488 FITC-A	0.000442243
RASA2	D2	30	D12	p1	p-4EBP1-PE-A	0.000309651
RASA2	D2	30	D12	p1	pMEK-Alexa Fluorâ„¢ 647-A	0.000294854
RASA2	D2	30	D12	p1	pS6-421 PACBLU-A	0.000512799
CTRL	D1	0	E1	p2	p-38-PE-A	0.000262786
CTRL	D1	0	E1	p2	pAKT-421 PACBLU-A	0.000229039
CTRL	D1	0	E2	p2	p-38-PE-A	0.000278566
CTRL	D1	0	E2	p2	pAKT-421 PACBLU-A	0.000245567
CTRL	D1	0	E3	p2	p-38-PE-A	0.000278316
CTRL	D1	0	E3	p2	pAKT-421 PACBLU-A	0.000246905
RASA2	D1	0	E4	p2	p-38-PE-A	0.000271459
RASA2	D1	0	E4	p2	pAKT-421 PACBLU-A	0.0002363
RASA2	D1	0	E5	p2	p-38-PE-A	0.000268865
RASA2	D1	0	E5	p2	pAKT-421 PACBLU-A	0.00023725
RASA2	D1	0	E6	p2	p-38-PE-A	0.000279406
RASA2	D1	0	E6	p2	pAKT-421 PACBLU-A	0.000246602
CTRL	D2	0	E7	p2	p-38-PE-A	0.000244184
CTRL	D2	0	E7	p2	pAKT-421 PACBLU-A	0.000210409
CTRL	D2	0	E8	p2	p-38-PE-A	0.000241436
CTRL	D2	0	E8	p2	pAKT-421 PACBLU-A	0.000207508
CTRL	D2	0	E9	p2	p-38-PE-A	0.000250141
CTRL	D2	0	E9	p2	pAKT-421 PACBLU-A	0.000215462
RASA2	D2	0	E10	p2	p-38-PE-A	0.000236071
RASA2	D2	0	E10	p2	pAKT-421 PACBLU-A	0.000200709
RASA2	D2	0	E11	p2	p-38-PE-A	0.000239025
RASA2	D2	0	E11	p2	pAKT-421 PACBLU-A	0.000201258
RASA2	D2	0	E12	p2	p-38-PE-A	0.000232495
RASA2	D2	0	E12	p2	pAKT-421 PACBLU-A	0.000203782
CTRL	D1	5	F1	p2	p-38-PE-A	0.000483921
CTRL	D1	5	F1	p2	pAKT-421 PACBLU-A	0.000282254
CTRL	D1	5	F2	p2	p-38-PE-A	0.000491567
CTRL	D1	5	F2	p2	pAKT-421 PACBLU-A	0.000285244
CTRL	D1	5	F3	p2	p-38-PE-A	0.000494643
CTRL	D1	5	F3	p2	pAKT-421 PACBLU-A	0.000288011
RASA2	D1	5	F4	p2	p-38-PE-A	0.000498428
RASA2	D1	5	F4	p2	pAKT-421 PACBLU-A	0.000285072
RASA2	D1	5	F5	p2	p-38-PE-A	0.000505819
RASA2	D1	5	F5	p2	pAKT-421 PACBLU-A	0.000287819
RASA2	D1	5	F6	p2	p-38-PE-A	0.000518163
RASA2	D1	5	F6	p2	pAKT-421 PACBLU-A	0.00029836
CTRL	D2	5	F7	p2	p-38-PE-A	0.000420337
CTRL	D2	5	F7	p2	pAKT-421 PACBLU-A	0.000271308
CTRL	D2	5	F8	p2	p-38-PE-A	0.000409556
CTRL	D2	5	F8	p2	pAKT-421 PACBLU-A	0.000264645
CTRL	D2	5	F9	p2	p-38-PE-A	0.000417891
CTRL	D2	5	F9	p2	pAKT-421 PACBLU-A	0.000270383
RASA2	D2	5	F10	p2	p-38-PE-A	0.000401664
RASA2	D2	5	F10	p2	pAKT-421 PACBLU-A	0.000271981
RASA2	D2	5	F11	p2	p-38-PE-A	0.000400509
RASA2	D2	5	F11	p2	pAKT-421 PACBLU-A	0.000270822
RASA2	D2	5	F12	p2	p-38-PE-A	0.000410581
RASA2	D2	5	F12	p2	pAKT-421 PACBLU-A	0.000280042
CTRL	D1	10	G1	p2	p-38-PE-A	0.000469544
CTRL	D1	10	G1	p2	pAKT-421 PACBLU-A	0.000272175
CTRL	D1	10	G2	p2	p-38-PE-A
CTRL	D1	10	G2	p2	pAKT-421 PACBLU-A
CTRL	D1	10	G3	p2	p-38-PE-A	0.00047234
CTRL	D1	10	G3	p2	pAKT-421 PACBLU-A	0.000273072
RASA2	D1	10	G4	p2	p-38-PE-A	0.000472712
RASA2	D1	10	G4	p2	pAKT-421 PACBLU-A	0.000277966
RASA2	D1	10	G5	p2	p-38-PE-A	0.000488365
RASA2	D1	10	G5	p2	pAKT-421 PACBLU-A	0.000286791
RASA2	D1	10	G6	p2	p-38-PE-A	0.000482262
RASA2	D1	10	G6	p2	pAKT-421 PACBLU-A	0.000284302
CTRL	D2	10	G7	p2	p-38-PE-A	0.000394841
CTRL	D2	10	G7	p2	pAKT-421 PACBLU-A	0.000255252
CTRL	D2	10	G8	p2	p-38-PE-A	0.000377169
CTRL	D2	10	G8	p2	pAKT-421 PACBLU-A	0.000235038
CTRL	D2	10	G9	p2	p-38-PE-A	0.000399407
CTRL	D2	10	G9	p2	pAKT-421 PACBLU-A	0.000257617
RASA2	D2	10	G10	p2	p-38-PE-A	0.000413238
RASA2	D2	10	G10	p2	pAKT-421 PACBLU-A	0.000266575
RASA2	D2	10	G11	p2	p-38-PE-A	0.000410271
RASA2	D2	10	G11	p2	pAKT-421 PACBLU-A	0.000261975
RASA2	D2	10	G12	p2	p-38-PE-A	0.000407359
RASA2	D2	10	G12	p2	pAKT-421 PACBLU-A	0.000269305
CTRL	D1	30	H1	p2	p-38-PE-A	0.000437563
CTRL	D1	30	H1	p2	pAKT-421 PACBLU-A	0.000289234
CTRL	D1	30	H2	p2	p-38-PE-A	0.000443989
CTRL	D1	30	H2	p2	pAKT-421 PACBLU-A	0.000289306
CTRL	D1	30	H3	p2	p-38-PE-A	0.000436545
CTRL	D1	30	H3	p2	pAKT-421 PACBLU-A	0.000288484
RASA2	D1	30	H4	p2	p-38-PE-A	0.000437029
RASA2	D1	30	H4	p2	pAKT-421 PACBLU-A	0.000294458
RASA2	D1	30	H5	p2	p-38-PE-A	0.000433499
RASA2	D1	30	H5	p2	pAKT-421 PACBLU-A	0.000280672
RASA2	D1	30	H6	p2	p-38-PE-A	0.000428482
RASA2	D1	30	H6	p2	pAKT-421 PACBLU-A	0.000285595
CTRL	D2	30	H7	p2	p-38-PE-A	0.000371093
CTRL	D2	30	H7	p2	pAKT-421 PACBLU-A	0.00027782
CTRL	D2	30	H8	p2	p-38-PE-A	0.000366276
CTRL	D2	30	H8	p2	pAKT-421 PACBLU-A	0.000268646
CTRL	D2	30	H9	p2	p-38-PE-A	0.000346488
CTRL	D2	30	H9	p2	pAKT-421 PACBLU-A	0.000258859
RASA2	D2	30	H10	p2	p-38-PE-A	0.000378442
RASA2	D2	30	H10	p2	pAKT-421 PACBLU-A	0.00028701
RASA2	D2	30	H11	p2	p-38-PE-A	0.000356597
RASA2	D2	30	H11	p2	pAKT-421 PACBLU-A	0.000261669
RASA2	D2	30	H12	p2	p-38-PE-A	0.000351319
RASA2	D2	30	H12	p2	pAKT-421 PACBLU-A	0.000279552

## Sheet: Fig_ED3f
Viability %	Cells/ml *E6	Volume (ml)	Total cells (M)	Donor	Target	IL2	Day
97.3	1.19	3	3.57	D1	CTRL	With IL2	0
97.3	0.99	3	2.97	D1	CTRL	With IL2	0
98.6	1.18	3	3.54	D1	CTRL	With IL2	0
97.4	1.46	3	4.38	D1	RASA2	With IL2	0
96.7	1.29	3	3.87	D1	RASA2	With IL2	0
96.3	1.43	3	4.29	D1	RASA2	With IL2	0
95.1	0.98	3	2.94	D1	CTRL	No IL2	0
95.3	1.01	3	3.03	D1	CTRL	No IL2	0
93.3	0.94	3	2.82	D1	CTRL	No IL2	0
95	0.95	3	2.85	D1	RASA2	No IL2	0
92.6	0.98	3	2.94	D1	RASA2	No IL2	0
92.1	0.85	3	2.55	D1	RASA2	No IL2	0
99.3	0.74	3	2.22	D1	CTRL	With IL2	2
98.6	0.78	3	2.34	D1	CTRL	With IL2	2
97.3	0.81	3	2.43	D1	CTRL	With IL2	2
97.7	0.71	3	2.13	D1	RASA2	With IL2	2
98.6	0.8	3	2.4	D1	RASA2	With IL2	2
97.1	0.75	3	2.25	D1	RASA2	With IL2	2
83.7	0.8	3	2.4	D1	CTRL	No IL2	2
79	0.69	3	2.07	D1	CTRL	No IL2	2
85.9	0.75	3	2.25	D1	CTRL	No IL2	2
83.1	0.83	3	2.49	D1	RASA2	No IL2	2
86.1	0.76	3	2.28	D1	RASA2	No IL2	2
75.4	0.75	3	2.25	D1	RASA2	No IL2	2
86.7	0.98	3	2.94	D1	CTRL	With IL2	6
84.4	1.27	3	3.81	D1	CTRL	With IL2	6
82.8	1.13	3	3.39	D1	CTRL	With IL2	6
87.1	1.02	3	3.06	D1	RASA2	With IL2	6
84.4	1.06	3	3.18	D1	RASA2	With IL2	6
90	1.11	3	3.33	D1	RASA2	With IL2	6
78.1	0.88	3	2.64	D1	CTRL	No IL2	6
79	0.89	3	2.67	D1	CTRL	No IL2	6
85.9	1	3	3	D1	CTRL	No IL2	6
83.1	1.16	3	3.48	D1	RASA2	No IL2	6
86.1	1.08	3	3.24	D1	RASA2	No IL2	6
75.4	0.83	3	2.49	D1	RASA2	No IL2	6
74.4	0.7	3	2.1	D1	CTRL	With IL2	9
84.4	0.9	3	2.7	D1	CTRL	With IL2	9
88.3	0.89	3	2.67	D1	CTRL	With IL2	9
85.4	0.65	3	1.95	D1	RASA2	With IL2	9
83.1	0.6	3	1.8	D1	RASA2	With IL2	9
86.7	0.69	3	2.07	D1	RASA2	With IL2	9
58.8	0.49	3	1.47	D1	CTRL	No IL2	9
52.9	0.41	3	1.23	D1	CTRL	No IL2	9
58.6	0.46	3	1.38	D1	CTRL	No IL2	9
60.6	0.56	3	1.68	D1	RASA2	No IL2	9
62.6	0.49	3	1.47	D1	RASA2	No IL2	9
56.9	0.49	3	1.47	D1	RASA2	No IL2	9
