# Supplementary material for: RASA2 ablation in T cells boosts antigen sensitivity and long-term function
Source: Nature. 2022 Aug 24;609(7925):174–82. doi: 10.1038/s41586-022-05126-w (PMC9433322; doi:10.1038/s41586-022-05126-w)
Supplement: Supplementary file 15 — Source Data Extended Data Fig. 4 [file 41586_2022_5126_MOESM15_ESM.xlsx]

## Sheet: Fig_ED4b_left
Stim	Donor	Gene	pERK MFI
0	D1	CTRL	108.031
0	D1	RASA2	120.829
0	D2	CTRL	116.862
0	D2	RASA2	111.971
7	D1	CTRL	128.948
7	D1	RASA2	190.158
7	D2	CTRL	132.832
7	D2	RASA2	155.837
6	D1	CTRL	123.895
6	D1	RASA2	181.725
6	D2	CTRL	127.268
6	D2	RASA2	149.554
5	D1	CTRL	125.111
5	D1	RASA2	175.057
5	D2	CTRL	134.843
5	D2	RASA2	147.385
4	D1	CTRL	114.678
4	D1	RASA2	148.813
4	D2	CTRL	127.107
4	D2	RASA2	125.395
3	D1	CTRL	110.589
3	D1	RASA2	135.231
3	D2	CTRL	120.314
3	D2	RASA2	116.791
2	D1	CTRL	107.233
2	D1	RASA2	126.836
2	D2	CTRL	117.424
2	D2	RASA2	112.685
1	D1	CTRL	106.602
1	D1	RASA2	120.829
1	D2	CTRL	116.577
1	D2	RASA2	110.34

## Sheet: Fig_ED4b_middle
Count	ParentCount	CD154_pos	Donor	Stim	Target
62530	98746	0.633241	D1	1	CTRL
27306	60786	0.449215	D1	8	RASA2
9551	70323	0.135816	D1	16	RASA2
4349	79294	0.0548465	D1	32	RASA2
50347	82277	0.611921	D1	2	CTRL
41746	78071	0.534718	D1	4	CTRL
26464	75368	0.35113	D1	8	CTRL
6980	87982	0.0793344	D1	16	CTRL
4111	90713	0.0453188	D1	32	CTRL
45591	64653	0.705164	D1	1	RASA2
42403	60903	0.696238	D1	2	RASA2
37296	58455	0.638029	D1	4	RASA2
53594	82971	0.645937	D1	1	CTRL
22896	43693	0.52402	D1	8	RASA2
9597	56064	0.171179	D1	16	RASA2
4344	73398	0.0591842	D1	32	RASA2
47077	76173	0.618027	D1	2	CTRL
36952	69573	0.531126	D1	4	CTRL
20366	68344	0.297993	D1	8	CTRL
7046	70599	0.0998031	D1	16	CTRL
2561	94173	0.0271946	D1	32	CTRL
41379	58677	0.7052	D1	1	RASA2
32432	49810	0.651114	D1	4	RASA2
52364	79493	0.658725	D2	1	CTRL
26502	59416	0.446041	D2	8	RASA2
9258	73253	0.126384	D2	16	RASA2
4599	89746	0.0512446	D2	32	RASA2
50371	77943	0.646254	D2	2	CTRL
43293	73218	0.591289	D2	4	CTRL
32624	78540	0.415381	D2	8	CTRL
10116	85420	0.118427	D2	16	CTRL
4394	87434	0.050255	D2	32	CTRL
46038	63269	0.727655	D2	1	RASA2
41580	58987	0.704901	D2	2	RASA2
34464	53388	0.645538	D2	4	RASA2
46239	71926	0.642869	D2	1	CTRL
21347	49322	0.432809	D2	8	RASA2
10627	70231	0.151315	D2	16	RASA2
5430	87668	0.0619382	D2	32	RASA2
41106	64934	0.633043	D2	2	CTRL
32556	56623	0.574961	D2	4	CTRL
26499	59057	0.448702	D2	8	CTRL
12435	78301	0.15881	D2	16	CTRL
2984	70649	0.042237	D2	32	CTRL
34685	48865	0.709813	D2	1	RASA2
29012	42156	0.688206	D2	2	RASA2
25359	41058	0.617638	D2	4	RASA2

## Sheet: Fig_ED4b_right
sheet	IC	name	value	Target
Donor 1	0	AAVS1_1	1.46	CTRL
Donor 1	0	AAVS1_2	0.61	CTRL
Donor 1	0	AAVS1_3	1.1	CTRL
Donor 1	0	AAVS1_4	1.01	CTRL
Donor 1	0	RASA2 KO_1	6.07	RASA2
Donor 1	0	RASA2 KO_2	4.45	RASA2
Donor 1	0	RASA2 KO_3	6.28	RASA2
Donor 1	0	RASA2 KO_4	5.04	RASA2
Donor 2	0	AAVS1_1	1.2	CTRL
Donor 2	0	AAVS1_2	0.89	CTRL
Donor 2	0	AAVS1_3	2.1	CTRL
Donor 2	0	AAVS1_4	0.86	CTRL
Donor 2	0	RASA2 KO_1	1.23	RASA2
Donor 2	0	RASA2 KO_2	0.33	RASA2
Donor 2	0	RASA2 KO_3	0.87	RASA2
Donor 2	0	RASA2 KO_4	0.57	RASA2
Donor 1	0.00390625	AAVS1_1	3.63	CTRL
Donor 1	0.00390625	AAVS1_2	2.15	CTRL
Donor 1	0.00390625	AAVS1_3	3.31	CTRL
Donor 1	0.00390625	AAVS1_4	6.63	CTRL
Donor 1	0.00390625	RASA2 KO_1	9.02	RASA2
Donor 1	0.00390625	RASA2 KO_2	7.86	RASA2
Donor 1	0.00390625	RASA2 KO_3	8.85	RASA2
Donor 1	0.00390625	RASA2 KO_4	6.27	RASA2
Donor 2	0.00390625	AAVS1_1	2.16	CTRL
Donor 2	0.00390625	AAVS1_2	1.34	CTRL
Donor 2	0.00390625	AAVS1_3	1.88	CTRL
Donor 2	0.00390625	AAVS1_4	2.11	CTRL
Donor 2	0.00390625	RASA2 KO_1	1.41	RASA2
Donor 2	0.00390625	RASA2 KO_2	14.9	RASA2
Donor 2	0.00390625	RASA2 KO_3	2.79	RASA2
Donor 2	0.00390625	RASA2 KO_4	1.72	RASA2
Donor 1	0.0078125	AAVS1_1	3.32	CTRL
Donor 1	0.0078125	AAVS1_2	1.33	CTRL
Donor 1	0.0078125	AAVS1_3	4.67	CTRL
Donor 1	0.0078125	AAVS1_4	6.88	CTRL
Donor 1	0.0078125	RASA2 KO_1	7.97	RASA2
Donor 1	0.0078125	RASA2 KO_2	17.6	RASA2
Donor 1	0.0078125	RASA2 KO_3	19.2	RASA2
Donor 1	0.0078125	RASA2 KO_4	14.2	RASA2
Donor 2	0.0078125	AAVS1_1	14.5	CTRL
Donor 2	0.0078125	AAVS1_2	14.8	CTRL
Donor 2	0.0078125	AAVS1_3	3.24	CTRL
Donor 2	0.0078125	AAVS1_4	15.4	CTRL
Donor 2	0.0078125	RASA2 KO_1	10.7	RASA2
Donor 2	0.0078125	RASA2 KO_2	11.4	RASA2
Donor 2	0.0078125	RASA2 KO_3	4.13	RASA2
Donor 2	0.0078125	RASA2 KO_4	8.24	RASA2
Donor 1	0.015625	AAVS1_1	5.11	CTRL
Donor 1	0.015625	AAVS1_2	9.56	CTRL
Donor 1	0.015625	AAVS1_3	8.3	CTRL
Donor 1	0.015625	AAVS1_4	2.22	CTRL
Donor 1	0.015625	RASA2 KO_1	18.7	RASA2
Donor 1	0.015625	RASA2 KO_2	25.7	RASA2
Donor 1	0.015625	RASA2 KO_3	18.4	RASA2
Donor 1	0.015625	RASA2 KO_4	13.5	RASA2
Donor 2	0.015625	AAVS1_1	2.22	CTRL
Donor 2	0.015625	AAVS1_2	5	CTRL
Donor 2	0.015625	AAVS1_3	8.13	CTRL
Donor 2	0.015625	AAVS1_4	4.01	CTRL
Donor 2	0.015625	RASA2 KO_1	13.5	RASA2
Donor 2	0.015625	RASA2 KO_2	18.3	RASA2
Donor 2	0.015625	RASA2 KO_3	17.1	RASA2
Donor 2	0.015625	RASA2 KO_4	15.8	RASA2
Donor 1	0.03125	AAVS1_1	16.3	CTRL
Donor 1	0.03125	AAVS1_2	6.82	CTRL
Donor 1	0.03125	AAVS1_3	5.93	CTRL
Donor 1	0.03125	AAVS1_4	8.4	CTRL
Donor 1	0.03125	RASA2 KO_1	18.1	RASA2
Donor 1	0.03125	RASA2 KO_2	12.7	RASA2
Donor 1	0.03125	RASA2 KO_3	19.3	RASA2
Donor 1	0.03125	RASA2 KO_4	42.4	RASA2
Donor 2	0.03125	AAVS1_1	16.9	CTRL
Donor 2	0.03125	AAVS1_2	8.52	CTRL
Donor 2	0.03125	AAVS1_3	14.9	CTRL
Donor 2	0.03125	AAVS1_4	7.59	CTRL
Donor 2	0.03125	RASA2 KO_1	14	RASA2
Donor 2	0.03125	RASA2 KO_2	5.72	RASA2
Donor 2	0.03125	RASA2 KO_3	14.5	RASA2
Donor 2	0.03125	RASA2 KO_4	13	RASA2
Donor 1	0.0625	AAVS1_1	27	CTRL
Donor 1	0.0625	AAVS1_2	10.8	CTRL
Donor 1	0.0625	AAVS1_3	16.3	CTRL
Donor 1	0.0625	AAVS1_4	24.6	CTRL
Donor 1	0.0625	RASA2 KO_1	60.6	RASA2
Donor 1	0.0625	RASA2 KO_2	61.3	RASA2
Donor 1	0.0625	RASA2 KO_3	53.6	RASA2
Donor 1	0.0625	RASA2 KO_4	55.5	RASA2
Donor 2	0.0625	AAVS1_1	14.6	CTRL
Donor 2	0.0625	AAVS1_2	20.4	CTRL
Donor 2	0.0625	AAVS1_3	11.1	CTRL
Donor 2	0.0625	AAVS1_4	26.5	CTRL
Donor 2	0.0625	RASA2 KO_1	52.5	RASA2
Donor 2	0.0625	RASA2 KO_2	44.8	RASA2
Donor 2	0.0625	RASA2 KO_3	60	RASA2
Donor 2	0.0625	RASA2 KO_4	52	RASA2
Donor 1	0.125	AAVS1_1	41.7	CTRL
Donor 1	0.125	AAVS1_2	28.5	CTRL
Donor 1	0.125	AAVS1_3	25.6	CTRL
Donor 1	0.125	AAVS1_4	30.4	CTRL
Donor 1	0.125	RASA2 KO_1	93.7	RASA2
Donor 1	0.125	RASA2 KO_2	88.7	RASA2
Donor 1	0.125	RASA2 KO_3	88.5	RASA2
Donor 1	0.125	RASA2 KO_4	85.2	RASA2
Donor 2	0.125	AAVS1_1	36.6	CTRL
Donor 2	0.125	AAVS1_2	32.2	CTRL
Donor 2	0.125	AAVS1_3	50.3	CTRL
Donor 2	0.125	AAVS1_4	53	CTRL
Donor 2	0.125	RASA2 KO_1	75.4	RASA2
Donor 2	0.125	RASA2 KO_2	78.8	RASA2
Donor 2	0.125	RASA2 KO_3	87.3	RASA2
Donor 2	0.125	RASA2 KO_4	83.8	RASA2
Donor 1	0.25	AAVS1_1	52.4	CTRL
Donor 1	0.25	AAVS1_2	69.3	CTRL
Donor 1	0.25	AAVS1_3	54.1	CTRL
Donor 1	0.25	AAVS1_4	68.1	CTRL
Donor 1	0.25	RASA2 KO_1	98.3	RASA2
Donor 1	0.25	RASA2 KO_2	97.6	RASA2
Donor 1	0.25	RASA2 KO_3	97.5	RASA2
Donor 1	0.25	RASA2 KO_4	97	RASA2
Donor 2	0.25	AAVS1_1	65.7	CTRL
Donor 2	0.25	AAVS1_2	68.5	CTRL
Donor 2	0.25	AAVS1_3	55.8	CTRL
Donor 2	0.25	AAVS1_4	65.9	CTRL
Donor 2	0.25	RASA2 KO_1	96.7	RASA2
Donor 2	0.25	RASA2 KO_2	98	RASA2
Donor 2	0.25	RASA2 KO_3	98.4	RASA2
Donor 2	0.25	RASA2 KO_4	98.6	RASA2
Donor 1	0.5	AAVS1_1	80.2	CTRL
Donor 1	0.5	AAVS1_2	75.6	CTRL
Donor 1	0.5	AAVS1_3	76.2	CTRL
Donor 1	0.5	AAVS1_4	80.2	CTRL
Donor 1	0.5	RASA2 KO_1	99.1	RASA2
Donor 1	0.5	RASA2 KO_2	99.2	RASA2
Donor 1	0.5	RASA2 KO_3	99.2	RASA2
Donor 1	0.5	RASA2 KO_4	99.2	RASA2
Donor 2	0.5	AAVS1_1	82.6	CTRL
Donor 2	0.5	AAVS1_2	90.5	CTRL
Donor 2	0.5	AAVS1_3	87.3	CTRL
Donor 2	0.5	AAVS1_4	79.1	CTRL
Donor 2	0.5	RASA2 KO_1	99.5	RASA2
Donor 2	0.5	RASA2 KO_2	99.3	RASA2
Donor 2	0.5	RASA2 KO_3	99.4	RASA2
Donor 2	0.5	RASA2 KO_4	99.4	RASA2
Donor 1	1	AAVS1_1	85.9	CTRL
Donor 1	1	AAVS1_2	88.5	CTRL
Donor 1	1	AAVS1_3	87.3	CTRL
Donor 1	1	AAVS1_4	86.3	CTRL
Donor 1	1	RASA2 KO_1	99.5	RASA2
Donor 1	1	RASA2 KO_2	99.6	RASA2
Donor 1	1	RASA2 KO_3	99.5	RASA2
Donor 1	1	RASA2 KO_4	99.6	RASA2
Donor 2	1	AAVS1_1	95.1	CTRL
Donor 2	1	AAVS1_2	92.6	CTRL
Donor 2	1	AAVS1_3	95.1	CTRL
Donor 2	1	AAVS1_4	94	CTRL
Donor 2	1	RASA2 KO_1	99.6	RASA2
Donor 2	1	RASA2 KO_2	99.5	RASA2
Donor 2	1	RASA2 KO_3	99.5	RASA2
Donor 2	1	RASA2 KO_4	99.5	RASA2
Donor 1	2	AAVS1_2	97.3	CTRL
Donor 1	2	AAVS1_3	97.2	CTRL
Donor 1	2	AAVS1_4	97.2	CTRL
Donor 1	2	RASA2 KO_1	99.7	RASA2
Donor 1	2	RASA2 KO_2	99.8	RASA2
Donor 1	2	RASA2 KO_3	99.7	RASA2
Donor 2	2	AAVS1_1	98.5	CTRL
Donor 2	2	AAVS1_2	98.5	CTRL
Donor 2	2	AAVS1_3	98.3	CTRL
Donor 2	2	AAVS1_4		CTRL
Donor 2	2	RASA2 KO_1		RASA2
Donor 2	2	RASA2 KO_2	99.3	RASA2
Donor 2	2	RASA2 KO_3	99.2	RASA2
Donor 2	2	RASA2 KO_4	99	RASA2

## Sheet: Fig_ED4f
Donor	CD8	Gene	Nalm6	f
D1	1:0.25	CTRL	WT	2.16066e+06
D1	1:0.25	RASA2	WT	2.34689e+06
D2	1:0.25	CTRL	WT	1.94874e+06
D2	1:0.25	RASA2	WT	2.56145e+06
D1	1:0.5	CTRL	WT	1.8331e+06
D1	1:0.5	RASA2	WT	1.63956e+06
D2	1:0.5	CTRL	WT	1.40238e+06
D2	1:0.5	RASA2	WT	1.83184e+06
D1	1:1	CTRL	WT	1.36054e+06
D1	1:1	RASA2	WT	1.46216e+06
D2	1:1	CTRL	WT	1.1508e+06
D2	1:1	RASA2	WT	1.48313e+06
D1	1:2	CTRL	WT	1.08158e+06
D1	1:2	RASA2	WT	1.09649e+06
D2	1:2	CTRL	WT	1.03426e+06
D2	1:2	RASA2	WT	1.20042e+06
D1	1:0.25	CTRL	WT	2.18507e+06
D1	1:0.25	RASA2	WT	2.33714e+06
D2	1:0.25	CTRL	WT	2.02751e+06
D2	1:0.25	RASA2	WT	2.51477e+06
D1	1:0.5	CTRL	WT	1.73364e+06
D1	1:0.5	RASA2	WT	1.84541e+06
D2	1:0.5	CTRL	WT	1.45467e+06
D2	1:0.5	RASA2	WT	1.83253e+06
D1	1:1	CTRL	WT	1.40072e+06
D1	1:1	RASA2	WT	1.45236e+06
D2	1:1	CTRL	WT	1.18639e+06
D2	1:1	RASA2	WT	1.487e+06
D1	1:2	CTRL	WT	1.08865e+06
D1	1:2	RASA2	WT	1.21416e+06
D2	1:2	CTRL	WT	981605
D2	1:2	RASA2	WT	1.18215e+06
D1	1:0.25	CTRL	WT	2.07522e+06
D1	1:0.25	RASA2	WT	2.38619e+06
D2	1:0.25	CTRL	WT	1.97688e+06
D2	1:0.25	RASA2	WT	2.4572e+06
D1	1:0.5	CTRL	WT	1.72067e+06
D1	1:0.5	RASA2	WT	1.89367e+06
D2	1:0.5	CTRL	WT	1.4829e+06
D2	1:0.5	RASA2	WT	1.87598e+06
D1	1:1	CTRL	WT	1.46402e+06
D1	1:1	RASA2	WT	1.56376e+06
D2	1:1	CTRL	WT	1.14249e+06
D2	1:1	RASA2	WT	1.53914e+06
D1	1:2	CTRL	WT	1.21202e+06
D1	1:2	RASA2	WT	1.04181e+06
D2	1:2	CTRL	WT	1.01126e+06
D2	1:2	RASA2	WT	1.23431e+06
D1	1:0.25	CTRL	Low	2.08957e+06
D1	1:0.25	RASA2	Low	2.39893e+06
D2	1:0.25	CTRL	Low	2.06862e+06
D2	1:0.25	RASA2	Low	2.31619e+06
D1	1:0.5	CTRL	Low	1.79974e+06
D1	1:0.5	RASA2	Low	2.06449e+06
D2	1:0.5	CTRL	Low	1.55441e+06
D2	1:0.5	RASA2	Low	1.8588e+06
D1	1:1	CTRL	Low	1.68156e+06
D1	1:1	RASA2	Low	1.83677e+06
D2	1:1	CTRL	Low	1.43926e+06
D2	1:1	RASA2	Low	1.67389e+06
D1	1:2	CTRL	Low	1.6321e+06
D1	1:2	RASA2	Low	1.71059e+06
D2	1:2	CTRL	Low	1.55735e+06
D2	1:2	RASA2	Low	1.72582e+06
D1	1:0.25	CTRL	Low	1.77551e+06
D1	1:0.25	RASA2	Low	2.36399e+06
D2	1:0.25	CTRL	Low	1.93714e+06
D2	1:0.25	RASA2	Low	2.56152e+06
D1	1:0.5	CTRL	Low	1.64302e+06
D1	1:0.5	RASA2	Low	2.03202e+06
D2	1:0.5	CTRL	Low	1.73208e+06
D2	1:0.5	RASA2	Low	2.07468e+06
D1	1:1	CTRL	Low	1.61938e+06
D1	1:1	RASA2	Low	1.80151e+06
D2	1:1	CTRL	Low	1.52122e+06
D2	1:1	RASA2	Low	1.76533e+06
D1	1:2	CTRL	Low	1.58612e+06
D1	1:2	RASA2	Low	1.76775e+06
D2	1:2	CTRL	Low	1.60449e+06
D2	1:2	RASA2	Low	1.72989e+06
D1	1:0.25	CTRL	Low	2.06405e+06
D1	1:0.25	RASA2	Low	2.39127e+06
D2	1:0.25	CTRL	Low	2.03864e+06
D2	1:0.25	RASA2	Low	2.50408e+06
D1	1:0.5	CTRL	Low	1.72288e+06
D1	1:0.5	RASA2	Low	2.03084e+06
D2	1:0.5	CTRL	Low	1.55506e+06
D2	1:0.5	RASA2	Low	2.01e+06
D1	1:1	CTRL	Low	1.67494e+06
D1	1:1	RASA2	Low	1.89909e+06
D2	1:1	CTRL	Low	1.58401e+06
D2	1:1	RASA2	Low	1.7549e+06
D1	1:2	CTRL	Low	1.59198e+06
D1	1:2	RASA2	Low	1.81701e+06
D2	1:2	CTRL	Low	1.59862e+06
D2	1:2	RASA2	Low	1.69432e+06
D1	1:0.25	CTRL	Very low	1.53447e+06
D1	1:0.25	RASA2	Very low	2.14536e+06
D2	1:0.25	CTRL	Very low	1.86674e+06
D2	1:0.25	RASA2	Very low	2.29563e+06
D1	1:0.5	CTRL	Very low	1.20857e+06
D1	1:0.5	RASA2	Very low	1.8142e+06
D2	1:0.5	CTRL	Very low	1.41612e+06
D2	1:0.5	RASA2	Very low	1.80944e+06
D1	1:1	CTRL	Very low	911218
D1	1:1	RASA2	Very low	1.48622e+06
D2	1:1	CTRL	Very low	1.0412e+06
D2	1:1	RASA2	Very low	1.56155e+06
D1	1:2	CTRL	Very low	682516
D1	1:2	RASA2	Very low	1.19698e+06
D2	1:2	CTRL	Very low	562438
D2	1:2	RASA2	Very low	1.08244e+06
D1	1:0.25	CTRL	Very low	1.60987e+06
D1	1:0.25	RASA2	Very low	2.38434e+06
D2	1:0.25	CTRL	Very low	1.8821e+06
D2	1:0.25	RASA2	Very low	2.33297e+06
D1	1:0.5	CTRL	Very low	1.24402e+06
D1	1:0.5	RASA2	Very low	1.74608e+06
D2	1:0.5	CTRL	Very low	1.36789e+06
D2	1:0.5	RASA2	Very low	1.81711e+06
D1	1:1	CTRL	Very low	835413
D1	1:1	RASA2	Very low	1.45573e+06
D2	1:1	CTRL	Very low	887951
D2	1:1	RASA2	Very low	1.53391e+06
D1	1:2	CTRL	Very low	722188
D1	1:2	RASA2	Very low	1.05785e+06
D2	1:2	CTRL	Very low	533224
D2	1:2	RASA2	Very low	1.06311e+06
