# Supplementary material for: RASA2 ablation in T cells boosts antigen sensitivity and long-term function
Source: Nature. 2022 Aug 24;609(7925):174–82. doi: 10.1038/s41586-022-05126-w (PMC9433322; doi:10.1038/s41586-022-05126-w)
Supplement: Supplementary file 16 — Source Data Extended Data Fig. 5 [file 41586_2022_5126_MOESM16_ESM.xlsx]

## Sheet: Fig_ED5a
Pathway	Rep	Percent positive	Target	Stim_mod	Time_mod
AP1	1	1.25	AAVS1	1:2	0
AP1	2	1.13	AAVS1	1:2	0
AP1	3	1.28	AAVS1	1:2	0
AP1	1	7.61	AAVS1	1:2	8
AP1	2	7.39	AAVS1	1:2	8
AP1	3	7.77	AAVS1	1:2	8
AP1	1	2.87	AAVS1	1:8	8
AP1	2	3.02	AAVS1	1:8	8
AP1	3	2.89	AAVS1	1:8	8
AP1	1	1.89	AAVS1	1:16	8
AP1	2	1.81	AAVS1	1:16	8
AP1	3	2	AAVS1	1:16	8
AP1	1	8.4	AAVS1	1:2	24
AP1	2	8.19	AAVS1	1:2	24
AP1	3	8.35	AAVS1	1:2	24
AP1	1	4.07	AAVS1	1:8	24
AP1	2	3.56	AAVS1	1:8	24
AP1	3	3.99	AAVS1	1:8	24
AP1	1	2.38	AAVS1	1:16	24
AP1	2	2.4	AAVS1	1:16	24
AP1	3	2.55	AAVS1	1:16	24
AP1	1	1.4	AAVS1	Unstim	24
AP1	2	1.22	AAVS1	Unstim	24
AP1	3	1.23	AAVS1	Unstim	24
AP1	1	8.32	AAVS1	1:2	48
AP1	2	8.54	AAVS1	1:2	48
AP1	3	9	AAVS1	1:2	48
AP1	1	4.21	AAVS1	1:8	48
AP1	2	4.24	AAVS1	1:8	48
AP1	3	4.22	AAVS1	1:8	48
AP1	1	2.34	AAVS1	1:16	48
AP1	2	2.29	AAVS1	1:16	48
AP1	3	2.33	AAVS1	1:16	48
AP1	1	1.18	AAVS1	Unstim	48
AP1	2	1.08	AAVS1	Unstim	48
AP1	3	1.08	AAVS1	Unstim	48
AP1	1	6.66	AAVS1	1:2	72
AP1	2	7.12	AAVS1	1:2	72
AP1	1	3.25	AAVS1	1:8	72
AP1	2	3.37	AAVS1	1:8	72
AP1	1	1.84	AAVS1	1:16	72
AP1	2	1.92	AAVS1	1:16	72
AP1	1	1.14	AAVS1	Unstim	72
AP1	2	0.97	AAVS1	Unstim	72
AP1	1	1.52	RASA2	1:2	0
AP1	2	1.44	RASA2	1:2	0
AP1	3	1.58	RASA2	1:2	0
AP1	1	11.2	RASA2	1:2	8
AP1	2	11.3	RASA2	1:2	8
AP1	3	11.6	RASA2	1:2	8
AP1	1	5.73	RASA2	1:8	8
AP1	2	5.81	RASA2	1:8	8
AP1	3	5.83	RASA2	1:8	8
AP1	1	3.47	RASA2	1:16	8
AP1	2	3.3	RASA2	1:16	8
AP1	3	3.15	RASA2	1:16	8
AP1	1	13.6	RASA2	1:2	24
AP1	2	13.2	RASA2	1:2	24
AP1	3	14	RASA2	1:2	24
AP1	1	7.59	RASA2	1:8	24
AP1	2	6.85	RASA2	1:8	24
AP1	3	7.38	RASA2	1:8	24
AP1	1	4.77	RASA2	1:16	24
AP1	2	3.08	RASA2	1:16	24
AP1	3	4.64	RASA2	1:16	24
AP1	1	1.67	RASA2	Unstim	24
AP1	2	1.59	RASA2	Unstim	24
AP1	3	1.38	RASA2	Unstim	24
AP1	1	12.2	RASA2	1:2	48
AP1	2	12.6	RASA2	1:2	48
AP1	3	12.8	RASA2	1:2	48
AP1	1	7.31	RASA2	1:8	48
AP1	2	6.99	RASA2	1:8	48
AP1	3	7.06	RASA2	1:8	48
AP1	1	4.19	RASA2	1:16	48
AP1	2	4.11	RASA2	1:16	48
AP1	3	4.12	RASA2	1:16	48
AP1	1	1.24	RASA2	Unstim	48
AP1	2	1.12	RASA2	Unstim	48
AP1	3	1.33	RASA2	Unstim	48
AP1	1	8.61	RASA2	1:2	72
AP1	2	8.84	RASA2	1:2	72
AP1	1	4.64	RASA2	1:8	72
AP1	2	4.65	RASA2	1:8	72
AP1	1	2.7	RASA2	1:16	72
AP1	2	2.66	RASA2	1:16	72
AP1	1	1.06	RASA2	Unstim	72
AP1	2	0.82	RASA2	Unstim	72
NFAT	1	1.23	AAVS1	1:2	0
NFAT	2	1.24	AAVS1	1:2	0
NFAT	3	1.15	AAVS1	1:2	0
NFAT	1	3.24	AAVS1	1:2	8
NFAT	2	3.5	AAVS1	1:2	8
NFAT	3	3.55	AAVS1	1:2	8
NFAT	1	2.38	AAVS1	1:8	8
NFAT	2	2.4	AAVS1	1:8	8
NFAT	3	2.31	AAVS1	1:8	8
NFAT	1	1.65	AAVS1	1:16	8
NFAT	2	1.76	AAVS1	1:16	8
NFAT	3	1.83	AAVS1	1:16	8
NFAT	1	2.83	AAVS1	1:2	24
NFAT	2	3.07	AAVS1	1:2	24
NFAT	3	3.27	AAVS1	1:2	24
NFAT	1	2.12	AAVS1	1:8	24
NFAT	2	2.05	AAVS1	1:8	24
NFAT	3	1.96	AAVS1	1:8	24
NFAT	1	1.37	AAVS1	1:16	24
NFAT	2	1.28	AAVS1	1:16	24
NFAT	3	1.42	AAVS1	1:16	24
NFAT	1	0.85	AAVS1	Unstim	24
NFAT	2	0.89	AAVS1	Unstim	24
NFAT	3	0.85	AAVS1	Unstim	24
NFAT	1	3.24	AAVS1	1:2	48
NFAT	2	3.5	AAVS1	1:2	48
NFAT	3	3.55	AAVS1	1:2	48
NFAT	1	2.38	AAVS1	1:8	48
NFAT	2	2.4	AAVS1	1:8	48
NFAT	3	2.31	AAVS1	1:8	48
NFAT	1	1.65	AAVS1	1:16	48
NFAT	2	1.76	AAVS1	1:16	48
NFAT	3	1.83	AAVS1	1:16	48
NFAT	1	1.23	AAVS1	Unstim	48
NFAT	2	1.24	AAVS1	Unstim	48
NFAT	3	1.15	AAVS1	Unstim	48
NFAT	1	2.22	AAVS1	1:2	72
NFAT	2	2.26	AAVS1	1:2	72
NFAT	1	1.44	AAVS1	1:8	72
NFAT	2	1.45	AAVS1	1:8	72
NFAT	1	1.04	AAVS1	1:16	72
NFAT	2	1.05	AAVS1	1:16	72
NFAT	1	1	AAVS1	Unstim	72
NFAT	2	0.95	AAVS1	Unstim	72
NFAT	1	1.02	RASA2	1:2	0
NFAT	2	0.87	RASA2	1:2	0
NFAT	3	1.04	RASA2	1:2	0
NFAT	1	4.72	RASA2	1:2	8
NFAT	2	4.7	RASA2	1:2	8
NFAT	3	4.94	RASA2	1:2	8
NFAT	1	3.3	RASA2	1:8	8
NFAT	2	3.12	RASA2	1:8	8
NFAT	3	3.24	RASA2	1:8	8
NFAT	1	1.88	RASA2	1:16	8
NFAT	2	1.92	RASA2	1:16	8
NFAT	3	1.92	RASA2	1:16	8
NFAT	1	4.65	RASA2	1:2	24
NFAT	2	4.36	RASA2	1:2	24
NFAT	3	4.74	RASA2	1:2	24
NFAT	1	3.26	RASA2	1:8	24
NFAT	2	3.17	RASA2	1:8	24
NFAT	3	3.4	RASA2	1:8	24
NFAT	1	1.67	RASA2	1:16	24
NFAT	2	1.77	RASA2	1:16	24
NFAT	3	1.76	RASA2	1:16	24
NFAT	1	0.66	RASA2	Unstim	24
NFAT	2	0.63	RASA2	Unstim	24
NFAT	3	0.63	RASA2	Unstim	24
NFAT	1	4.72	RASA2	1:2	48
NFAT	2	4.7	RASA2	1:2	48
NFAT	3	4.94	RASA2	1:2	48
NFAT	1	3.3	RASA2	1:8	48
NFAT	2	3.12	RASA2	1:8	48
NFAT	3	3.24	RASA2	1:8	48
NFAT	1	1.88	RASA2	1:16	48
NFAT	2	1.92	RASA2	1:16	48
NFAT	3	1.92	RASA2	1:16	48
NFAT	1	1.02	RASA2	Unstim	48
NFAT	2	0.87	RASA2	Unstim	48
NFAT	3	1.04	RASA2	Unstim	48
NFAT	1	3.03	RASA2	1:2	72
NFAT	2	3.16	RASA2	1:2	72
NFAT	1	2.05	RASA2	1:8	72
NFAT	2	2.01	RASA2	1:8	72
NFAT	1	1.33	RASA2	1:16	72
NFAT	2	1.24	RASA2	1:16	72
NFAT	1	0.9	RASA2	Unstim	72
NFAT	2	0.79	RASA2	Unstim	72
NFKB	1	1.12	AAVS1	1:2	0
NFKB	2	1.31	AAVS1	1:2	0
NFKB	1	5.4	AAVS1	1:2	8
NFKB	2	4.72	AAVS1	1:2	8
NFKB	1	2.16	AAVS1	1:8	8
NFKB	2	1.97	AAVS1	1:8	8
NFKB	3	2.02	AAVS1	1:8	8
NFKB	1	1.47	AAVS1	1:16	8
NFKB	2	1.35	AAVS1	1:16	8
NFKB	3	1.5	AAVS1	1:16	8
NFKB	1	6.27	AAVS1	1:2	24
NFKB	2	5.46	AAVS1	1:2	24
NFKB	3	5.79	AAVS1	1:2	24
NFKB	1	2.08	AAVS1	1:8	24
NFKB	2	2.16	AAVS1	1:8	24
NFKB	3	2.05	AAVS1	1:8	24
NFKB	1	1.52	AAVS1	1:16	24
NFKB	2	1.48	AAVS1	1:16	24
NFKB	3	1.48	AAVS1	1:16	24
NFKB	1	0.78	AAVS1	Unstim	24
NFKB	2	1.02	AAVS1	Unstim	24
NFKB	3	1	AAVS1	Unstim	24
NFKB	1	6.18	AAVS1	1:2	48
NFKB	2	6.33	AAVS1	1:2	48
NFKB	3	6.25	AAVS1	1:2	48
NFKB	1	2.32	AAVS1	1:8	48
NFKB	2	2.17	AAVS1	1:8	48
NFKB	3	2.26	AAVS1	1:8	48
NFKB	1	1.67	AAVS1	1:16	48
NFKB	2	1.62	AAVS1	1:16	48
NFKB	3	1.57	AAVS1	1:16	48
NFKB	1	1.11	AAVS1	Unstim	48
NFKB	2	1.2	AAVS1	Unstim	48
NFKB	3	1.09	AAVS1	Unstim	48
NFKB	1	4.81	AAVS1	1:2	72
NFKB	2	4.72	AAVS1	1:2	72
NFKB	1	1.64	AAVS1	1:8	72
NFKB	2	1.58	AAVS1	1:8	72
NFKB	1	1.21	AAVS1	1:16	72
NFKB	2	1.12	AAVS1	1:16	72
NFKB	1	1.06	AAVS1	Unstim	72
NFKB	2	0.9	AAVS1	Unstim	72
NFKB	1	0.99	RASA2	1:2	0
NFKB	2	1.02	RASA2	1:2	0
NFKB	3	0.94	RASA2	1:2	0
NFKB	1	7.6	RASA2	1:2	8
NFKB	2	7.29	RASA2	1:2	8
NFKB	3	7.1	RASA2	1:2	8
NFKB	1	2.89	RASA2	1:8	8
NFKB	2	2.9	RASA2	1:8	8
NFKB	3	2.73	RASA2	1:8	8
NFKB	1	1.81	RASA2	1:16	8
NFKB	2	1.9	RASA2	1:16	8
NFKB	3	1.87	RASA2	1:16	8
NFKB	1	11	RASA2	1:2	24
NFKB	2	11.2	RASA2	1:2	24
NFKB	3	9.55	RASA2	1:2	24
NFKB	1	3.76	RASA2	1:8	24
NFKB	2	3.8	RASA2	1:8	24
NFKB	3	3.94	RASA2	1:8	24
NFKB	1	2.19	RASA2	1:16	24
NFKB	2	2.23	RASA2	1:16	24
NFKB	3	2.21	RASA2	1:16	24
NFKB	1	0.88	RASA2	Unstim	24
NFKB	2	0.81	RASA2	Unstim	24
NFKB	3	0.83	RASA2	Unstim	24
NFKB	1	12.7	RASA2	1:2	48
NFKB	2	12.6	RASA2	1:2	48
NFKB	3	12.9	RASA2	1:2	48
NFKB	1	4.56	RASA2	1:8	48
NFKB	2	4.44	RASA2	1:8	48
NFKB	3	4.44	RASA2	1:8	48
NFKB	1	2.53	RASA2	1:16	48
NFKB	2	2.5	RASA2	1:16	48
NFKB	3	2.45	RASA2	1:16	48
NFKB	1	1.11	RASA2	Unstim	48
NFKB	2	1.04	RASA2	Unstim	48
NFKB	3	1.14	RASA2	Unstim	48
NFKB	1	12.6	RASA2	1:2	72
NFKB	2	12.5	RASA2	1:2	72
NFKB	1	3.3	RASA2	1:8	72
NFKB	2	3.47	RASA2	1:8	72
NFKB	1	1.95	RASA2	1:16	72
NFKB	2	1.83	RASA2	1:16	72
NFKB	1	0.91	RASA2	Unstim	72
NFKB	2	0.96	RASA2	Unstim	72

## Sheet: Fig_ED5l
Day	name	value	Target
Day 5-7	RASA2 oe...2	8	RASA2 OE
Day 5-7	RASA2 oe...4	18.4	RASA2 OE
Day 5-7	RASA2 oe...5	17.6	RASA2 OE
Day 5-7	Ctrl...7	26	CTRL OE
Day 5-7	Ctrl...8	30.4	CTRL OE
Day 5-7	Ctrl...9	26.8	CTRL OE
Day 10	RASA2 oe...2	16	RASA2 OE
Day 10	RASA2 oe...4	65.6	RASA2 OE
Day 10	RASA2 oe...5	74	RASA2 OE
Day 10	Ctrl...7	100	CTRL OE
Day 10	Ctrl...8	105	CTRL OE
Day 10	Ctrl...9	114	CTRL OE

## Sheet: Fig_ED5n
Donor	Target	name	value
GK007	CTRL	CD69pos	42.3
GK007	No cDNA	CD69pos	35.1
GK007	RASA2	CD69pos	27.7
GK008	CTRL	CD69pos	28.5
GK008	No cDNA	CD69pos	28.8
GK008	RASA2	CD69pos	15.7
