# Supplementary material for: RASA2 ablation in T cells boosts antigen sensitivity and long-term function
Source: Nature. 2022 Aug 24;609(7925):174–82. doi: 10.1038/s41586-022-05126-w (PMC9433322; doi:10.1038/s41586-022-05126-w)
Supplement: Supplementary file 17 — Source Data Extended Data Fig. 6 [file 41586_2022_5126_MOESM17_ESM.xlsx]

## Sheet: Fig_ED6e
Target	Donor	pop	perc
CTRL	D2	CD69	0.202887
RASA2	D2	CD69	0.570075
CTRL	D1	CD69	0.284235
RASA2	D1	CD69	0.665627
CTRL	D2	pERK_	0.258053
RASA2	D2	pERK_	0.711049
CTRL	D1	pERK_	0.255947
RASA2	D1	pERK_	0.65888

## Sheet: Fig_ED6i
Target	pop	perc
AAVS	CD39	63.1131
AAVS	LAG3	70.8148
AAVS	PD1	37.0085
AAVS	TIM3	80.3
RASA2	CD39	68.1243
RASA2	LAG3	76.0044
RASA2	PD1	59.2231
RASA2	TIM3	79.2453
AAVS	CD39	67.2217
AAVS	LAG3	48.8128
AAVS	PD1	17.1755
AAVS	TIM3	72.6796
RASA2	CD39	68.1093
RASA2	LAG3	52.8962
RASA2	PD1	31.0164
RASA2	TIM3	72.6557
AAVS	CD39	55.5352
AAVS	LAG3	51.6527
AAVS	PD1	10.3095
AAVS	TIM3	58.4995
RASA2	CD39	47.9146
RASA2	LAG3	58.5331
RASA2	PD1	21.761
RASA2	TIM3	61.6764
AAVS	CD39	24.6197
AAVS	LAG3	34.3422
AAVS	PD1	16.4184
AAVS	TIM3	71.9147
RASA2	CD39	23.1043
RASA2	LAG3	36.6078
RASA2	PD1	29.7819
RASA2	TIM3	67.6139
AAVS	CD39	46.5633
AAVS	LAG3	64.7946
AAVS	PD1	34.8282
AAVS	TIM3	80.176
RASA2	CD39	52.0154
RASA2	LAG3	66.9322
RASA2	PD1	52.0396
RASA2	TIM3	75.3802
AAVS	CD39	50.5737
AAVS	LAG3	45.1015
AAVS	PD1	14.8279
AAVS	TIM3	69.6087
RASA2	CD39	49.6441
RASA2	LAG3	49.5221
RASA2	PD1	28.5947
RASA2	TIM3	70.7138
AAVS	CD39	42.1425
AAVS	LAG3	50.4976
AAVS	PD1	10.0314
AAVS	TIM3	58.4075
RASA2	CD39	37.8416
RASA2	LAG3	56.0144
RASA2	PD1	20.7261
RASA2	TIM3	60.4229
AAVS	CD39	16.3872
AAVS	LAG3	37.0247
AAVS	PD1	15.3412
AAVS	TIM3	74.9294
RASA2	CD39	11.2966
RASA2	LAG3	36.3689
RASA2	PD1	28.5849
RASA2	TIM3	65.1055
