# Supplementary material for: RASA2 ablation in T cells boosts antigen sensitivity and long-term function
Source: Nature. 2022 Aug 24;609(7925):174–82. doi: 10.1038/s41586-022-05126-w (PMC9433322; doi:10.1038/s41586-022-05126-w)
Supplement: Supplementary file 18 — Source Data Extended Data Fig. 7 [file 41586_2022_5126_MOESM18_ESM.xlsx]

## Sheet: Fig_ED7b
Type	Donor	Rep	Target	name	value	Group
ROS	D1	1	CTRL	PE-mitored-A	130.599	TCR
ROS	D1	1	CTRL	PE-mitored-A	130.141	TCR
ROS	D1	1	CTRL	PE-mitored-A	130.624	TCR
ROS	D1	1	CTRL	PE-mitored-A	130.85	TCR
ROS	D1	1	CTRL	PE-mitored-A	130.548	TCR
ROS	D1	1	RASA2	PE-mitored-A	137.062	TCR
ROS	D1	1	RASA2	PE-mitored-A	136.347	TCR
ROS	D1	1	RASA2	PE-mitored-A	136.098	TCR
ROS	D1	2	RASA2	PE-mitored-A	136.757	TCR
ROS	D1	2	RASA2	PE-mitored-A	135.487	TCR
ROS	D2	2	CTRL	PE-mitored-A	121.494	TCR
ROS	D2	2	CTRL	PE-mitored-A	120.444	TCR
ROS	D2	2	CTRL	PE-mitored-A	120.746	TCR
ROS	D2	2	CTRL	PE-mitored-A	121.114	TCR
ROS	D2	2	CTRL	PE-mitored-A	121.218	TCR
ROS	D2	2	RASA2	PE-mitored-A	126.975	TCR
ROS	D2	3	RASA2	PE-mitored-A	126.485	TCR
ROS	D2	3	RASA2	PE-mitored-A	126.572	TCR
ROS	D2	3	RASA2	PE-mitored-A	127.089	TCR
ROS	D2	3	RASA2	PE-mitored-A	135.91	TCR
MITO	D1	3	CTRL	FITC-mitogreen-A	109.228	TCR
MITO	D1	3	CTRL	FITC-mitogreen-A	106.87	TCR
MITO	D1	3	CTRL	FITC-mitogreen-A	106.629	TCR
MITO	D1	3	CTRL	FITC-mitogreen-A	106.461	TCR
MITO	D1	4	CTRL	FITC-mitogreen-A	106.102	TCR
MITO	D1	4	RASA2	FITC-mitogreen-A	118.811	TCR
MITO	D1	4	RASA2	FITC-mitogreen-A	116.295	TCR
MITO	D1	4	RASA2	FITC-mitogreen-A	116.518	TCR
MITO	D1	4	RASA2	FITC-mitogreen-A	117.2	TCR
MITO	D1	4	RASA2	FITC-mitogreen-A	114.373	TCR
MITO	D2	4	CTRL	FITC-mitogreen-A	104.892	TCR
MITO	D2	4	CTRL	FITC-mitogreen-A	104.141	TCR
MITO	D2	5	CTRL	FITC-mitogreen-A	103.83	TCR
MITO	D2	5	CTRL	FITC-mitogreen-A	104.285	TCR
MITO	D2	5	CTRL	FITC-mitogreen-A	104.59	TCR
MITO	D2	5	RASA2	FITC-mitogreen-A	114.642	TCR
MITO	D2	5	RASA2	FITC-mitogreen-A	114.073	TCR
MITO	D2	5	RASA2	FITC-mitogreen-A	114.018	TCR
MITO	D2	5	RASA2	FITC-mitogreen-A	114.305	TCR
MITO	D2	5	RASA2	FITC-mitogreen-A	114.141	TCR
MITO	D1	1	CTRL	FITC-mitogreen-A	104.416	CAR
ROS	D1	1	CTRL	PE-mitored-A	145.443	CAR
MITO	D1	2	CTRL	FITC-mitogreen-A	104.627	CAR
ROS	D1	2	CTRL	PE-mitored-A	145.486	CAR
MITO	D1	1	RASA2	FITC-mitogreen-A	109.413	CAR
ROS	D1	1	RASA2	PE-mitored-A	149.502	CAR
MITO	D1	2	RASA2	FITC-mitogreen-A	107.949	CAR
ROS	D1	2	RASA2	PE-mitored-A	147.149	CAR
MITO	D2	1	CTRL	FITC-mitogreen-A	100.767	CAR
ROS	D2	1	CTRL	PE-mitored-A	143.348	CAR
MITO	D2	1	CTRL	FITC-mitogreen-A	98.1228	CAR
ROS	D2	2	CTRL	PE-mitored-A	139.045	CAR
MITO	D2	1	RASA2	FITC-mitogreen-A	112.03	CAR
ROS	D2	1	RASA2	PE-mitored-A	150.859	CAR
MITO	D2	2	RASA2	FITC-mitogreen-A	109.523	CAR
ROS	D2	2	RASA2	PE-mitored-A	149.202	CAR

## Sheet: Fig_ED7d
Target	StimPoint	name	value
CTRL	unstim	BasalResp	23.5695
CTRL	unstim	MaximalResp	144.698
CTRL	unstim	SpareResp	121.129
CTRL	unstim	BasalResp	42.4856
CTRL	unstim	MaximalResp	310.146
CTRL	unstim	SpareResp	267.66
CTRL	unstim	BasalResp	21.4877
CTRL	unstim	MaximalResp	151.476
CTRL	unstim	SpareResp	129.988
CTRL	unstim	BasalResp	43.6572
CTRL	unstim	MaximalResp	300.35
CTRL	unstim	SpareResp	256.693
CTRL	unstim	BasalResp	31.702
CTRL	unstim	MaximalResp	351.755
CTRL	unstim	SpareResp	320.053
CTRL	unstim	BasalResp	53.1089
CTRL	unstim	MaximalResp	293.51
CTRL	unstim	SpareResp	240.401
RASA2	unstim	BasalResp	97.9061
RASA2	unstim	MaximalResp	407.561
RASA2	unstim	SpareResp	309.655
RASA2	unstim	BasalResp	85.9664
RASA2	unstim	MaximalResp	463.71
RASA2	unstim	SpareResp	377.743
RASA2	unstim	BasalResp	103.992
RASA2	unstim	MaximalResp	400.767
RASA2	unstim	SpareResp	296.775
RASA2	unstim	BasalResp	110.901
RASA2	unstim	MaximalResp	423.868
RASA2	unstim	SpareResp	312.966
RASA2	unstim	BasalResp	94.3227
RASA2	unstim	MaximalResp	395.498
RASA2	unstim	SpareResp	301.175
RASA2	unstim	BasalResp	92.6225
RASA2	unstim	MaximalResp	392.185
RASA2	unstim	SpareResp	299.563
CTRL	repstim	BasalResp	86.0258
CTRL	repstim	MaximalResp	259.92
CTRL	repstim	SpareResp	173.894
CTRL	repstim	BasalResp	87.171
CTRL	repstim	MaximalResp	213.62
CTRL	repstim	SpareResp	126.449
CTRL	repstim	BasalResp	88.0126
CTRL	repstim	MaximalResp	222.903
CTRL	repstim	SpareResp	134.89
CTRL	repstim	BasalResp	97.3887
CTRL	repstim	MaximalResp	268.919
CTRL	repstim	SpareResp	171.53
CTRL	repstim	BasalResp	97.3095
CTRL	repstim	MaximalResp	252.333
CTRL	repstim	SpareResp	155.023
CTRL	repstim	BasalResp	76.1639
CTRL	repstim	MaximalResp	219.684
CTRL	repstim	SpareResp	143.52
RASA2	repstim	BasalResp	184.311
RASA2	repstim	MaximalResp	492.181
RASA2	repstim	SpareResp	307.87
RASA2	repstim	BasalResp	146.981
RASA2	repstim	MaximalResp	375.585
RASA2	repstim	SpareResp	228.604
RASA2	repstim	BasalResp	154.528
RASA2	repstim	MaximalResp	411.415
RASA2	repstim	SpareResp	256.887
RASA2	repstim	BasalResp	181.897
RASA2	repstim	MaximalResp	492.648
RASA2	repstim	SpareResp	310.751
RASA2	repstim	BasalResp	181.665
RASA2	repstim	MaximalResp	476.442
RASA2	repstim	SpareResp	294.777
RASA2	repstim	BasalResp	173.706
RASA2	repstim	MaximalResp	463.486
RASA2	repstim	SpareResp	289.78

## Sheet: Fig_ED7e
Target	StimPoint	name	value
CTRL	unstim	ECAR_Basal	15.0702
CTRL	unstim	ECAR_Maximal	60.8377
CTRL	unstim	ECAR_Spare	45.7675
CTRL	unstim	ECAR_Basal	30.0329
CTRL	unstim	ECAR_Maximal	98.1299
CTRL	unstim	ECAR_Spare	68.097
CTRL	unstim	ECAR_Basal	18.9472
CTRL	unstim	ECAR_Maximal	87.595
CTRL	unstim	ECAR_Spare	68.6479
CTRL	unstim	ECAR_Basal	28.5179
CTRL	unstim	ECAR_Basal	82.3975
CTRL	unstim	ECAR_Spare	53.8796
CTRL	unstim	ECAR_Basal	24.518
CTRL	unstim	ECAR_Maximal	84.5245
CTRL	unstim	ECAR_Spare	60.0065
CTRL	unstim	ECAR_Basal	30.5675
CTRL	unstim	ECAR_Maximal	95.4064
CTRL	unstim	ECAR_Spare	64.8389
RASA2	unstim	ECAR_Basal	49.3883
RASA2	unstim	ECAR_Maximal	86.4725
RASA2	unstim	ECAR_Spare	37.0842
RASA2	unstim	ECAR_Basal	49.0588
RASA2	unstim	ECAR_Maximal	87.4181
RASA2	unstim	ECAR_Spare	38.3593
RASA2	unstim	ECAR_Basal	58.8544
RASA2	unstim	ECAR_Maximal	96.1218
RASA2	unstim	ECAR_Spare	37.2674
RASA2	unstim	ECAR_Basal	62.4686
RASA2	unstim	ECAR_Maximal	96.1643
RASA2	unstim	ECAR_Spare	33.6957
RASA2	unstim	ECAR_Basal	50.0751
RASA2	unstim	ECAR_Maximal	79.1594
RASA2	unstim	ECAR_Spare	29.0843
RASA2	unstim	ECAR_Basal	49.1899
RASA2	unstim	ECAR_Maximal	77.5225
RASA2	unstim	ECAR_Spare	28.3325
CTRL	repstim	ECAR_Basal	22.754
CTRL	repstim	ECAR_Maximal	59.8674
CTRL	repstim	ECAR_Spare	37.1134
CTRL	repstim	ECAR_Basal	22.5107
CTRL	repstim	ECAR_Maximal	58.6033
CTRL	repstim	ECAR_Spare	36.0926
CTRL	repstim	ECAR_Basal	20.6146
CTRL	repstim	ECAR_Maximal	52.7566
CTRL	repstim	ECAR_Spare	32.142
CTRL	repstim	ECAR_Basal	24.9084
CTRL	repstim	ECAR_Maximal	66.9712
CTRL	repstim	ECAR_Spare	42.0628
CTRL	repstim	ECAR_Basal	22.6183
CTRL	repstim	ECAR_Maximal	60.3208
CTRL	repstim	ECAR_Spare	37.7025
CTRL	repstim	ECAR_Basal	22.4382
CTRL	repstim	ECAR_Maximal	58.073
CTRL	repstim	ECAR_Spare	35.6348
RASA2	repstim	ECAR_Basal	48.6605
RASA2	repstim	ECAR_Maximal	96.2234
RASA2	repstim	ECAR_Spare	47.5629
RASA2	repstim	ECAR_Basal	39.295
RASA2	repstim	ECAR_Maximal	81.5357
RASA2	repstim	ECAR_Spare	42.2407
RASA2	repstim	ECAR_Basal	39.4235
RASA2	repstim	ECAR_Maximal	82.0502
RASA2	repstim	ECAR_Spare	42.6267
RASA2	repstim	ECAR_Basal	50.0617
RASA2	repstim	ECAR_Maximal	102.855
RASA2	repstim	ECAR_Spare	52.7931
RASA2	repstim	ECAR_Basal	48.3659
RASA2	repstim	ECAR_Maximal	93.4162
RASA2	repstim	ECAR_Spare	45.0503
RASA2	repstim	ECAR_Basal	47.5749
RASA2	repstim	ECAR_Maximal	94.6924
RASA2	repstim	ECAR_Spare	47.1175

## Sheet: Fig_ED7f
Target	StimPoint	RowType	name	value
CTRL	repstim	Media	BasalResp	83.4367
CTRL	repstim	Media	MaximalResp	317.724
CTRL	repstim	Media	SpareResp	234.288
CTRL	repstim	Media	BasalResp	70.2512
CTRL	repstim	Media	MaximalResp	304.956
CTRL	repstim	Media	SpareResp	234.705
CTRL	repstim	Media	BasalResp	77.1686
CTRL	repstim	Media	MaximalResp	250.395
CTRL	repstim	Media	SpareResp	173.226
CTRL	repstim	Media	BasalResp	70.5453
CTRL	repstim	Media	MaximalResp	279.528
CTRL	repstim	Media	SpareResp	208.983
CTRL	repstim	Media	BasalResp	87.7277
CTRL	repstim	Media	MaximalResp	311.026
CTRL	repstim	Media	SpareResp	223.298
CTRL	repstim	Media	BasalResp	75.3247
CTRL	repstim	Media	MaximalResp	256.963
CTRL	repstim	Media	SpareResp	181.638
CTRL	repstim	Etomoxir	BasalResp	97.2539
CTRL	repstim	Etomoxir	MaximalResp	298.198
CTRL	repstim	Etomoxir	SpareResp	200.945
CTRL	repstim	Etomoxir	BasalResp	98.8732
CTRL	repstim	Etomoxir	MaximalResp	267.219
CTRL	repstim	Etomoxir	SpareResp	168.345
CTRL	repstim	Etomoxir	BasalResp	62.4862
CTRL	repstim	Etomoxir	MaximalResp	195.977
CTRL	repstim	Etomoxir	SpareResp	133.491
CTRL	repstim	Etomoxir	BasalResp	78.4622
CTRL	repstim	Etomoxir	MaximalResp	206.305
CTRL	repstim	Etomoxir	SpareResp	127.843
CTRL	repstim	Etomoxir	BasalResp	52.6195
CTRL	repstim	Etomoxir	MaximalResp	177.347
CTRL	repstim	Etomoxir	SpareResp	124.727
CTRL	repstim	Etomoxir	BasalResp	63.7422
CTRL	repstim	Etomoxir	MaximalResp	199.901
CTRL	repstim	Etomoxir	SpareResp	136.159
CTRL	repstim	UK5099	BasalResp	89.2723
CTRL	repstim	UK5099	MaximalResp	124.922
CTRL	repstim	UK5099	SpareResp	35.65
CTRL	repstim	UK5099	BasalResp	47.8957
CTRL	repstim	UK5099	MaximalResp	124.462
CTRL	repstim	UK5099	SpareResp	76.566
CTRL	repstim	UK5099	BasalResp	51.9887
CTRL	repstim	UK5099	MaximalResp	107.165
CTRL	repstim	UK5099	SpareResp	55.1762
CTRL	repstim	UK5099	BasalResp	66.6358
CTRL	repstim	UK5099	MaximalResp	131.493
CTRL	repstim	UK5099	SpareResp	64.8576
CTRL	repstim	UK5099	BasalResp	56.124
CTRL	repstim	UK5099	MaximalResp	134.001
CTRL	repstim	UK5099	SpareResp	77.8772
CTRL	repstim	UK5099	BasalResp	46.8563
CTRL	repstim	UK5099	MaximalResp	145.614
CTRL	repstim	UK5099	SpareResp	98.7582
CTRL	repstim	BPTES	BasalResp	89.6224
CTRL	repstim	BPTES	MaximalResp	221.604
CTRL	repstim	BPTES	SpareResp	131.982
CTRL	repstim	BPTES	BasalResp	52.0783
CTRL	repstim	BPTES	MaximalResp	153.318
CTRL	repstim	BPTES	SpareResp	101.24
CTRL	repstim	BPTES	BasalResp	84.4847
CTRL	repstim	BPTES	MaximalResp	151.587
CTRL	repstim	BPTES	SpareResp	67.1023
CTRL	repstim	BPTES	BasalResp	73.006
CTRL	repstim	BPTES	MaximalResp	184.887
CTRL	repstim	BPTES	SpareResp	111.881
CTRL	repstim	BPTES	BasalResp	69.3857
CTRL	repstim	BPTES	MaximalResp	247.3
CTRL	repstim	BPTES	SpareResp	177.914
RASA2	repstim	Media	BasalResp	126.481
RASA2	repstim	Media	MaximalResp	413.689
RASA2	repstim	Media	SpareResp	287.208
RASA2	repstim	Media	BasalResp	115.103
RASA2	repstim	Media	MaximalResp	398.722
RASA2	repstim	Media	SpareResp	283.619
RASA2	repstim	Media	BasalResp	112.976
RASA2	repstim	Media	MaximalResp	375.675
RASA2	repstim	Media	SpareResp	262.699
RASA2	repstim	Media	BasalResp	103.045
RASA2	repstim	Media	MaximalResp	357.249
RASA2	repstim	Media	SpareResp	254.204
RASA2	repstim	Media	BasalResp	77.6726
RASA2	repstim	Media	MaximalResp	395.717
RASA2	repstim	Media	SpareResp	318.044
RASA2	repstim	Media	BasalResp	161.004
RASA2	repstim	Media	MaximalResp	400.73
RASA2	repstim	Media	SpareResp	239.726
RASA2	repstim	Etomoxir	BasalResp	183.818
RASA2	repstim	Etomoxir	MaximalResp	333.436
RASA2	repstim	Etomoxir	SpareResp	149.617
RASA2	repstim	Etomoxir	BasalResp	130.389
RASA2	repstim	Etomoxir	MaximalResp	382.575
RASA2	repstim	Etomoxir	SpareResp	252.186
RASA2	repstim	Etomoxir	BasalResp	110.286
RASA2	repstim	Etomoxir	MaximalResp	363.321
RASA2	repstim	Etomoxir	SpareResp	253.035
RASA2	repstim	Etomoxir	BasalResp	155.088
RASA2	repstim	Etomoxir	MaximalResp	435.514
RASA2	repstim	Etomoxir	SpareResp	280.426
RASA2	repstim	Etomoxir	BasalResp	96.1419
RASA2	repstim	Etomoxir	MaximalResp	411.319
RASA2	repstim	Etomoxir	SpareResp	315.177
RASA2	repstim	Etomoxir	BasalResp	128.674
RASA2	repstim	Etomoxir	MaximalResp	385.214
RASA2	repstim	Etomoxir	SpareResp	256.539
RASA2	repstim	UK5099	BasalResp	181.79
RASA2	repstim	UK5099	MaximalResp	395.049
RASA2	repstim	UK5099	SpareResp	213.259
RASA2	repstim	UK5099	BasalResp	106.691
RASA2	repstim	UK5099	MaximalResp	255.511
RASA2	repstim	UK5099	SpareResp	148.82
RASA2	repstim	UK5099	BasalResp	161.858
RASA2	repstim	UK5099	MaximalResp	439.279
RASA2	repstim	UK5099	SpareResp	277.421
RASA2	repstim	UK5099	BasalResp	62.1116
RASA2	repstim	UK5099	MaximalResp	377.518
RASA2	repstim	UK5099	SpareResp	315.406
RASA2	repstim	UK5099	BasalResp	111.413
RASA2	repstim	UK5099	MaximalResp	445.673
RASA2	repstim	UK5099	SpareResp	334.26
RASA2	repstim	UK5099	BasalResp	94.4164
RASA2	repstim	UK5099	MaximalResp	188.793
RASA2	repstim	UK5099	SpareResp	94.3767
RASA2	repstim	BPTES	BasalResp	178.426
RASA2	repstim	BPTES	MaximalResp	326.501
RASA2	repstim	BPTES	SpareResp	148.075
RASA2	repstim	BPTES	BasalResp	174.823
RASA2	repstim	BPTES	MaximalResp	442.734
RASA2	repstim	BPTES	SpareResp	267.911
RASA2	repstim	BPTES	BasalResp	146.329
RASA2	repstim	BPTES	MaximalResp	318.06
RASA2	repstim	BPTES	SpareResp	171.73
RASA2	repstim	BPTES	BasalResp	150.536
RASA2	repstim	BPTES	MaximalResp	329.658
RASA2	repstim	BPTES	SpareResp	179.121
RASA2	repstim	BPTES	BasalResp	130.465
RASA2	repstim	BPTES	MaximalResp	370.912
RASA2	repstim	BPTES	SpareResp	240.447
CTRL	unstim	Etomoxir	BasalResp	27.3584
CTRL	unstim	Etomoxir	MaximalResp	113.115
CTRL	unstim	Etomoxir	SpareResp	85.7566
CTRL	unstim	Etomoxir	BasalResp	27.6606
CTRL	unstim	Etomoxir	MaximalResp	102.794
CTRL	unstim	Etomoxir	SpareResp	75.1336
CTRL	unstim	Etomoxir	BasalResp	7.9482
CTRL	unstim	Etomoxir	MaximalResp	92.5139
CTRL	unstim	Etomoxir	SpareResp	84.5657
CTRL	unstim	Etomoxir	BasalResp	28.1419
CTRL	unstim	Etomoxir	MaximalResp	140.353
CTRL	unstim	Etomoxir	SpareResp	112.211
CTRL	unstim	Etomoxir	BasalResp	26.8164
CTRL	unstim	Etomoxir	MaximalResp	190.493
CTRL	unstim	Etomoxir	SpareResp	163.676
CTRL	unstim	UK5099	BasalResp	30.1708
CTRL	unstim	UK5099	MaximalResp	66.2714
CTRL	unstim	UK5099	SpareResp	36.1006
CTRL	unstim	UK5099	BasalResp	31.5071
CTRL	unstim	UK5099	MaximalResp	91.2108
CTRL	unstim	UK5099	SpareResp	59.7037
CTRL	unstim	UK5099	BasalResp	30.0777
CTRL	unstim	UK5099	MaximalResp	125.7
CTRL	unstim	UK5099	SpareResp	95.6221
CTRL	unstim	UK5099	BasalResp	30.7957
CTRL	unstim	UK5099	MaximalResp	99.8656
CTRL	unstim	UK5099	SpareResp	69.0699
CTRL	unstim	UK5099	BasalResp	34.7525
CTRL	unstim	UK5099	MaximalResp	121.984
CTRL	unstim	UK5099	SpareResp	87.2316
CTRL	unstim	UK5099	BasalResp	36.0487
CTRL	unstim	UK5099	MaximalResp	131.984
CTRL	unstim	UK5099	SpareResp	95.9356
CTRL	unstim	BPTES	BasalResp	28.3036
CTRL	unstim	BPTES	MaximalResp	119.893
CTRL	unstim	BPTES	SpareResp	91.5899
CTRL	unstim	BPTES	BasalResp	30.1973
CTRL	unstim	BPTES	MaximalResp	90.5117
CTRL	unstim	BPTES	SpareResp	60.3145
CTRL	unstim	BPTES	BasalResp	26.8616
CTRL	unstim	BPTES	MaximalResp	79.8155
CTRL	unstim	BPTES	SpareResp	52.9539
CTRL	unstim	BPTES	BasalResp	53.5033
CTRL	unstim	BPTES	MaximalResp	75.8244
CTRL	unstim	BPTES	SpareResp	22.3211
CTRL	unstim	BPTES	BasalResp	42.1732
CTRL	unstim	BPTES	MaximalResp	171.639
CTRL	unstim	BPTES	SpareResp	129.466
CTRL	unstim	BPTES	BasalResp	27.772
CTRL	unstim	BPTES	MaximalResp	117.302
CTRL	unstim	BPTES	SpareResp	89.53
CTRL	unstim	Media	BasalResp	25.6274
CTRL	unstim	Media	MaximalResp	120.945
CTRL	unstim	Media	SpareResp	95.3178
CTRL	unstim	Media	BasalResp	18.5135
CTRL	unstim	Media	MaximalResp	114.755
CTRL	unstim	Media	SpareResp	96.2411
CTRL	unstim	Media	BasalResp	27.3556
CTRL	unstim	Media	MaximalResp	105.9
CTRL	unstim	Media	SpareResp	78.5441
CTRL	unstim	Media	BasalResp	26.6633
CTRL	unstim	Media	MaximalResp	139.042
CTRL	unstim	Media	SpareResp	112.378
CTRL	unstim	Media	BasalResp	31.8087
CTRL	unstim	Media	MaximalResp	137.412
CTRL	unstim	Media	SpareResp	105.604
CTRL	unstim	Media	BasalResp	24.9791
CTRL	unstim	Media	MaximalResp	110.06
CTRL	unstim	Media	SpareResp	85.0809
RASA2	unstim	Etomoxir	BasalResp	43.0352
RASA2	unstim	Etomoxir	MaximalResp	169.063
RASA2	unstim	Etomoxir	SpareResp	126.028
RASA2	unstim	Etomoxir	BasalResp	51.6858
RASA2	unstim	Etomoxir	MaximalResp	247.598
RASA2	unstim	Etomoxir	SpareResp	195.912
RASA2	unstim	Etomoxir	BasalResp	61.7561
RASA2	unstim	Etomoxir	MaximalResp	230.783
RASA2	unstim	Etomoxir	SpareResp	169.027
RASA2	unstim	Etomoxir	BasalResp	65.1965
RASA2	unstim	Etomoxir	MaximalResp	339.327
RASA2	unstim	Etomoxir	SpareResp	274.131
RASA2	unstim	Etomoxir	BasalResp	60.4505
RASA2	unstim	Etomoxir	MaximalResp	247.48
RASA2	unstim	Etomoxir	SpareResp	187.03
RASA2	unstim	UK5099	BasalResp	76.9964
RASA2	unstim	UK5099	MaximalResp	224.254
RASA2	unstim	UK5099	SpareResp	147.258
RASA2	unstim	UK5099	BasalResp	86.3967
RASA2	unstim	UK5099	MaximalResp	238.866
RASA2	unstim	UK5099	SpareResp	152.469
RASA2	unstim	UK5099	BasalResp	81.1499
RASA2	unstim	UK5099	MaximalResp	246.823
RASA2	unstim	UK5099	SpareResp	165.673
RASA2	unstim	UK5099	BasalResp	56.8978
RASA2	unstim	UK5099	MaximalResp	200.183
RASA2	unstim	UK5099	SpareResp	143.285
RASA2	unstim	UK5099	BasalResp	70.385
RASA2	unstim	UK5099	MaximalResp	218.723
RASA2	unstim	UK5099	SpareResp	148.338
RASA2	unstim	UK5099	BasalResp	85.332
RASA2	unstim	UK5099	MaximalResp	299.018
RASA2	unstim	UK5099	SpareResp	213.686
RASA2	unstim	BPTES	BasalResp	57.5018
RASA2	unstim	BPTES	MaximalResp	171.218
RASA2	unstim	BPTES	SpareResp	113.716
RASA2	unstim	BPTES	BasalResp	67.3151
RASA2	unstim	BPTES	MaximalResp	223.6
RASA2	unstim	BPTES	SpareResp	156.285
RASA2	unstim	BPTES	BasalResp	56.816
RASA2	unstim	BPTES	MaximalResp	135.316
RASA2	unstim	BPTES	SpareResp	78.5004
RASA2	unstim	BPTES	BasalResp	71.9086
RASA2	unstim	BPTES	MaximalResp	276.467
RASA2	unstim	BPTES	SpareResp	204.558
RASA2	unstim	BPTES	BasalResp	66.2207
RASA2	unstim	BPTES	MaximalResp	246.302
RASA2	unstim	BPTES	SpareResp	180.081
RASA2	unstim	BPTES	BasalResp	55.5668
RASA2	unstim	BPTES	MaximalResp	197.034
RASA2	unstim	BPTES	SpareResp	141.467
RASA2	unstim	Media	BasalResp	52.6051
RASA2	unstim	Media	MaximalResp	246.379
RASA2	unstim	Media	SpareResp	193.774
RASA2	unstim	Media	BasalResp	55.7834
RASA2	unstim	Media	MaximalResp	226.234
RASA2	unstim	Media	SpareResp	170.451
RASA2	unstim	Media	BasalResp	61.6462
RASA2	unstim	Media	MaximalResp	214.206
RASA2	unstim	Media	SpareResp	152.56
RASA2	unstim	Media	BasalResp	51.066
RASA2	unstim	Media	MaximalResp	285.758
RASA2	unstim	Media	SpareResp	234.692
RASA2	unstim	Media	BasalResp	31.6075
RASA2	unstim	Media	MaximalResp	302.861
RASA2	unstim	Media	SpareResp	271.254
RASA2	unstim	Media	BasalResp	71.7342
RASA2	unstim	Media	MaximalResp	298.47
RASA2	unstim	Media	SpareResp	226.736
