# Supplementary material for: RASA2 ablation in T cells boosts antigen sensitivity and long-term function
Source: Nature. 2022 Aug 24;609(7925):174–82. doi: 10.1038/s41586-022-05126-w (PMC9433322; doi:10.1038/s41586-022-05126-w)
Supplement: Supplementary file 19 — Source Data Extended Data Fig. 8 [file 41586_2022_5126_MOESM19_ESM.xlsx]

## Sheet: Fig_ED8g
Donor	CD8	Tumor	Gene	auc
D1	0.5	A375-CD19	AAVS	1.97109e+07
D1	0.5	A375-CD19	AAVS	1.98944e+07
D1	0.5	A375-CD19	RASA2	9.91275e+06
D1	0.5	A375-CD19	RASA2	9.8985e+06
D1	1	A375-CD19	AAVS	2.19655e+07
D1	1	A375-CD19	AAVS	2.19757e+07
D1	1	A375-CD19	RASA2	1.20274e+07
D1	1	A375-CD19	RASA2	1.4267e+07
D1	2	A375-CD19	AAVS	2.55722e+07
D1	2	A375-CD19	AAVS	2.53842e+07
D1	2	A375-CD19	RASA2	1.56396e+07
D1	2	A375-CD19	RASA2	1.59679e+07
D1	4	A375-CD19	AAVS	2.80188e+07
D1	4	A375-CD19	AAVS	2.7286e+07
D1	4	A375-CD19	RASA2	1.88316e+07
D1	4	A375-CD19	RASA2	1.90902e+07
D1	0.5	A375-WT	AAVS	2.50772e+07
D1	0.5	A375-WT	AAVS	2.50063e+07
D1	0.5	A375-WT	RASA2	2.52871e+07
D1	0.5	A375-WT	RASA2	2.52699e+07
D1	1	A375-WT	AAVS	2.45605e+07
D1	1	A375-WT	AAVS	2.47737e+07
D1	1	A375-WT	RASA2	2.54319e+07
D1	1	A375-WT	RASA2	2.53891e+07
D1	2	A375-WT	AAVS	2.48376e+07
D1	2	A375-WT	AAVS	2.47892e+07
D1	2	A375-WT	RASA2	2.51737e+07
D1	2	A375-WT	RASA2	2.52635e+07
D1	4	A375-WT	AAVS	2.46032e+07
D1	4	A375-WT	AAVS	2.46922e+07
D1	4	A375-WT	RASA2	2.48275e+07
D1	4	A375-WT	RASA2	2.49785e+07
D2	0.5	A375-CD19	AAVS	1.98095e+07
D2	0.5	A375-CD19	AAVS	1.85785e+07
D2	0.5	A375-CD19	RASA2	1.14972e+07
D2	0.5	A375-CD19	RASA2	1.20112e+07
D2	1	A375-CD19	AAVS	1.84688e+07
D2	1	A375-CD19	AAVS	1.81621e+07
D2	1	A375-CD19	RASA2	1.80419e+07
D2	1	A375-CD19	RASA2	1.73562e+07
D2	2	A375-CD19	AAVS	1.98342e+07
D2	2	A375-CD19	AAVS	1.9572e+07
D2	2	A375-CD19	RASA2	2.30485e+07
D2	2	A375-CD19	RASA2	2.16104e+07
D2	4	A375-CD19	AAVS	2.47944e+07
D2	4	A375-CD19	AAVS	2.50062e+07
D2	4	A375-CD19	RASA2	2.67515e+07
D2	4	A375-CD19	RASA2	2.44381e+07
D2	0.5	A375-WT	AAVS	2.50503e+07
D2	0.5	A375-WT	AAVS	2.52539e+07
D2	0.5	A375-WT	RASA2	2.53623e+07
D2	0.5	A375-WT	RASA2	2.54138e+07
D2	1	A375-WT	AAVS	2.52781e+07
D2	1	A375-WT	AAVS	2.5526e+07
D2	1	A375-WT	RASA2	2.52167e+07
D2	1	A375-WT	RASA2	2.5262e+07
D2	2	A375-WT	AAVS	2.52765e+07
D2	2	A375-WT	AAVS	2.49467e+07
D2	2	A375-WT	RASA2	2.49835e+07
D2	2	A375-WT	RASA2	2.52573e+07
D2	4	A375-WT	AAVS	2.48396e+07
D2	4	A375-WT	AAVS	2.50696e+07
D2	4	A375-WT	RASA2	2.48814e+07
D2	4	A375-WT	RASA2	2.49989e+07
