# Supplementary material for: RASA2 ablation in T cells boosts antigen sensitivity and long-term function
Source: Nature. 2022 Aug 24;609(7925):174–82. doi: 10.1038/s41586-022-05126-w (PMC9433322; doi:10.1038/s41586-022-05126-w)
Supplement: Supplementary file 20 — Source Data Extended Data Fig. 9 [file 41586_2022_5126_MOESM20_ESM.xlsx]

## Sheet: Fig_ED9b
Type	AnimalID	Day	value
NTCTRL	1438	21	1
NTCTRL	1439	21	1
NTCTRL	1440	21	1
NTCTRL	1443	21	1
NTCTRL	1449	21	1
NTCTRL	1460	54	1
RASA2	1436	76	1
RASA2	1437	41	1
RASA2	1441	41	1
RASA2	1444	33	1
RASA2	1451	76	1
RASA2	1455	33	1

## Sheet: Fig_ED9d
Day	value	Gene
19	1	AAVS
19	1	AAVS
18	1	AAVS
22	1	AAVS
21	1	RASA2
22	1	RASA2
22	1	RASA2
22	1	RASA2
22	1	RASA2

## Sheet: Fig_ED9f
AnimalID	value	Day	Target	Donor
478	414600	81	RASA2	D1
478	460200	88	RASA2	D1
478	582300	84	RASA2	D1
478	645200	77	RASA2	D1
478	658300	46	RASA2	D1
477	683000	56	RASA2	D1
475	699000	4	CTRL	D1
478	758300	28	RASA2	D1
478	778700	42	RASA2	D1
478	817100	39	RASA2	D1
478	854400	56	RASA2	D1
452	885600	28	RASA2	D1
480	964600	84	RASA2	D1
476	1114000	11	CTRL	D1
477	1269000	28	RASA2	D1
466	1332000	28	RASA2	D1
478	1377000	49	RASA2	D1
477	1460000	18	RASA2	D1
478	1485000	53	RASA2	D1
477	1530000	42	RASA2	D1
478	1649000	35	RASA2	D1
452	1675000	42	RASA2	D1
466	1724000	42	RASA2	D1
474	1781000	18	RASA2	D1
466	1791000	18	RASA2	D1
478	1904000	21	RASA2	D1
478	1959000	63	RASA2	D1
466	2047000	35	RASA2	D1
478	2151000	32	RASA2	D1
477	2235000	35	RASA2	D1
452	2280000	18	RASA2	D1
478	2413000	67	RASA2	D1
480	2425000	96	RASA2	D1
478	2514000	60	RASA2	D1
478	2633000	25	RASA2	D1
452	2848000	35	RASA2	D1
480	2919000	32	RASA2	D1
452	2954000	32	RASA2	D1
466	2974000	21	RASA2	D1
480	3083000	21	RASA2	D1
477	3150000	39	RASA2	D1
474	3250000	21	RASA2	D1
477	3275000	32	RASA2	D1
477	3329000	21	RASA2	D1
480	3353000	28	RASA2	D1
466	3484000	32	RASA2	D1
480	3525000	25	RASA2	D1
452	3528000	39	RASA2	D1
452	3600000	21	RASA2	D1
480	3670000	77	RASA2	D1
478	3693000	14	RASA2	D1
466	3794000	39	RASA2	D1
478	4059000	70	RASA2	D1
478	4267000	74	RASA2	D1
466	4529000	25	RASA2	D1
478	4687000	91	RASA2	D1
480	4701000	88	RASA2	D1
477	4952000	25	RASA2	D1
478	5026000	18	RASA2	D1
474	5034000	4	RASA2	D1
452	5450000	25	RASA2	D1
476	5591000	4	CTRL	D1
478	5896000	4	RASA2	D1
468	5988000	4	CTRL	D1
477	6114000	4	RASA2	D1
480	6140000	18	RASA2	D1
473	6217000	4	RASA2	D1
480	6416000	81	RASA2	D1
480	6649000	91	RASA2	D1
474	6682000	25	RASA2	D1
480	6777000	74	RASA2	D1
466	6837000	14	RASA2	D1
466	6974000	4	RASA2	D1
459	7127000	4	CTRL	D1
480	7173000	67	RASA2	D1
452	7378000	14	RASA2	D1
477	7559000	67	RASA2	D1
474	7692000	28	RASA2	D1
477	7881000	60	RASA2	D1
473	7884000	7	RASA2	D1
473	7941000	21	RASA2	D1
480	8456000	35	RASA2	D1
480	8683000	4	RASA2	D1
473	8870000	14	RASA2	D1
461	8890000	4	CTRL	D1
480	9361000	39	RASA2	D1
477	9738000	14	RASA2	D1
462	10050000	4	CTRL	D1
460	10060000	4	CTRL	D1
475	10370000	18	CTRL	D1
480	10510000	14	RASA2	D1
452	10960000	4	RASA2	D1
478	12950000	11	RASA2	D1
474	13100000	14	RASA2	D1
477	13110000	46	RASA2	D1
477	14080000	63	RASA2	D1
475	14980000	21	CTRL	D1
476	15820000	14	CTRL	D1
475	15880000	14	CTRL	D1
473	15970000	35	RASA2	D1
475	16700000	11	CTRL	D1
480	17950000	56	RASA2	D1
473	17960000	18	RASA2	D1
477	18040000	49	RASA2	D1
480	23010000	46	RASA2	D1
473	24500000	32	RASA2	D1
452	24930000	46	RASA2	D1
466	26330000	46	RASA2	D1
474	26880000	32	RASA2	D1
475	27620000	7	CTRL	D1
480	27790000	60	RASA2	D1
461	29100000	14	CTRL	D1
476	29810000	7	CTRL	D1
478	29980000	7	RASA2	D1
480	30460000	49	RASA2	D1
474	31200000	39	RASA2	D1
474	31330000	11	RASA2	D1
473	33290000	28	RASA2	D1
476	33500000	21	CTRL	D1
468	34350000	11	CTRL	D1
468	34690000	14	CTRL	D1
473	36420000	25	RASA2	D1
474	37610000	7	RASA2	D1
466	37980000	49	RASA2	D1
480	38320000	63	RASA2	D1
452	38630000	11	RASA2	D1
459	38720000	11	CTRL	D1
459	39360000	7	CTRL	D1
468	40700000	7	CTRL	D1
477	40990000	53	RASA2	D1
461	45020000	11	CTRL	D1
475	45900000	25	CTRL	D1
477	46740000	7	RASA2	D1
480	47320000	42	RASA2	D1
474	52900000	35	RASA2	D1
466	55430000	11	RASA2	D1
477	56130000	11	RASA2	D1
476	59530000	18	CTRL	D1
461	61240000	7	CTRL	D1
462	62640000	7	CTRL	D1
452	67560000	49	RASA2	D1
480	67680000	7	RASA2	D1
474	68130000	42	RASA2	D1
452	71770000	7	RASA2	D1
480	72540000	70	RASA2	D1
473	73870000	42	RASA2	D1
459	76980000	14	CTRL	D1
466	78540000	53	RASA2	D1
466	79110000	7	RASA2	D1
480	79970000	53	RASA2	D1
466	83120000	56	RASA2	D1
480	91190000	11	RASA2	D1
476	91760000	25	CTRL	D1
473	93010000	11	RASA2	D1
462	107500000	11	CTRL	D1
460	111300000	7	CTRL	D1
462	114000000	14	CTRL	D1
460	116100000	11	CTRL	D1
460	121300000	14	CTRL	D1
475	128500000	28	CTRL	D1
477	136300000	70	RASA2	D1
460	142000000	18	CTRL	D1
461	150600000	18	CTRL	D1
475	165100000	35	CTRL	D1
452	177100000	53	RASA2	D1
473	200500000	39	RASA2	D1
459	215000000	18	CTRL	D1
468	219500000	18	CTRL	D1
474	235600000	46	RASA2	D1
475	286100000	42	CTRL	D1
468	343000000	21	CTRL	D1
475	352000000	39	CTRL	D1
475	367900000	46	CTRL	D1
452	371800000	56	RASA2	D1
460	382900000	21	CTRL	D1
476	383200000	28	CTRL	D1
462	395900000	18	CTRL	D1
459	402700000	21	CTRL	D1
466	417900000	60	RASA2	D1
477	539900000	74	RASA2	D1
475	652300000	32	CTRL	D1
468	791100000	25	CTRL	D1
461	862600000	21	CTRL	D1
474	931600000	49	RASA2	D1
468	938300000	28	CTRL	D1
452	976800000	60	RASA2	D1
452	1368000000	63	RASA2	D1
468	1476000000	32	CTRL	D1
466	1743000000	63	RASA2	D1
474	1875000000	53	RASA2	D1
476	2186000000	32	CTRL	D1
468	2487000000	35	CTRL	D1
475	2745000000	49	CTRL	D1
473	3608000000	46	RASA2	D1
460	4230000000	28	CTRL	D1
473	4585000000	49	RASA2	D1
460	5013000000	25	CTRL	D1
474	5155000000	56	RASA2	D1
468	6155000000	39	CTRL	D1
461	6579000000	28	CTRL	D1
452	6955000000	67	RASA2	D1
460	6983000000	32	CTRL	D1
462	7033000000	21	CTRL	D1
462	7175000000	28	CTRL	D1
468	8107000000	42	CTRL	D1
461	8456000000	25	CTRL	D1
473	8640000000	56	RASA2	D1
461	8670000000	32	CTRL	D1
462	8725000000	32	CTRL	D1
473	9019000000	53	RASA2	D1
460	9146000000	35	CTRL	D1
466	9819000000	67	RASA2	D1
475	10620000000	53	CTRL	D1
475	11340000000	56	CTRL	D1
459	13150000000	25	CTRL	D1
476	14090000000	35	CTRL	D1
461	14820000000	35	CTRL	D1
475	18150000000	60	CTRL	D1
459	18300000000	28	CTRL	D1
468	18970000000	46	CTRL	D1
452	20000000000	70	RASA2	D1
473	25620000000	60	RASA2	D1
462	32950000000	25	CTRL	D1
474	35580000000	60	RASA2	D1
462	39170000000	35	CTRL	D1
452	53980000000	74	RASA2	D1
459	75250000000	32	CTRL	D1

## Sheet: Fig_ED9h
AnimalID	value	Day	Target
15	1016.25	13	RASA2
11	1084	13	RASA2
12	1151.5	17	RASA2
15	1151.5	17	RASA2
9	1218.5	17	RASA2
14	1248	17	RASA2
12	1377.5	13	RASA2
14	1387	13	RASA2
9	1431	13	RASA2
11	1433.5	17	RASA2
5	1468.5	13	CTRL
5	1502	17	CTRL
11	1521	24	RASA2
15	1541.5	24	RASA2
14	1709.5	24	RASA2
13	1800.5	13	RASA2
3	1888.5	17	CTRL
9	2266.5	24	RASA2
13	2305.5	17	RASA2
11	2405.5	38	RASA2
11	2855	45	RASA2
3	4155.5	-1	CTRL
1	4467	-1	CTRL
14	4550	-1	RASA2
2	4733	-1	CTRL
13	4765	38	RASA2
15	4837.5	-1	RASA2
5	4854	24	CTRL
15	5045.5	31	RASA2
3	5193	24	CTRL
9	5838.5	10	RASA2
12	6038.5	-1	RASA2
4	6187	-1	CTRL
11	6713.5	31	RASA2
5	6720	-1	CTRL
10	7003.5	-1	RASA2
6	7207	-1	CTRL
10	7657	13	RASA2
11	7730	-1	RASA2
13	7888	-1	RASA2
9	8218	-1	RASA2
8	8560.5	-1	CTRL
3	9344	10	CTRL
3	9429	13	CTRL
7	9824	-1	CTRL
12	11375	24	RASA2
2	11465	17	CTRL
5	11579	10	CTRL
9	12733.5	31	RASA2
8	14035	13	CTRL
13	14789.5	31	RASA2
9	15546.5	38	RASA2
7	17040	10	CTRL
3	21370	7	CTRL
10	22735	24	RASA2
8	22975	17	CTRL
7	23515	13	CTRL
6	24928	13	CTRL
2	26270	13	CTRL
2	27295	10	CTRL
15	27464.5	10	RASA2
4	29580	7	CTRL
11	29890	10	RASA2
10	31183	17	RASA2
10	31315	10	RASA2
3	31530	4	CTRL
4	31850	10	CTRL
1	34220	10	CTRL
12	34810	10	RASA2
1	35235	13	CTRL
4	35380	13	CTRL
7	38430	17	CTRL
5	38465	7	CTRL
14	38925	31	RASA2
1	42935	17	CTRL
1	44245	7	CTRL
6	46165	17	CTRL
2	46955	7	CTRL
6	49680	10	CTRL
1	50455	4	CTRL
4	56880	4	CTRL
13	56949	24	RASA2
14	61170	10	RASA2
6	62160	4	CTRL
15	63415	38	RASA2
8	67350	10	CTRL
2	71975	4	CTRL
11	74470	52	RASA2
6	75355	7	CTRL
9	76470	66	RASA2
8	76525	4	CTRL
13	76790	10	RASA2
15	80105	4	RASA2
15	80960	45	RASA2
5	81120	31	CTRL
9	81855	59	RASA2
7	81995	7	CTRL
1	83185	31	CTRL
14	85275	7	RASA2
15	94080	7	RASA2
2	94675	24	CTRL
14	100445	4	RASA2
8	100880	7	CTRL
10	101265	31	RASA2
4	103945	17	CTRL
3	106410	31	CTRL
12	108405	4	RASA2
9	116200	45	RASA2
10	117225	7	RASA2
7	124205	4	CTRL
10	124265	4	RASA2
9	124375	52	RASA2
7	133450	24	CTRL
12	133765	7	RASA2
8	137100	24	CTRL
9	137865	4	RASA2
9	139325	7	RASA2
11	150310	7	RASA2
5	165950	4	CTRL
4	191250	24	CTRL
11	197300	4	RASA2
13	250500	4	RASA2
13	266650	7	RASA2
13	304400	45	RASA2
1	345400	24	CTRL
10	346950	38	RASA2
6	366400	24	CTRL
11	370750	59	RASA2
14	577345	38	RASA2
15	580550	52	RASA2
12	624150	31	RASA2
4	1032800	31	CTRL
2	1152000	31	CTRL
6	1561500	31	CTRL
3	1897500	38	CTRL
5	2405500	38	CTRL
8	3977500	31	CTRL
4	4003000	38	CTRL
10	4497500	45	RASA2
13	4907500	52	RASA2
12	5639000	38	RASA2
11	5681500	66	RASA2
7	8532500	31	CTRL
14	10434500	45	RASA2
2	12155000	38	CTRL
6	18880000	38	CTRL
12	24735500	45	RASA2
10	27665000	52	RASA2
14	43375000	52	RASA2
8	58140000	38	CTRL
7	71870000	38	CTRL
12	98890000	52	RASA2
12	318850000	59	RASA2

## Sheet: Fig_ED9i
MouseID	Day	value	Gene
637	32	1	CTRL
638	41	1	CTRL
639	44	1	CTRL
640	42	1	CTRL
641	44	1	CTRL
647	41	1	CTRL
648	38	1	CTRL
649	39	1	CTRL
657	60	0	RASA2
658	59	1	RASA2
659	60	0	RASA2
660	60	1	RASA2
661	56	1	RASA2
662	56	1	RASA2
663	59	1	RASA2

## Sheet: Fig_ED9j
Gate	Gene	AnimalID	value	Day
CD4+	AAVS1	2	43.3	Day 7
CD4+	AAVS1	3	39.8	Day 7
CD4+	AAVS1	4	30.7	Day 7
CD4+	AAVS1	5	33.3	Day 7
CD4+	AAVS1	6	37.1	Day 7
CD4+	RASA2	1	47.1	Day 7
CD4+	RASA2	2	82.8	Day 7
CD4+	RASA2	3	51	Day 7
CD4+	RASA2	4	59.9	Day 7
CD4+	RASA2	5	62.3	Day 7
CD4+	RASA2	6	45	Day 7
CD8+	AAVS1	2	47.7	Day 7
CD8+	AAVS1	3	51.3	Day 7
CD8+	AAVS1	4	56.2	Day 7
CD8+	AAVS1	5	57.5	Day 7
CD8+	AAVS1	6	55.4	Day 7
CD8+	RASA2	1	47.3	Day 7
CD8+	RASA2	2	12.3	Day 7
CD8+	RASA2	3	44.9	Day 7
CD8+	RASA2	4	32.5	Day 7
CD8+	RASA2	5	31.2	Day 7
CD8+	RASA2	6	48.3	Day 7
CD4+	AAVS1	2	43.3	Day 7
CD4+	AAVS1	3	39.8	Day 7
CD4+	AAVS1	4	30.7	Day 7
CD4+	AAVS1	5	33.3	Day 7
CD4+	AAVS1	6	37.1	Day 7
CD4+	RASA2	1	47.1	Day 7
CD4+	RASA2	2	82.8	Day 7
CD4+	RASA2	3	51	Day 7
CD4+	RASA2	4	59.9	Day 7
CD4+	RASA2	5	62.3	Day 7
CD4+	RASA2	6	45	Day 7
CD8+	AAVS1	2	47.7	Day 7
CD8+	AAVS1	3	51.3	Day 7
CD8+	AAVS1	4	56.2	Day 7
CD8+	AAVS1	5	57.5	Day 7
CD8+	AAVS1	6	55.4	Day 7
CD8+	RASA2	1	47.3	Day 7
CD8+	RASA2	2	12.3	Day 7
CD8+	RASA2	3	44.9	Day 7
CD8+	RASA2	4	32.5	Day 7
CD8+	RASA2	5	31.2	Day 7
CD8+	RASA2	6	48.3	Day 7
CD4+	AAVS1	2	33.1	Day 16
CD4+	AAVS1	3	72.7	Day 16
CD4+	AAVS1	4	47.3	Day 16
CD4+	AAVS1	5	38.6	Day 16
CD4+	AAVS1	6	51.7	Day 16
CD4+	RASA2	1	51.5	Day 16
CD4+	RASA2	2	46.5	Day 16
CD4+	RASA2	3	49.8	Day 16
CD4+	RASA2	4	35	Day 16
CD4+	RASA2	5	32	Day 16
CD4+	RASA2	6	41.5	Day 16
CD8+	AAVS1	2	58.1	Day 16
CD8+	AAVS1	3	25.3	Day 16
CD8+	AAVS1	4	36.8	Day 16
CD8+	AAVS1	5	58.2	Day 16
CD8+	AAVS1	6	38.7	Day 16
CD8+	RASA2	1	45.9	Day 16
CD8+	RASA2	2	51.8	Day 16
CD8+	RASA2	3	48	Day 16
CD8+	RASA2	4	62.3	Day 16
CD8+	RASA2	5	65.6	Day 16
CD8+	RASA2	6	56.5	Day 16

## Sheet: Fig_ED9k
Gene	AnimalID	value	Target	Subset	Day	Pop3
AAVS1	1	16.7	CTRL	CD4	Day 16	CD62L- CD45RA+ (TEMRA\Eff)
AAVS1	2	9.9	CTRL	CD4	Day 16	CD62L- CD45RA+ (TEMRA\Eff)
AAVS1	3	9.7	CTRL	CD4	Day 16	CD62L- CD45RA+ (TEMRA\Eff)
AAVS1	4	14.4	CTRL	CD4	Day 16	CD62L- CD45RA+ (TEMRA\Eff)
AAVS1	5	6.66	CTRL	CD4	Day 16	CD62L- CD45RA+ (TEMRA\Eff)
AAVS1	6	17.5	CTRL	CD4	Day 16	CD62L- CD45RA+ (TEMRA\Eff)
RASA2	1	14.7	RASA2	CD4	Day 16	CD62L- CD45RA+ (TEMRA\Eff)
RASA2	2	16.9	RASA2	CD4	Day 16	CD62L- CD45RA+ (TEMRA\Eff)
RASA2	3	5.45	RASA2	CD4	Day 16	CD62L- CD45RA+ (TEMRA\Eff)
RASA2	4	16.5	RASA2	CD4	Day 16	CD62L- CD45RA+ (TEMRA\Eff)
RASA2	5	8.8	RASA2	CD4	Day 16	CD62L- CD45RA+ (TEMRA\Eff)
RASA2	6	18.9	RASA2	CD4	Day 16	CD62L- CD45RA+ (TEMRA\Eff)
AAVS1	1	4.17	CTRL	CD4	Day 16	CD62L+ CD45RA+ (TSCM)
AAVS1	2	3.75	CTRL	CD4	Day 16	CD62L+ CD45RA+ (TSCM)
AAVS1	3	0.55	CTRL	CD4	Day 16	CD62L+ CD45RA+ (TSCM)
AAVS1	4	6.28	CTRL	CD4	Day 16	CD62L+ CD45RA+ (TSCM)
AAVS1	5	0.32	CTRL	CD4	Day 16	CD62L+ CD45RA+ (TSCM)
AAVS1	6	6.04	CTRL	CD4	Day 16	CD62L+ CD45RA+ (TSCM)
RASA2	1	0.17	RASA2	CD4	Day 16	CD62L+ CD45RA+ (TSCM)
RASA2	2	0.62	RASA2	CD4	Day 16	CD62L+ CD45RA+ (TSCM)
RASA2	3	0.4	RASA2	CD4	Day 16	CD62L+ CD45RA+ (TSCM)
RASA2	4	0.41	RASA2	CD4	Day 16	CD62L+ CD45RA+ (TSCM)
RASA2	5	0.53	RASA2	CD4	Day 16	CD62L+ CD45RA+ (TSCM)
RASA2	6	0.95	RASA2	CD4	Day 16	CD62L+ CD45RA+ (TSCM)
AAVS1	2	13	CTRL	CD4	Day 16	CD62L+ CD45RA- (TCM)
AAVS1	3	2.14	CTRL	CD4	Day 16	CD62L+ CD45RA- (TCM)
AAVS1	4	8.95	CTRL	CD4	Day 16	CD62L+ CD45RA- (TCM)
AAVS1	5	5.37	CTRL	CD4	Day 16	CD62L+ CD45RA- (TCM)
AAVS1	6	5.92	CTRL	CD4	Day 16	CD62L+ CD45RA- (TCM)
RASA2	1	0.99	RASA2	CD4	Day 16	CD62L+ CD45RA- (TCM)
RASA2	2	1.02	RASA2	CD4	Day 16	CD62L+ CD45RA- (TCM)
RASA2	3	0.99	RASA2	CD4	Day 16	CD62L+ CD45RA- (TCM)
RASA2	4	2.27	RASA2	CD4	Day 16	CD62L+ CD45RA- (TCM)
RASA2	5	1.14	RASA2	CD4	Day 16	CD62L+ CD45RA- (TCM)
RASA2	6	1.79	RASA2	CD4	Day 16	CD62L+ CD45RA- (TCM)
AAVS1	1	79.2	CTRL	CD4	Day 16	CD62L- CD45RA- (TEM)
AAVS1	2	73.3	CTRL	CD4	Day 16	CD62L- CD45RA- (TEM)
AAVS1	3	87.6	CTRL	CD4	Day 16	CD62L- CD45RA- (TEM)
AAVS1	4	70.4	CTRL	CD4	Day 16	CD62L- CD45RA- (TEM)
AAVS1	5	87.6	CTRL	CD4	Day 16	CD62L- CD45RA- (TEM)
AAVS1	6	70.5	CTRL	CD4	Day 16	CD62L- CD45RA- (TEM)
RASA2	1	84.1	RASA2	CD4	Day 16	CD62L- CD45RA- (TEM)
RASA2	2	81.5	RASA2	CD4	Day 16	CD62L- CD45RA- (TEM)
RASA2	3	93.2	RASA2	CD4	Day 16	CD62L- CD45RA- (TEM)
RASA2	4	80.9	RASA2	CD4	Day 16	CD62L- CD45RA- (TEM)
RASA2	5	89.5	RASA2	CD4	Day 16	CD62L- CD45RA- (TEM)
RASA2	6	78.4	RASA2	CD4	Day 16	CD62L- CD45RA- (TEM)
AAVS1	1	23.8	CTRL	CD8	Day 16	CD62L- CD45RA+ (TEMRA\Eff)
AAVS1	2	24.2	CTRL	CD8	Day 16	CD62L- CD45RA+ (TEMRA\Eff)
AAVS1	3	34.4	CTRL	CD8	Day 16	CD62L- CD45RA+ (TEMRA\Eff)
AAVS1	4	32.8	CTRL	CD8	Day 16	CD62L- CD45RA+ (TEMRA\Eff)
AAVS1	5	31.4	CTRL	CD8	Day 16	CD62L- CD45RA+ (TEMRA\Eff)
AAVS1	6	41	CTRL	CD8	Day 16	CD62L- CD45RA+ (TEMRA\Eff)
RASA2	1	47.4	RASA2	CD8	Day 16	CD62L- CD45RA+ (TEMRA\Eff)
RASA2	2	53.7	RASA2	CD8	Day 16	CD62L- CD45RA+ (TEMRA\Eff)
RASA2	3	42.9	RASA2	CD8	Day 16	CD62L- CD45RA+ (TEMRA\Eff)
RASA2	4	46.5	RASA2	CD8	Day 16	CD62L- CD45RA+ (TEMRA\Eff)
RASA2	5	40.4	RASA2	CD8	Day 16	CD62L- CD45RA+ (TEMRA\Eff)
RASA2	6	57.9	RASA2	CD8	Day 16	CD62L- CD45RA+ (TEMRA\Eff)
AAVS1	1	14.3	CTRL	CD8	Day 16	CD62L+ CD45RA+ (TSCM)
AAVS1	2	1.67	CTRL	CD8	Day 16	CD62L+ CD45RA+ (TSCM)
AAVS1	3	2.63	CTRL	CD8	Day 16	CD62L+ CD45RA+ (TSCM)
AAVS1	4	3.26	CTRL	CD8	Day 16	CD62L+ CD45RA+ (TSCM)
AAVS1	5	1.5	CTRL	CD8	Day 16	CD62L+ CD45RA+ (TSCM)
AAVS1	6	2.99	CTRL	CD8	Day 16	CD62L+ CD45RA+ (TSCM)
RASA2	1	1.12	RASA2	CD8	Day 16	CD62L+ CD45RA+ (TSCM)
RASA2	2	0.71	RASA2	CD8	Day 16	CD62L+ CD45RA+ (TSCM)
RASA2	3	0.61	RASA2	CD8	Day 16	CD62L+ CD45RA+ (TSCM)
RASA2	4	0.83	RASA2	CD8	Day 16	CD62L+ CD45RA+ (TSCM)
RASA2	5	0.77	RASA2	CD8	Day 16	CD62L+ CD45RA+ (TSCM)
RASA2	6	1.28	RASA2	CD8	Day 16	CD62L+ CD45RA+ (TSCM)
AAVS1	1	4.76	CTRL	CD8	Day 16	CD62L+ CD45RA- (TCM)
AAVS1	2	0.93	CTRL	CD8	Day 16	CD62L+ CD45RA- (TCM)
AAVS1	3	1.5	CTRL	CD8	Day 16	CD62L+ CD45RA- (TCM)
AAVS1	4	3.26	CTRL	CD8	Day 16	CD62L+ CD45RA- (TCM)
AAVS1	5	1.01	CTRL	CD8	Day 16	CD62L+ CD45RA- (TCM)
AAVS1	6	1.62	CTRL	CD8	Day 16	CD62L+ CD45RA- (TCM)
RASA2	1	0.35	RASA2	CD8	Day 16	CD62L+ CD45RA- (TCM)
RASA2	2	0.15	RASA2	CD8	Day 16	CD62L+ CD45RA- (TCM)
RASA2	3	0.35	RASA2	CD8	Day 16	CD62L+ CD45RA- (TCM)
RASA2	4	0.3	RASA2	CD8	Day 16	CD62L+ CD45RA- (TCM)
RASA2	5	0.35	RASA2	CD8	Day 16	CD62L+ CD45RA- (TCM)
RASA2	6	0.41	RASA2	CD8	Day 16	CD62L+ CD45RA- (TCM)
AAVS1	1	57.1	CTRL	CD8	Day 16	CD62L- CD45RA- (TEM)
AAVS1	2	73.2	CTRL	CD8	Day 16	CD62L- CD45RA- (TEM)
AAVS1	3	61.5	CTRL	CD8	Day 16	CD62L- CD45RA- (TEM)
AAVS1	4	60.7	CTRL	CD8	Day 16	CD62L- CD45RA- (TEM)
AAVS1	5	66.1	CTRL	CD8	Day 16	CD62L- CD45RA- (TEM)
AAVS1	6	54.4	CTRL	CD8	Day 16	CD62L- CD45RA- (TEM)
RASA2	1	51.2	RASA2	CD8	Day 16	CD62L- CD45RA- (TEM)
RASA2	2	45.4	RASA2	CD8	Day 16	CD62L- CD45RA- (TEM)
RASA2	3	56.1	RASA2	CD8	Day 16	CD62L- CD45RA- (TEM)
RASA2	4	52.3	RASA2	CD8	Day 16	CD62L- CD45RA- (TEM)
RASA2	5	58.5	RASA2	CD8	Day 16	CD62L- CD45RA- (TEM)
RASA2	6	40.4	RASA2	CD8	Day 16	CD62L- CD45RA- (TEM)
AAVS1	1	9.04	CTRL	CD4	Day 7	CD62L- CD45RA+ (TEMRA\Eff)
AAVS1	2	8.94	CTRL	CD4	Day 7	CD62L- CD45RA+ (TEMRA\Eff)
AAVS1	3	12.3	CTRL	CD4	Day 7	CD62L- CD45RA+ (TEMRA\Eff)
AAVS1	4	8.9	CTRL	CD4	Day 7	CD62L- CD45RA+ (TEMRA\Eff)
AAVS1	5	9.25	CTRL	CD4	Day 7	CD62L- CD45RA+ (TEMRA\Eff)
RASA2	1	16.7	RASA2	CD4	Day 7	CD62L- CD45RA+ (TEMRA\Eff)
RASA2	2	3.71	RASA2	CD4	Day 7	CD62L- CD45RA+ (TEMRA\Eff)
RASA2	3	7.8	RASA2	CD4	Day 7	CD62L- CD45RA+ (TEMRA\Eff)
RASA2	4	5.73	RASA2	CD4	Day 7	CD62L- CD45RA+ (TEMRA\Eff)
RASA2	5	5.14	RASA2	CD4	Day 7	CD62L- CD45RA+ (TEMRA\Eff)
RASA2	6	17.4	RASA2	CD4	Day 7	CD62L- CD45RA+ (TEMRA\Eff)
AAVS1	1	15.8	CTRL	CD8	Day 7	CD62L- CD45RA- (TEM)
AAVS1	2	13.6	CTRL	CD8	Day 7	CD62L- CD45RA- (TEM)
AAVS1	3	15.7	CTRL	CD8	Day 7	CD62L- CD45RA- (TEM)
AAVS1	4	15.1	CTRL	CD8	Day 7	CD62L- CD45RA- (TEM)
AAVS1	5	15.4	CTRL	CD8	Day 7	CD62L- CD45RA- (TEM)
RASA2	1	9.16	RASA2	CD8	Day 7	CD62L- CD45RA- (TEM)
RASA2	2	13.9	RASA2	CD8	Day 7	CD62L- CD45RA- (TEM)
RASA2	3	21.8	RASA2	CD8	Day 7	CD62L- CD45RA- (TEM)
RASA2	4	17.4	RASA2	CD8	Day 7	CD62L- CD45RA- (TEM)
RASA2	5	12.8	RASA2	CD8	Day 7	CD62L- CD45RA- (TEM)
RASA2	6	14.4	RASA2	CD8	Day 7	CD62L- CD45RA- (TEM)
AAVS1	1	1.03	CTRL	CD8	Day 7	CD62L+ CD45RA- (TCM)
AAVS1	2	1.24	CTRL	CD8	Day 7	CD62L+ CD45RA- (TCM)
AAVS1	3	0.98	CTRL	CD8	Day 7	CD62L+ CD45RA- (TCM)
AAVS1	4	0.84	CTRL	CD8	Day 7	CD62L+ CD45RA- (TCM)
AAVS1	5	1.05	CTRL	CD8	Day 7	CD62L+ CD45RA- (TCM)
RASA2	1	0.58	RASA2	CD8	Day 7	CD62L+ CD45RA- (TCM)
RASA2	2	0.93	RASA2	CD8	Day 7	CD62L+ CD45RA- (TCM)
RASA2	3	0.4	RASA2	CD8	Day 7	CD62L+ CD45RA- (TCM)
RASA2	4	1.09	RASA2	CD8	Day 7	CD62L+ CD45RA- (TCM)
RASA2	5	0.34	RASA2	CD8	Day 7	CD62L+ CD45RA- (TCM)
RASA2	6	0.41	RASA2	CD8	Day 7	CD62L+ CD45RA- (TCM)
AAVS1	1	8.1	CTRL	CD8	Day 7	CD62L+ CD45RA+ (TSCM)
AAVS1	2	8.37	CTRL	CD8	Day 7	CD62L+ CD45RA+ (TSCM)
AAVS1	3	10.7	CTRL	CD8	Day 7	CD62L+ CD45RA+ (TSCM)
AAVS1	4	6.36	CTRL	CD8	Day 7	CD62L+ CD45RA+ (TSCM)
AAVS1	5	6.14	CTRL	CD8	Day 7	CD62L+ CD45RA+ (TSCM)
RASA2	1	5.92	RASA2	CD8	Day 7	CD62L+ CD45RA+ (TSCM)
RASA2	2	13.6	RASA2	CD8	Day 7	CD62L+ CD45RA+ (TSCM)
RASA2	3	3.81	RASA2	CD8	Day 7	CD62L+ CD45RA+ (TSCM)
RASA2	4	7.05	RASA2	CD8	Day 7	CD62L+ CD45RA+ (TSCM)
RASA2	5	6.29	RASA2	CD8	Day 7	CD62L+ CD45RA+ (TSCM)
RASA2	6	4.42	RASA2	CD8	Day 7	CD62L+ CD45RA+ (TSCM)
AAVS1	1	75	CTRL	CD8	Day 7	CD62L- CD45RA+ (TEMRA\Eff)
AAVS1	2	76.8	CTRL	CD8	Day 7	CD62L- CD45RA+ (TEMRA\Eff)
AAVS1	3	72.6	CTRL	CD8	Day 7	CD62L- CD45RA+ (TEMRA\Eff)
AAVS1	4	77.7	CTRL	CD8	Day 7	CD62L- CD45RA+ (TEMRA\Eff)
AAVS1	5	77.4	CTRL	CD8	Day 7	CD62L- CD45RA+ (TEMRA\Eff)
RASA2	1	84.3	RASA2	CD8	Day 7	CD62L- CD45RA+ (TEMRA\Eff)
RASA2	2	71.5	RASA2	CD8	Day 7	CD62L- CD45RA+ (TEMRA\Eff)
RASA2	3	74	RASA2	CD8	Day 7	CD62L- CD45RA+ (TEMRA\Eff)
RASA2	4	74.5	RASA2	CD8	Day 7	CD62L- CD45RA+ (TEMRA\Eff)
RASA2	5	80.5	RASA2	CD8	Day 7	CD62L- CD45RA+ (TEMRA\Eff)
RASA2	6	80.7	RASA2	CD8	Day 7	CD62L- CD45RA+ (TEMRA\Eff)
AAVS1	1	4.75	CTRL	CD4	Day 7	CD62L+ CD45RA+ (TSCM)
AAVS1	2	4.27	CTRL	CD4	Day 7	CD62L+ CD45RA+ (TSCM)
AAVS1	3	5.47	CTRL	CD4	Day 7	CD62L+ CD45RA+ (TSCM)
AAVS1	4	1.28	CTRL	CD4	Day 7	CD62L+ CD45RA+ (TSCM)
AAVS1	5	2.81	CTRL	CD4	Day 7	CD62L+ CD45RA+ (TSCM)
RASA2	1	3.54	RASA2	CD4	Day 7	CD62L+ CD45RA+ (TSCM)
RASA2	2	1.02	RASA2	CD4	Day 7	CD62L+ CD45RA+ (TSCM)
RASA2	3	1.62	RASA2	CD4	Day 7	CD62L+ CD45RA+ (TSCM)
RASA2	4	1.75	RASA2	CD4	Day 7	CD62L+ CD45RA+ (TSCM)
RASA2	5	1.92	RASA2	CD4	Day 7	CD62L+ CD45RA+ (TSCM)
RASA2	6	3.65	RASA2	CD4	Day 7	CD62L+ CD45RA+ (TSCM)
AAVS1	1	9.84	CTRL	CD4	Day 7	CD62L+ CD45RA- (TCM)
AAVS1	2	12.1	CTRL	CD4	Day 7	CD62L+ CD45RA- (TCM)
AAVS1	3	15.4	CTRL	CD4	Day 7	CD62L+ CD45RA- (TCM)
AAVS1	4	9.27	CTRL	CD4	Day 7	CD62L+ CD45RA- (TCM)
AAVS1	5	12.8	CTRL	CD4	Day 7	CD62L+ CD45RA- (TCM)
RASA2	1	9.53	RASA2	CD4	Day 7	CD62L+ CD45RA- (TCM)
RASA2	2	3.71	RASA2	CD4	Day 7	CD62L+ CD45RA- (TCM)
RASA2	3	6.87	RASA2	CD4	Day 7	CD62L+ CD45RA- (TCM)
RASA2	4	7.26	RASA2	CD4	Day 7	CD62L+ CD45RA- (TCM)
RASA2	5	11.2	RASA2	CD4	Day 7	CD62L+ CD45RA- (TCM)
RASA2	6	6.48	RASA2	CD4	Day 7	CD62L+ CD45RA- (TCM)
AAVS1	1	76.4	CTRL	CD4	Day 7	CD62L- CD45RA- (TEM)
AAVS1	2	74.7	CTRL	CD4	Day 7	CD62L- CD45RA- (TEM)
AAVS1	3	66.9	CTRL	CD4	Day 7	CD62L- CD45RA- (TEM)
AAVS1	4	80.6	CTRL	CD4	Day 7	CD62L- CD45RA- (TEM)
AAVS1	5	75.1	CTRL	CD4	Day 7	CD62L- CD45RA- (TEM)
RASA2	1	70.2	RASA2	CD4	Day 7	CD62L- CD45RA- (TEM)
RASA2	2	91.6	RASA2	CD4	Day 7	CD62L- CD45RA- (TEM)
RASA2	3	83.7	RASA2	CD4	Day 7	CD62L- CD45RA- (TEM)
RASA2	4	85.3	RASA2	CD4	Day 7	CD62L- CD45RA- (TEM)
RASA2	5	81.7	RASA2	CD4	Day 7	CD62L- CD45RA- (TEM)
RASA2	6	72.5	RASA2	CD4	Day 7	CD62L- CD45RA- (TEM)
