# Supplementary material for: RASA2 ablation in T cells boosts antigen sensitivity and long-term function
Source: Nature. 2022 Aug 24;609(7925):174–82. doi: 10.1038/s41586-022-05126-w (PMC9433322; doi:10.1038/s41586-022-05126-w)
Supplement: Supplementary file 21 — Source Data Extended Data Fig. 10 [file 41586_2022_5126_MOESM21_ESM.xlsx]

## Sheet: Fig_ED10a
sheet	Day	name	value	Target
WT No Rechallenge 49	-1	CTRL_1	8900000	CTRL
WT No Rechallenge 49	4	CTRL_1	31400000	CTRL
WT No Rechallenge 49	7	CTRL_1	15500000	CTRL
WT No Rechallenge 49	11	CTRL_1	2870000	CTRL
WT No Rechallenge 49	14	CTRL_1	2530000	CTRL
WT No Rechallenge 49	18	CTRL_1	2830000	CTRL
WT No Rechallenge 49	21	CTRL_1	2810000	CTRL
WT No Rechallenge 49	25	CTRL_1	3430000	CTRL
WT No Rechallenge 49	28	CTRL_1	4820000	CTRL
WT No Rechallenge 49	32	CTRL_1	1440000	CTRL
WT No Rechallenge 49	35	CTRL_1	2290000	CTRL
WT No Rechallenge 49	39	CTRL_1	1430000	CTRL
WT No Rechallenge 49	42	CTRL_1	2740000	CTRL
WT No Rechallenge 49	46	CTRL_1	2760000	CTRL
WT No Rechallenge 49	49	CTRL_1	8370000	CTRL
WT No Rechallenge 49	-1	CTRL_2	8050000	CTRL
WT No Rechallenge 49	4	CTRL_2	42600000	CTRL
WT No Rechallenge 49	7	CTRL_2	27500000	CTRL
WT No Rechallenge 49	11	CTRL_2	1850000	CTRL
WT No Rechallenge 49	14	CTRL_2	2970000	CTRL
WT No Rechallenge 49	18	CTRL_2	1520000	CTRL
WT No Rechallenge 49	21	CTRL_2	1990000	CTRL
WT No Rechallenge 49	25	CTRL_2	869000	CTRL
WT No Rechallenge 49	28	CTRL_2	1610000	CTRL
WT No Rechallenge 49	32	CTRL_2	1680000	CTRL
WT No Rechallenge 49	35	CTRL_2	1230000	CTRL
WT No Rechallenge 49	39	CTRL_2	691000	CTRL
WT No Rechallenge 49	42	CTRL_2	2810000	CTRL
WT No Rechallenge 49	46	CTRL_2	1910000	CTRL
WT No Rechallenge 49	49	CTRL_2	9390000	CTRL
WT No Rechallenge 49	-1	CTRL_3	10100000	CTRL
WT No Rechallenge 49	4	CTRL_3	38800000	CTRL
WT No Rechallenge 49	7	CTRL_3	7290000	CTRL
WT No Rechallenge 49	11	CTRL_3	1960000	CTRL
WT No Rechallenge 49	14	CTRL_3	2880000	CTRL
WT No Rechallenge 49	18	CTRL_3	1420000	CTRL
WT No Rechallenge 49	21	CTRL_3	2160000	CTRL
WT No Rechallenge 49	25	CTRL_3	639000	CTRL
WT No Rechallenge 49	28	CTRL_3	1640000	CTRL
WT No Rechallenge 49	32	CTRL_3	2020000	CTRL
WT No Rechallenge 49	35	CTRL_3	1250000	CTRL
WT No Rechallenge 49	39	CTRL_3	546000	CTRL
WT No Rechallenge 49	42	CTRL_3	3090000	CTRL
WT No Rechallenge 49	46	CTRL_3	1410000	CTRL
WT No Rechallenge 49	49	CTRL_3	13500000	CTRL
WT No Rechallenge 49	-1	CTRL_4	4490000	CTRL
WT No Rechallenge 49	4	CTRL_4	14700000	CTRL
WT No Rechallenge 49	7	CTRL_4	3260000	CTRL
WT No Rechallenge 49	11	CTRL_4	4620000	CTRL
WT No Rechallenge 49	14	CTRL_4	2440000	CTRL
WT No Rechallenge 49	18	CTRL_4	1350000	CTRL
WT No Rechallenge 49	21	CTRL_4	1830000	CTRL
WT No Rechallenge 49	25	CTRL_4	1370000	CTRL
WT No Rechallenge 49	28	CTRL_4	1620000	CTRL
WT No Rechallenge 49	32	CTRL_4	2260000	CTRL
WT No Rechallenge 49	35	CTRL_4	1370000	CTRL
WT No Rechallenge 49	39	CTRL_4	1170000	CTRL
WT No Rechallenge 49	42	CTRL_4	7850000	CTRL
WT No Rechallenge 49	46	CTRL_4	12000000	CTRL
WT No Rechallenge 49	49	CTRL_4	61600000	CTRL
WT No Rechallenge 49	-1	CTRL_5	788000	CTRL
WT No Rechallenge 49	4	CTRL_5	23900000	CTRL
WT No Rechallenge 49	7	CTRL_5	16600000	CTRL
WT No Rechallenge 49	11	CTRL_5	10300000	CTRL
WT No Rechallenge 49	14	CTRL_5	21000000	CTRL
WT No Rechallenge 49	18	CTRL_5	20000000	CTRL
WT No Rechallenge 49	21	CTRL_5	30700000	CTRL
WT No Rechallenge 49	25	CTRL_5	43100000	CTRL
WT No Rechallenge 49	28	CTRL_5	36800000	CTRL
WT No Rechallenge 49	32	CTRL_5	94600000	CTRL
WT No Rechallenge 49	35	CTRL_5	64200000	CTRL
WT No Rechallenge 49	39	CTRL_5	98500000	CTRL
WT No Rechallenge 49	42	CTRL_5	1310000000	CTRL
WT No Rechallenge 49	46	CTRL_5	1690000000	CTRL
WT No Rechallenge 49	49	CTRL_5	3850000000	CTRL
WT No Rechallenge 49	-1	CTRL_6	6520000	CTRL
WT No Rechallenge 49	4	CTRL_6	44700000	CTRL
WT No Rechallenge 49	7	CTRL_6	1050000	CTRL
WT No Rechallenge 49	11	CTRL_6	1880000	CTRL
WT No Rechallenge 49	14	CTRL_6	2320000	CTRL
WT No Rechallenge 49	18	CTRL_6	2130000	CTRL
WT No Rechallenge 49	21	CTRL_6	5410000	CTRL
WT No Rechallenge 49	25	CTRL_6	4330000	CTRL
WT No Rechallenge 49	28	CTRL_6	2380000	CTRL
WT No Rechallenge 49	32	CTRL_6	7150000	CTRL
WT No Rechallenge 49	35	CTRL_6	2740000	CTRL
WT No Rechallenge 49	39	CTRL_6	13200000	CTRL
WT No Rechallenge 49	42	CTRL_6	5510000	CTRL
WT No Rechallenge 49	46	CTRL_6	701000	CTRL
WT No Rechallenge 49	49	CTRL_6	6020000	CTRL
WT No Rechallenge 49	-1	CTRL_7	5400000	CTRL
WT No Rechallenge 49	4	CTRL_7	17600000	CTRL
WT No Rechallenge 49	7	CTRL_7	3110000	CTRL
WT No Rechallenge 49	11	CTRL_7	1730000	CTRL
WT No Rechallenge 49	14	CTRL_7	2110000	CTRL
WT No Rechallenge 49	18	CTRL_7	1490000	CTRL
WT No Rechallenge 49	21	CTRL_7	1900000	CTRL
WT No Rechallenge 49	25	CTRL_7	4070000	CTRL
WT No Rechallenge 49	28	CTRL_7	1260000	CTRL
WT No Rechallenge 49	32	CTRL_7	1410000	CTRL
WT No Rechallenge 49	35	CTRL_7	801000	CTRL
WT No Rechallenge 49	39	CTRL_7	1010000	CTRL
WT No Rechallenge 49	42	CTRL_7	825000	CTRL
WT No Rechallenge 49	46	CTRL_7	844000	CTRL
WT No Rechallenge 49	49	CTRL_7	829000	CTRL
WT No Rechallenge 49	-1	No T cell _1	5080000	No T cell
WT No Rechallenge 49	4	No T cell _1	86800000	No T cell
WT No Rechallenge 49	7	No T cell _1	5870000000	No T cell
WT No Rechallenge 49	11	No T cell _1	5000000000	No T cell
WT No Rechallenge 49	14	No T cell _1	27600000000	No T cell
WT No Rechallenge 49	-1	No T cell _2	12300000	No T cell
WT No Rechallenge 49	4	No T cell _2	262000000	No T cell
WT No Rechallenge 49	7	No T cell _2	9920000000	No T cell
WT No Rechallenge 49	11	No T cell _2	9500000000	No T cell
WT No Rechallenge 49	14	No T cell _2	52400000000	No T cell
WT No Rechallenge 49	-1	No T cell _3	5090000	No T cell
WT No Rechallenge 49	4	No T cell _3	114000000	No T cell
WT No Rechallenge 49	7	No T cell _3	6220000000	No T cell
WT No Rechallenge 49	11	No T cell _3	812000000	No T cell
WT No Rechallenge 49	14	No T cell _3	27300000000	No T cell
WT No Rechallenge 49	-1	No T cell _4	8720000	No T cell
WT No Rechallenge 49	4	No T cell _4	210000000	No T cell
WT No Rechallenge 49	7	No T cell _4	8960000000	No T cell
WT No Rechallenge 49	11	No T cell _4	6860000000	No T cell
WT No Rechallenge 49	14	No T cell _4	45600000000	No T cell
WT No Rechallenge 49	-1	RASA2 KO _1	10800000	RASA2 KO
WT No Rechallenge 49	4	RASA2 KO _1	53100000	RASA2 KO
WT No Rechallenge 49	7	RASA2 KO _1	25600000	RASA2 KO
WT No Rechallenge 49	11	RASA2 KO _1	7930000	RASA2 KO
WT No Rechallenge 49	14	RASA2 KO _1	1660000	RASA2 KO
WT No Rechallenge 49	18	RASA2 KO _1	1410000	RASA2 KO
WT No Rechallenge 49	21	RASA2 KO _1	1720000	RASA2 KO
WT No Rechallenge 49	25	RASA2 KO _1	2510000	RASA2 KO
WT No Rechallenge 49	28	RASA2 KO _1	1470000	RASA2 KO
WT No Rechallenge 49	32	RASA2 KO _1	1490000	RASA2 KO
WT No Rechallenge 49	35	RASA2 KO _1	940000	RASA2 KO
WT No Rechallenge 49	39	RASA2 KO _1	853000	RASA2 KO
WT No Rechallenge 49	42	RASA2 KO _1	4660000	RASA2 KO
WT No Rechallenge 49	46	RASA2 KO _1	896000	RASA2 KO
WT No Rechallenge 49	49	RASA2 KO _1	864000	RASA2 KO
WT No Rechallenge 49	-1	RASA2 KO _2	10000000	RASA2 KO
WT No Rechallenge 49	4	RASA2 KO _2	73700000	RASA2 KO
WT No Rechallenge 49	7	RASA2 KO _2	23800000	RASA2 KO
WT No Rechallenge 49	11	RASA2 KO _2	7640000	RASA2 KO
WT No Rechallenge 49	14	RASA2 KO _2	1770000	RASA2 KO
WT No Rechallenge 49	18	RASA2 KO _2	1300000	RASA2 KO
WT No Rechallenge 49	21	RASA2 KO _2	1700000	RASA2 KO
WT No Rechallenge 49	25	RASA2 KO _2	2300000	RASA2 KO
WT No Rechallenge 49	28	RASA2 KO _2	1370000	RASA2 KO
WT No Rechallenge 49	32	RASA2 KO _2	1550000	RASA2 KO
WT No Rechallenge 49	35	RASA2 KO _2	902000	RASA2 KO
WT No Rechallenge 49	39	RASA2 KO _2	722000	RASA2 KO
WT No Rechallenge 49	42	RASA2 KO _2	4310000	RASA2 KO
WT No Rechallenge 49	46	RASA2 KO _2	701000	RASA2 KO
WT No Rechallenge 49	49	RASA2 KO _2	728000	RASA2 KO
WT No Rechallenge 49	-1	RASA2 KO _3	7500000	RASA2 KO
WT No Rechallenge 49	4	RASA2 KO _3	50500000	RASA2 KO
WT No Rechallenge 49	7	RASA2 KO _3	70400000	RASA2 KO
WT No Rechallenge 49	11	RASA2 KO _3	8400000	RASA2 KO
WT No Rechallenge 49	14	RASA2 KO _3	1790000	RASA2 KO
WT No Rechallenge 49	18	RASA2 KO _3	934000	RASA2 KO
WT No Rechallenge 49	21	RASA2 KO _3	1620000	RASA2 KO
WT No Rechallenge 49	25	RASA2 KO _3	2400000	RASA2 KO
WT No Rechallenge 49	28	RASA2 KO _3	1350000	RASA2 KO
WT No Rechallenge 49	32	RASA2 KO _3	1550000	RASA2 KO
WT No Rechallenge 49	35	RASA2 KO _3	897000	RASA2 KO
WT No Rechallenge 49	39	RASA2 KO _3	789000	RASA2 KO
WT No Rechallenge 49	42	RASA2 KO _3	4490000	RASA2 KO
WT No Rechallenge 49	46	RASA2 KO _3	734000	RASA2 KO
WT No Rechallenge 49	49	RASA2 KO _3	587000	RASA2 KO
WT No Rechallenge 49	-1	RASA2 KO _4	10500000	RASA2 KO
WT No Rechallenge 49	4	RASA2 KO _4	4030000	RASA2 KO
WT No Rechallenge 49	7	RASA2 KO _4	82300000	RASA2 KO
WT No Rechallenge 49	11	RASA2 KO _4	7990000	RASA2 KO
WT No Rechallenge 49	14	RASA2 KO _4	1450000	RASA2 KO
WT No Rechallenge 49	18	RASA2 KO _4	1250000	RASA2 KO
WT No Rechallenge 49	21	RASA2 KO _4	1570000	RASA2 KO
WT No Rechallenge 49	25	RASA2 KO _4	2310000	RASA2 KO
WT No Rechallenge 49	28	RASA2 KO _4	1360000	RASA2 KO
WT No Rechallenge 49	32	RASA2 KO _4	1640000	RASA2 KO
WT No Rechallenge 49	35	RASA2 KO _4	901000	RASA2 KO
WT No Rechallenge 49	39	RASA2 KO _4	843000	RASA2 KO
WT No Rechallenge 49	42	RASA2 KO _4	4190000	RASA2 KO
WT No Rechallenge 49	46	RASA2 KO _4	627000	RASA2 KO
WT No Rechallenge 49	49	RASA2 KO _4	831000	RASA2 KO
WT No Rechallenge 49	-1	RASA2 KO _5	6280000	RASA2 KO
WT No Rechallenge 49	4	RASA2 KO _5	39500000	RASA2 KO
WT No Rechallenge 49	7	RASA2 KO _5	30500000	RASA2 KO
WT No Rechallenge 49	11	RASA2 KO _5	8360000	RASA2 KO
WT No Rechallenge 49	14	RASA2 KO _5	1660000	RASA2 KO
WT No Rechallenge 49	18	RASA2 KO _5	1330000	RASA2 KO
WT No Rechallenge 49	21	RASA2 KO _5	1630000	RASA2 KO
WT No Rechallenge 49	25	RASA2 KO _5	2520000	RASA2 KO
WT No Rechallenge 49	28	RASA2 KO _5	1350000	RASA2 KO
WT No Rechallenge 49	32	RASA2 KO _5	1110000	RASA2 KO
WT No Rechallenge 49	35	RASA2 KO _5	870000	RASA2 KO
WT No Rechallenge 49	39	RASA2 KO _5	773000	RASA2 KO
WT No Rechallenge 49	42	RASA2 KO _5	4710000	RASA2 KO
WT No Rechallenge 49	46	RASA2 KO _5	808000	RASA2 KO
WT No Rechallenge 49	49	RASA2 KO _5	698000	RASA2 KO
WT No Rechallenge 49	-1	RASA2 KO _6	5460000	RASA2 KO
WT No Rechallenge 49	4	RASA2 KO _6	53200000	RASA2 KO
WT No Rechallenge 49	7	RASA2 KO _6	21200000	RASA2 KO
WT No Rechallenge 49	11	RASA2 KO _6	3060000	RASA2 KO
WT No Rechallenge 49	14	RASA2 KO _6	1240000	RASA2 KO
WT No Rechallenge 49	18	RASA2 KO _6	1130000	RASA2 KO
WT No Rechallenge 49	21	RASA2 KO _6	1680000	RASA2 KO
WT No Rechallenge 49	25	RASA2 KO _6	1540000	RASA2 KO
WT No Rechallenge 49	28	RASA2 KO _6	1090000	RASA2 KO
WT No Rechallenge 49	32	RASA2 KO _6	1160000	RASA2 KO
WT No Rechallenge 49	35	RASA2 KO _6	729000	RASA2 KO
WT No Rechallenge 49	39	RASA2 KO _6	2080000	RASA2 KO
WT No Rechallenge 49	42	RASA2 KO _6	2800000	RASA2 KO
WT No Rechallenge 49	46	RASA2 KO _6	630000	RASA2 KO
WT No Rechallenge 49	49	RASA2 KO _6	681000	RASA2 KO
WT No Rechallenge 49	-1	RASA2 KO _7	1010000	RASA2 KO
WT No Rechallenge 49	4	RASA2 KO _7	46100000	RASA2 KO
WT No Rechallenge 49	7	RASA2 KO _7	27100000	RASA2 KO
WT No Rechallenge 49	11	RASA2 KO _7	3360000	RASA2 KO
WT No Rechallenge 49	14	RASA2 KO _7	1490000	RASA2 KO
WT No Rechallenge 49	18	RASA2 KO _7	1310000	RASA2 KO
WT No Rechallenge 49	21	RASA2 KO _7	1670000	RASA2 KO
WT No Rechallenge 49	25	RASA2 KO _7	1810000	RASA2 KO
WT No Rechallenge 49	28	RASA2 KO _7	1350000	RASA2 KO
WT No Rechallenge 49	32	RASA2 KO _7	1250000	RASA2 KO
WT No Rechallenge 49	35	RASA2 KO _7	853000	RASA2 KO
WT No Rechallenge 49	39	RASA2 KO _7	2140000	RASA2 KO
WT No Rechallenge 49	42	RASA2 KO _7	2760000	RASA2 KO
WT No Rechallenge 49	46	RASA2 KO _7	1000000	RASA2 KO
WT No Rechallenge 49	49	RASA2 KO _7	838000	RASA2 KO
WT Rechallenge - Low dose CART	-1	CTRL_1	1340000	CTRL
WT Rechallenge - Low dose CART	4	CTRL_1	4440000	CTRL
WT Rechallenge - Low dose CART	6	CTRL_1	1630000	CTRL
WT Rechallenge - Low dose CART	8	CTRL_1	15700000	CTRL
WT Rechallenge - Low dose CART	13	CTRL_1	830000	CTRL
WT Rechallenge - Low dose CART	15	CTRL_1	805000	CTRL
WT Rechallenge - Low dose CART	22	CTRL_1	791000	CTRL
WT Rechallenge - Low dose CART	27	CTRL_1	3370000	CTRL
WT Rechallenge - Low dose CART	30	CTRL_1	3210000	CTRL
WT Rechallenge - Low dose CART	33	CTRL_1	3260000	CTRL
WT Rechallenge - Low dose CART	39	CTRL_1	3330000	CTRL
WT Rechallenge - Low dose CART	46	CTRL_1	2750000	CTRL
WT Rechallenge - Low dose CART	50	CTRL_1	3430000	CTRL
WT Rechallenge - Low dose CART	54	CTRL_1	13200000	CTRL
WT Rechallenge - Low dose CART	-1	CTRL_2	1430000	CTRL
WT Rechallenge - Low dose CART	4	CTRL_2	6510000	CTRL
WT Rechallenge - Low dose CART	6	CTRL_2	4060000	CTRL
WT Rechallenge - Low dose CART	8	CTRL_2	66000000	CTRL
WT Rechallenge - Low dose CART	13	CTRL_2	3370000	CTRL
WT Rechallenge - Low dose CART	15	CTRL_2	783000	CTRL
WT Rechallenge - Low dose CART	22	CTRL_2	1950000	CTRL
WT Rechallenge - Low dose CART	27	CTRL_2	2770000	CTRL
WT Rechallenge - Low dose CART	30	CTRL_2	3390000	CTRL
WT Rechallenge - Low dose CART	33	CTRL_2	6270000	CTRL
WT Rechallenge - Low dose CART	39	CTRL_2	5240000	CTRL
WT Rechallenge - Low dose CART	46	CTRL_2	14100000	CTRL
WT Rechallenge - Low dose CART	50	CTRL_2	10500000	CTRL
WT Rechallenge - Low dose CART	54	CTRL_2	68100000	CTRL
WT Rechallenge - Low dose CART	-1	CTRL_3	1300000	CTRL
WT Rechallenge - Low dose CART	4	CTRL_3	4980000	CTRL
WT Rechallenge - Low dose CART	6	CTRL_3	9420000	CTRL
WT Rechallenge - Low dose CART	8	CTRL_3	8430000	CTRL
WT Rechallenge - Low dose CART	13	CTRL_3	1080000	CTRL
WT Rechallenge - Low dose CART	15	CTRL_3	621000	CTRL
WT Rechallenge - Low dose CART	22	CTRL_3	1800000	CTRL
WT Rechallenge - Low dose CART	27	CTRL_3	4310000	CTRL
WT Rechallenge - Low dose CART	30	CTRL_3	7860000	CTRL
WT Rechallenge - Low dose CART	33	CTRL_3	33100000	CTRL
WT Rechallenge - Low dose CART	39	CTRL_3	145000000	CTRL
WT Rechallenge - Low dose CART	46	CTRL_3	437000000	CTRL
WT Rechallenge - Low dose CART	50	CTRL_3	979000000	CTRL
WT Rechallenge - Low dose CART	54	CTRL_3	2210000000	CTRL
WT Rechallenge - Low dose CART	-1	CTRL_4	1440000	CTRL
WT Rechallenge - Low dose CART	4	CTRL_4	3080000	CTRL
WT Rechallenge - Low dose CART	6	CTRL_4	5050000	CTRL
WT Rechallenge - Low dose CART	8	CTRL_4	1310000	CTRL
WT Rechallenge - Low dose CART	13	CTRL_4	2710000	CTRL
WT Rechallenge - Low dose CART	15	CTRL_4	1010000	CTRL
WT Rechallenge - Low dose CART	22	CTRL_4	748000	CTRL
WT Rechallenge - Low dose CART	27	CTRL_4	1270000	CTRL
WT Rechallenge - Low dose CART	30	CTRL_4	4670000	CTRL
WT Rechallenge - Low dose CART	33	CTRL_4	4030000	CTRL
WT Rechallenge - Low dose CART	39	CTRL_4	6730000	CTRL
WT Rechallenge - Low dose CART	46	CTRL_4	14000000	CTRL
WT Rechallenge - Low dose CART	50	CTRL_4	470000000	CTRL
WT Rechallenge - Low dose CART	54	CTRL_4	89400000	CTRL
WT Rechallenge - Low dose CART	-1	CTRL_5	1200000	CTRL
WT Rechallenge - Low dose CART	4	CTRL_5	4890000	CTRL
WT Rechallenge - Low dose CART	6	CTRL_5	14500000	CTRL
WT Rechallenge - Low dose CART	8	CTRL_5	22400000	CTRL
WT Rechallenge - Low dose CART	13	CTRL_5	109000000	CTRL
WT Rechallenge - Low dose CART	15	CTRL_5	75500000	CTRL
WT Rechallenge - Low dose CART	22	CTRL_5	5400000	CTRL
WT Rechallenge - Low dose CART	27	CTRL_5	6240000	CTRL
WT Rechallenge - Low dose CART	30	CTRL_5	12300000	CTRL
WT Rechallenge - Low dose CART	33	CTRL_5	20300000	CTRL
WT Rechallenge - Low dose CART	39	CTRL_5	57900000	CTRL
WT Rechallenge - Low dose CART	46	CTRL_5	4790000	CTRL
WT Rechallenge - Low dose CART	50	CTRL_5	13200000	CTRL
WT Rechallenge - Low dose CART	54	CTRL_5	11700000	CTRL
WT Rechallenge - Low dose CART	-1	CTRL_6	1670000	CTRL
WT Rechallenge - Low dose CART	4	CTRL_6	4020000	CTRL
WT Rechallenge - Low dose CART	6	CTRL_6	15100000	CTRL
WT Rechallenge - Low dose CART	8	CTRL_6	38100000	CTRL
WT Rechallenge - Low dose CART	13	CTRL_6	11600000	CTRL
WT Rechallenge - Low dose CART	15	CTRL_6	74500000	CTRL
WT Rechallenge - Low dose CART	22	CTRL_6	152000000	CTRL
WT Rechallenge - Low dose CART	27	CTRL_6	213000000	CTRL
WT Rechallenge - Low dose CART	30	CTRL_6	380000000	CTRL
WT Rechallenge - Low dose CART	33	CTRL_6	646000000	CTRL
WT Rechallenge - Low dose CART	39	CTRL_6	2760000000	CTRL
WT Rechallenge - Low dose CART	-1	CTRL_7	951000	CTRL
WT Rechallenge - Low dose CART	4	CTRL_7	1380000	CTRL
WT Rechallenge - Low dose CART	6	CTRL_7	2500000	CTRL
WT Rechallenge - Low dose CART	8	CTRL_7	13400000	CTRL
WT Rechallenge - Low dose CART	13	CTRL_7	60000000	CTRL
WT Rechallenge - Low dose CART	15	CTRL_7	11000000	CTRL
WT Rechallenge - Low dose CART	22	CTRL_7	521000000	CTRL
WT Rechallenge - Low dose CART	27	CTRL_7	755000000	CTRL
WT Rechallenge - Low dose CART	30	CTRL_7	1190000000	CTRL
WT Rechallenge - Low dose CART	33	CTRL_7	3700000000	CTRL
WT Rechallenge - Low dose CART	-1	No T cell _1	477000	No T cell
WT Rechallenge - Low dose CART	4	No T cell _1	7350000	No T cell
WT Rechallenge - Low dose CART	6	No T cell _1	30500000	No T cell
WT Rechallenge - Low dose CART	8	No T cell _1	1240000000	No T cell
WT Rechallenge - Low dose CART	13	No T cell _1	6930000000	No T cell
WT Rechallenge - Low dose CART	15	No T cell _1	20400000000	No T cell
WT Rechallenge - Low dose CART	-1	No T cell _2	983000	No T cell
WT Rechallenge - Low dose CART	4	No T cell _2	8710000	No T cell
WT Rechallenge - Low dose CART	6	No T cell _2	47300000	No T cell
WT Rechallenge - Low dose CART	8	No T cell _2	3710000000	No T cell
WT Rechallenge - Low dose CART	13	No T cell _2	5670000000	No T cell
WT Rechallenge - Low dose CART	15	No T cell _2	20000000000	No T cell
WT Rechallenge - Low dose CART	-1	No T cell _3	1130000	No T cell
WT Rechallenge - Low dose CART	4	No T cell _3	3580000	No T cell
WT Rechallenge - Low dose CART	6	No T cell _3	3840000	No T cell
WT Rechallenge - Low dose CART	8	No T cell _3	1730000000	No T cell
WT Rechallenge - Low dose CART	13	No T cell _3	5070000000	No T cell
WT Rechallenge - Low dose CART	15	No T cell _3	15300000000	No T cell
WT Rechallenge - Low dose CART	-1	No T cell _4	884000	No T cell
WT Rechallenge - Low dose CART	4	No T cell _4	2930000	No T cell
WT Rechallenge - Low dose CART	6	No T cell _4	22300000	No T cell
WT Rechallenge - Low dose CART	8	No T cell _4	1030000000	No T cell
WT Rechallenge - Low dose CART	13	No T cell _4	3910000000	No T cell
WT Rechallenge - Low dose CART	15	No T cell _4	14600000000	No T cell
WT Rechallenge - Low dose CART	-1	No T cell _5	475000	No T cell
WT Rechallenge - Low dose CART	4	No T cell _5	7080000	No T cell
WT Rechallenge - Low dose CART	6	No T cell _5	37900000	No T cell
WT Rechallenge - Low dose CART	8	No T cell _5	2300000000	No T cell
WT Rechallenge - Low dose CART	13	No T cell _5	4640000000	No T cell
WT Rechallenge - Low dose CART	15	No T cell _5	28900000000	No T cell
WT Rechallenge - Low dose CART	-1	RASA2 KO _1	1860000	RASA2 KO
WT Rechallenge - Low dose CART	4	RASA2 KO _1	12700000	RASA2 KO
WT Rechallenge - Low dose CART	6	RASA2 KO _1	12600000	RASA2 KO
WT Rechallenge - Low dose CART	8	RASA2 KO _1	11700000	RASA2 KO
WT Rechallenge - Low dose CART	13	RASA2 KO _1	696000	RASA2 KO
WT Rechallenge - Low dose CART	15	RASA2 KO _1	957000	RASA2 KO
WT Rechallenge - Low dose CART	22	RASA2 KO _1	1300000	RASA2 KO
WT Rechallenge - Low dose CART	27	RASA2 KO _1	3030000	RASA2 KO
WT Rechallenge - Low dose CART	30	RASA2 KO _1	2760000	RASA2 KO
WT Rechallenge - Low dose CART	33	RASA2 KO _1	2240000	RASA2 KO
WT Rechallenge - Low dose CART	39	RASA2 KO _1	1290000	RASA2 KO
WT Rechallenge - Low dose CART	46	RASA2 KO _1	7080000	RASA2 KO
WT Rechallenge - Low dose CART	50	RASA2 KO _1	1290000	RASA2 KO
WT Rechallenge - Low dose CART	54	RASA2 KO _1	1400000	RASA2 KO
WT Rechallenge - Low dose CART	-1	RASA2 KO _2	1580000	RASA2 KO
WT Rechallenge - Low dose CART	4	RASA2 KO _2	5230000	RASA2 KO
WT Rechallenge - Low dose CART	6	RASA2 KO _2	11300000	RASA2 KO
WT Rechallenge - Low dose CART	8	RASA2 KO _2	14700000	RASA2 KO
WT Rechallenge - Low dose CART	13	RASA2 KO _2	739000	RASA2 KO
WT Rechallenge - Low dose CART	15	RASA2 KO _2	832000	RASA2 KO
WT Rechallenge - Low dose CART	22	RASA2 KO _2	1320000	RASA2 KO
WT Rechallenge - Low dose CART	27	RASA2 KO _2	2290000	RASA2 KO
WT Rechallenge - Low dose CART	30	RASA2 KO _2	2270000	RASA2 KO
WT Rechallenge - Low dose CART	33	RASA2 KO _2	1570000	RASA2 KO
WT Rechallenge - Low dose CART	39	RASA2 KO _2	1240000	RASA2 KO
WT Rechallenge - Low dose CART	46	RASA2 KO _2	6720000	RASA2 KO
WT Rechallenge - Low dose CART	50	RASA2 KO _2	1700000	RASA2 KO
WT Rechallenge - Low dose CART	54	RASA2 KO _2	1850000	RASA2 KO
WT Rechallenge - Low dose CART	-1	RASA2 KO _3	1840000	RASA2 KO
WT Rechallenge - Low dose CART	4	RASA2 KO _3	3650000	RASA2 KO
WT Rechallenge - Low dose CART	6	RASA2 KO _3	5810000	RASA2 KO
WT Rechallenge - Low dose CART	8	RASA2 KO _3	6930000	RASA2 KO
WT Rechallenge - Low dose CART	13	RASA2 KO _3	656000	RASA2 KO
WT Rechallenge - Low dose CART	15	RASA2 KO _3	776000	RASA2 KO
WT Rechallenge - Low dose CART	22	RASA2 KO _3	793000	RASA2 KO
WT Rechallenge - Low dose CART	27	RASA2 KO _3	1770000	RASA2 KO
WT Rechallenge - Low dose CART	30	RASA2 KO _3	1680000	RASA2 KO
WT Rechallenge - Low dose CART	33	RASA2 KO _3	999000	RASA2 KO
WT Rechallenge - Low dose CART	39	RASA2 KO _3	1040000	RASA2 KO
WT Rechallenge - Low dose CART	46	RASA2 KO _3	6340000	RASA2 KO
WT Rechallenge - Low dose CART	50	RASA2 KO _3	1170000	RASA2 KO
WT Rechallenge - Low dose CART	54	RASA2 KO _3	860000	RASA2 KO
WT Rechallenge - Low dose CART	-1	RASA2 KO _4	1910000	RASA2 KO
WT Rechallenge - Low dose CART	4	RASA2 KO _4	1580000	RASA2 KO
WT Rechallenge - Low dose CART	6	RASA2 KO _4	14600000	RASA2 KO
WT Rechallenge - Low dose CART	8	RASA2 KO _4	6260000	RASA2 KO
WT Rechallenge - Low dose CART	13	RASA2 KO _4	677000	RASA2 KO
WT Rechallenge - Low dose CART	15	RASA2 KO _4	750000	RASA2 KO
WT Rechallenge - Low dose CART	22	RASA2 KO _4	731000	RASA2 KO
WT Rechallenge - Low dose CART	27	RASA2 KO _4	1590000	RASA2 KO
WT Rechallenge - Low dose CART	30	RASA2 KO _4	834000	RASA2 KO
WT Rechallenge - Low dose CART	33	RASA2 KO _4	1480000	RASA2 KO
WT Rechallenge - Low dose CART	39	RASA2 KO _4	1100000	RASA2 KO
WT Rechallenge - Low dose CART	46	RASA2 KO _4	7650000	RASA2 KO
WT Rechallenge - Low dose CART	50	RASA2 KO _4	1280000	RASA2 KO
WT Rechallenge - Low dose CART	54	RASA2 KO _4	748000	RASA2 KO
WT Rechallenge - Low dose CART	-1	RASA2 KO _5	1010000	RASA2 KO
WT Rechallenge - Low dose CART	4	RASA2 KO _5	2970000	RASA2 KO
WT Rechallenge - Low dose CART	6	RASA2 KO _5	8180000	RASA2 KO
WT Rechallenge - Low dose CART	8	RASA2 KO _5	10600000	RASA2 KO
WT Rechallenge - Low dose CART	13	RASA2 KO _5	821000	RASA2 KO
WT Rechallenge - Low dose CART	15	RASA2 KO _5	920000	RASA2 KO
WT Rechallenge - Low dose CART	22	RASA2 KO _5	1820000	RASA2 KO
WT Rechallenge - Low dose CART	27	RASA2 KO _5	4090000	RASA2 KO
WT Rechallenge - Low dose CART	30	RASA2 KO _5	7060000	RASA2 KO
WT Rechallenge - Low dose CART	33	RASA2 KO _5	19800000	RASA2 KO
WT Rechallenge - Low dose CART	39	RASA2 KO _5	21700000	RASA2 KO
WT Rechallenge - Low dose CART	46	RASA2 KO _5	142000000	RASA2 KO
WT Rechallenge - Low dose CART	50	RASA2 KO _5	235000000	RASA2 KO
WT Rechallenge - Low dose CART	54	RASA2 KO _5	129000000	RASA2 KO
WT Rechallenge - Low dose CART	-1	RASA2 KO _6	983000	RASA2 KO
WT Rechallenge - Low dose CART	4	RASA2 KO _6	5060000	RASA2 KO
WT Rechallenge - Low dose CART	6	RASA2 KO _6	6960000	RASA2 KO
WT Rechallenge - Low dose CART	8	RASA2 KO _6	4840000	RASA2 KO
WT Rechallenge - Low dose CART	13	RASA2 KO _6	699000	RASA2 KO
WT Rechallenge - Low dose CART	15	RASA2 KO _6	875000	RASA2 KO
WT Rechallenge - Low dose CART	22	RASA2 KO _6	985000	RASA2 KO
WT Rechallenge - Low dose CART	27	RASA2 KO _6	2240000	RASA2 KO
WT Rechallenge - Low dose CART	30	RASA2 KO _6	2990000	RASA2 KO
WT Rechallenge - Low dose CART	33	RASA2 KO _6	4290000	RASA2 KO
WT Rechallenge - Low dose CART	39	RASA2 KO _6	4620000	RASA2 KO
WT Rechallenge - Low dose CART	46	RASA2 KO _6	8430000	RASA2 KO
WT Rechallenge - Low dose CART	50	RASA2 KO _6	5170000	RASA2 KO
WT Rechallenge - Low dose CART	54	RASA2 KO _6	2930000	RASA2 KO
WT Rechallenge - Low dose CART	-1	RASA2 KO _7	558000	RASA2 KO
WT Rechallenge - Low dose CART	4	RASA2 KO _7	2900000	RASA2 KO
WT Rechallenge - Low dose CART	6	RASA2 KO _7	5760000	RASA2 KO
WT Rechallenge - Low dose CART	8	RASA2 KO _7	11500000	RASA2 KO
WT Rechallenge - Low dose CART	13	RASA2 KO _7	1900000	RASA2 KO
WT Rechallenge - Low dose CART	15	RASA2 KO _7	1580000	RASA2 KO
WT Rechallenge - Low dose CART	22	RASA2 KO _7	3300000	RASA2 KO
WT Rechallenge - Low dose CART	27	RASA2 KO _7	12100000	RASA2 KO
WT Rechallenge - Low dose CART	30	RASA2 KO _7	33000000	RASA2 KO
WT Rechallenge - Low dose CART	33	RASA2 KO _7	92500000	RASA2 KO
WT Rechallenge - Low dose CART	39	RASA2 KO _7	84700000	RASA2 KO
WT Rechallenge - Low dose CART	46	RASA2 KO _7	10100000	RASA2 KO
WT Rechallenge - Low dose CART	50	RASA2 KO _7	2150000	RASA2 KO
WT Rechallenge - Low dose CART	54	RASA2 KO _7	1710000	RASA2 KO

## Sheet: Fig_ED10d
Group	Animal ID	Day	value	Target
Group 01: Donor 1 AAV Control	495	16	23.2	CTRL
Group 01: Donor 1 AAV Control	496	16	25.5	CTRL
Group 01: Donor 1 AAV Control	497	16	21.6	CTRL
Group 02: Donor 1 RASA2	498	16	24.3	RASA2
Group 02: Donor 1 RASA2	499	16	24.4	RASA2
Group 02: Donor 1 RASA2	500	16	23.8	RASA2
Group 03: Donor 2 AAV Control	968	16	26.1	CTRL
Group 03: Donor 2 AAV Control	969	16	23.8	CTRL
Group 03: Donor 2 AAV Control	970	16	25	CTRL
Group 04: Donor 2 RASA2	971	16	24.2	RASA2
Group 04: Donor 2 RASA2	972	16	25.1	RASA2
Group 04: Donor 2 RASA2	973	16	24.3	RASA2
Group 01: Donor 1 AAV Control	495	24	22.4	CTRL
Group 01: Donor 1 AAV Control	496	24	25.3	CTRL
Group 01: Donor 1 AAV Control	497	24	21.1	CTRL
Group 02: Donor 1 RASA2	498	24	25.7	RASA2
Group 02: Donor 1 RASA2	499	24	24.6	RASA2
Group 02: Donor 1 RASA2	500	24	23.9	RASA2
Group 03: Donor 2 AAV Control	968	24	25.9	CTRL
Group 03: Donor 2 AAV Control	969	24	24.8	CTRL
Group 03: Donor 2 AAV Control	970	24	25.7	CTRL
Group 04: Donor 2 RASA2	971	24	24.4	RASA2
Group 04: Donor 2 RASA2	972	24	24.6	RASA2
Group 04: Donor 2 RASA2	973	24	24.5	RASA2
Group 01: Donor 1 AAV Control	495	31	22.7	CTRL
Group 01: Donor 1 AAV Control	496	31	24.8	CTRL
Group 01: Donor 1 AAV Control	497	31	21.8	CTRL
Group 02: Donor 1 RASA2	498	31	22.5	RASA2
Group 02: Donor 1 RASA2	499	31	23.8	RASA2
Group 02: Donor 1 RASA2	500	31	23.1	RASA2
Group 03: Donor 2 AAV Control	968	31	22.2	CTRL
Group 03: Donor 2 AAV Control	969	31	24.2	CTRL
Group 03: Donor 2 AAV Control	970	31	25.1	CTRL
Group 04: Donor 2 RASA2	971	31	23	RASA2
Group 04: Donor 2 RASA2	972	31	23.3	RASA2
Group 04: Donor 2 RASA2	973	31	24	RASA2
Group 01: Donor 1 AAV Control	495	37	23.3	CTRL
Group 01: Donor 1 AAV Control	496	37	26.4	CTRL
Group 01: Donor 1 AAV Control	497	37	20.8	CTRL
Group 02: Donor 1 RASA2	498	37	25.5	RASA2
Group 02: Donor 1 RASA2	499	37	23.8	RASA2
Group 02: Donor 1 RASA2	500	37	24.8	RASA2
Group 03: Donor 2 AAV Control	968	37	24.8	CTRL
Group 03: Donor 2 AAV Control	969	37	24.8	CTRL
Group 03: Donor 2 AAV Control	970	37	26.8	CTRL
Group 04: Donor 2 RASA2	971	37	23.7	RASA2
Group 04: Donor 2 RASA2	972	37	24.5	RASA2
Group 04: Donor 2 RASA2	973	37	24.7	RASA2
Group 01: Donor 1 AAV Control	495	38	20.3	CTRL
Group 01: Donor 1 AAV Control	496	38	25.3	CTRL
Group 01: Donor 1 AAV Control	497	38	21.1	CTRL
Group 02: Donor 1 RASA2	498	38	24.9	RASA2
Group 02: Donor 1 RASA2	499	38	23.2	RASA2
Group 02: Donor 1 RASA2	500	38	24.6	RASA2
Group 03: Donor 2 AAV Control	968	38	23	CTRL
Group 03: Donor 2 AAV Control	969	38	24.9	CTRL
Group 03: Donor 2 AAV Control	970	38	25.7	CTRL
Group 04: Donor 2 RASA2	971	38	23.1	RASA2
Group 04: Donor 2 RASA2	972	38	24.5	RASA2
Group 04: Donor 2 RASA2	973	38	24.6	RASA2
Group 01: Donor 1 AAV Control	495	43	23.3	CTRL
Group 01: Donor 1 AAV Control	496	43	26.6	CTRL
Group 01: Donor 1 AAV Control	497	43	22.8	CTRL
Group 02: Donor 1 RASA2	498	43	25.7	RASA2
Group 02: Donor 1 RASA2	499	43	25	RASA2
Group 02: Donor 1 RASA2	500	43	25.6	RASA2
Group 03: Donor 2 AAV Control	968	43	24.1	CTRL
Group 03: Donor 2 AAV Control	969	43	24.7	CTRL
Group 03: Donor 2 AAV Control	970	43	27.2	CTRL
Group 04: Donor 2 RASA2	971	43	23	RASA2
Group 04: Donor 2 RASA2	972	43	24.9	RASA2
Group 04: Donor 2 RASA2	973	43	25.5	RASA2
Group 01: Donor 1 AAV Control	495	45	23.7	CTRL
Group 01: Donor 1 AAV Control	496	45	25.1	CTRL
Group 01: Donor 1 AAV Control	497	45	23.5	CTRL
Group 02: Donor 1 RASA2	498	45	26.2	RASA2
Group 02: Donor 1 RASA2	499	45	24.5	RASA2
Group 02: Donor 1 RASA2	500	45	26.3	RASA2
Group 03: Donor 2 AAV Control	968	45	25.5	CTRL
Group 03: Donor 2 AAV Control	969	45	25.5	CTRL
Group 03: Donor 2 AAV Control	970	45	26	CTRL
Group 04: Donor 2 RASA2	971	45	23.2	RASA2
Group 04: Donor 2 RASA2	972	45	26.4	RASA2
Group 04: Donor 2 RASA2	973	45	25.9	RASA2
Group 01: Donor 1 AAV Control	495	51	23.9	CTRL
Group 01: Donor 1 AAV Control	496	51	26.6	CTRL
Group 01: Donor 1 AAV Control	497	51	23.5	CTRL
Group 02: Donor 1 RASA2	498	51	25.6	RASA2
Group 02: Donor 1 RASA2	499	51	25.1	RASA2
Group 02: Donor 1 RASA2	500	51	26.6	RASA2
Group 03: Donor 2 AAV Control	968	51	25.6	CTRL
Group 03: Donor 2 AAV Control	969	51	25.9	CTRL
Group 03: Donor 2 AAV Control	970	51	26.6	CTRL
Group 04: Donor 2 RASA2	971	51	24.3	RASA2
Group 04: Donor 2 RASA2	972	51	26.8	RASA2
Group 04: Donor 2 RASA2	973	51	25.8	RASA2
Group 01: Donor 1 AAV Control	495	52	23.9	CTRL
Group 01: Donor 1 AAV Control	496	52	25.2	CTRL
Group 01: Donor 1 AAV Control	497	52	21.7	CTRL
Group 02: Donor 1 RASA2	498	52	26.3	RASA2
Group 02: Donor 1 RASA2	499	52	25.6	RASA2
Group 02: Donor 1 RASA2	500	52	26.2	RASA2
Group 03: Donor 2 AAV Control	968	52	25.5	CTRL
Group 03: Donor 2 AAV Control	969	52	25.5	CTRL
Group 03: Donor 2 AAV Control	970	52	27	CTRL
Group 04: Donor 2 RASA2	971	52	24.5	RASA2
Group 04: Donor 2 RASA2	972	52	26.2	RASA2
Group 04: Donor 2 RASA2	973	52	26.8	RASA2
Group 01: Donor 1 AAV Control	495	57	24.4	CTRL
Group 01: Donor 1 AAV Control	496	57	25.8	CTRL
Group 01: Donor 1 AAV Control	497	57	23.9	CTRL
Group 02: Donor 1 RASA2	498	57	28.1	RASA2
Group 02: Donor 1 RASA2	499	57	24.5	RASA2
Group 02: Donor 1 RASA2	500	57	27.2	RASA2
Group 03: Donor 2 AAV Control	968	57	26.8	CTRL
Group 03: Donor 2 AAV Control	969	57	27.4	CTRL
Group 03: Donor 2 AAV Control	970	57	26.7	CTRL
Group 04: Donor 2 RASA2	971	57	25.3	RASA2
Group 04: Donor 2 RASA2	972	57	26.5	RASA2
Group 04: Donor 2 RASA2	973	57	26.2	RASA2
Group 01: Donor 1 AAV Control	495	65	25.3	CTRL
Group 01: Donor 1 AAV Control	496	65	28	CTRL
Group 01: Donor 1 AAV Control	497	65	23.6	CTRL
Group 02: Donor 1 RASA2	498	65	28.5	RASA2
Group 02: Donor 1 RASA2	499	65	26	RASA2
Group 02: Donor 1 RASA2	500	65	27.3	RASA2
Group 03: Donor 2 AAV Control	968	65	25.5	CTRL
Group 03: Donor 2 AAV Control	969	65	27.1	CTRL
Group 03: Donor 2 AAV Control	970	65	27.4	CTRL
Group 04: Donor 2 RASA2	971	65	24.7	RASA2
Group 04: Donor 2 RASA2	972	65	26.6	RASA2
Group 04: Donor 2 RASA2	973	65	26.2	RASA2
Group 01: Donor 1 AAV Control	495	73	26.4	CTRL
Group 01: Donor 1 AAV Control	496	73		CTRL
Group 01: Donor 1 AAV Control	497	73	24.5	CTRL
Group 02: Donor 1 RASA2	498	73	28.4	RASA2
Group 02: Donor 1 RASA2	499	73	26.2	RASA2
Group 02: Donor 1 RASA2	500	73	28.1	RASA2
Group 03: Donor 2 AAV Control	968	73	25.6	CTRL
Group 03: Donor 2 AAV Control	969	73	27.4	CTRL
Group 03: Donor 2 AAV Control	970	73	28.2	CTRL
Group 04: Donor 2 RASA2	971	73	25.2	RASA2
Group 04: Donor 2 RASA2	972	73	26.4	RASA2
Group 04: Donor 2 RASA2	973	73	26.9	RASA2
Group 01: Donor 1 AAV Control	495	79	28.2	CTRL
Group 01: Donor 1 AAV Control	496	79		CTRL
Group 01: Donor 1 AAV Control	497	79	25.9	CTRL
Group 02: Donor 1 RASA2	498	79	29.9	RASA2
Group 02: Donor 1 RASA2	499	79	26.7	RASA2
Group 02: Donor 1 RASA2	500	79	28.7	RASA2
Group 03: Donor 2 AAV Control	968	79	25.8	CTRL
Group 03: Donor 2 AAV Control	969	79	27.6	CTRL
Group 03: Donor 2 AAV Control	970	79	29.3	CTRL
Group 04: Donor 2 RASA2	971	79	26.4	RASA2
Group 04: Donor 2 RASA2	972	79	27.3	RASA2
Group 04: Donor 2 RASA2	973	79	25.8	RASA2
Group 01: Donor 1 AAV Control	495	86	26.8	CTRL
Group 01: Donor 1 AAV Control	496	86		CTRL
Group 01: Donor 1 AAV Control	497	86	25.6	CTRL
Group 02: Donor 1 RASA2	498	86	29.5	RASA2
Group 02: Donor 1 RASA2	499	86	26	RASA2
Group 02: Donor 1 RASA2	500	86	27.5	RASA2
Group 03: Donor 2 AAV Control	968	86	25.5	CTRL
Group 03: Donor 2 AAV Control	969	86	28.4	CTRL
Group 03: Donor 2 AAV Control	970	86	28.6	CTRL
Group 04: Donor 2 RASA2	971	86	26.3	RASA2
Group 04: Donor 2 RASA2	972	86	28.5	RASA2
Group 04: Donor 2 RASA2	973	86	26.9	RASA2
Group 01: Donor 1 AAV Control	495	93	27.2	CTRL
Group 01: Donor 1 AAV Control	496	93		CTRL
Group 01: Donor 1 AAV Control	497	93	25.8	CTRL
Group 02: Donor 1 RASA2	498	93	31.1	RASA2
Group 02: Donor 1 RASA2	499	93	26	RASA2
Group 02: Donor 1 RASA2	500	93	27.5	RASA2
Group 03: Donor 2 AAV Control	968	93	25.5	CTRL
Group 03: Donor 2 AAV Control	969	93	27.6	CTRL
Group 03: Donor 2 AAV Control	970	93	28.9	CTRL
Group 04: Donor 2 RASA2	971	93	26.9	RASA2
Group 04: Donor 2 RASA2	972	93	28.6	RASA2
Group 04: Donor 2 RASA2	973	93	27.8	RASA2
Group 01: Donor 1 AAV Control	495	100	28.4	CTRL
Group 01: Donor 1 AAV Control	496	100		CTRL
Group 01: Donor 1 AAV Control	497	100	26.9	CTRL
Group 02: Donor 1 RASA2	498	100	30.2	RASA2
Group 02: Donor 1 RASA2	499	100	27.3	RASA2
Group 02: Donor 1 RASA2	500	100	28.5	RASA2
Group 03: Donor 2 AAV Control	968	100	26.9	CTRL
Group 03: Donor 2 AAV Control	969	100	28.7	CTRL
Group 03: Donor 2 AAV Control	970	100	30	CTRL
Group 04: Donor 2 RASA2	971	100	27.4	RASA2
Group 04: Donor 2 RASA2	972	100	29.1	RASA2
Group 04: Donor 2 RASA2	973	100	28.5	RASA2
Group 01: Donor 1 AAV Control	495	109	29.3	CTRL
Group 01: Donor 1 AAV Control	496	109		CTRL
Group 01: Donor 1 AAV Control	497	109	27.9	CTRL
Group 02: Donor 1 RASA2	498	109	30.6	RASA2
Group 02: Donor 1 RASA2	499	109	27	RASA2
Group 02: Donor 1 RASA2	500	109	28.6	RASA2
Group 03: Donor 2 AAV Control	968	109	27.8	CTRL
Group 03: Donor 2 AAV Control	969	109	29	CTRL
Group 03: Donor 2 AAV Control	970	109	30.3	CTRL
Group 04: Donor 2 RASA2	971	109	28.6	RASA2
Group 04: Donor 2 RASA2	972	109	29	RASA2
Group 04: Donor 2 RASA2	973	109	28.7	RASA2
Group 01: Donor 1 AAV Control	495	116	30	CTRL
Group 01: Donor 1 AAV Control	496	116		CTRL
Group 01: Donor 1 AAV Control	497	116	28.8	CTRL
Group 02: Donor 1 RASA2	498	116	30.4	RASA2
Group 02: Donor 1 RASA2	499	116	28.3	RASA2
Group 02: Donor 1 RASA2	500	116	29.5	RASA2
Group 03: Donor 2 AAV Control	968	116	27.8	CTRL
Group 03: Donor 2 AAV Control	969	116	28.8	CTRL
Group 03: Donor 2 AAV Control	970	116	30.5	CTRL
Group 04: Donor 2 RASA2	971	116	28	RASA2
Group 04: Donor 2 RASA2	972	116	30.1	RASA2
Group 04: Donor 2 RASA2	973	116	29.8	RASA2

## Sheet: Fig_ED10e
Sample	Mouse number	WBC	Hb	Plt	Group
D1AAV	495	1.16	11.8	793	Tumor
D1AAV	496	1.62	11.4	831	Tumor
D1AAV	497	0.5	11.2	999	Tumor
D1RASA	498	0.6	11.6	1097	Tumor
D1RASA	499	0.86	11.6	1063	Tumor
D1RASA	500	0.56	10.4	967	Tumor
D2AAV	968	0.88	10.5	899	Tumor
D2AAV	969	0.86	10.9	1081	Tumor
D2AAV	970	0.54	11.8	1026	Tumor
D2AAV	453	25.84	10.9	929	Mock
D2AAV	455	1.54	11.8	994	Mock
D2AAV	456	1.56	11.3	995	Mock
D2AAV	465	1.34	11.2	985	Mock
D2AAV	471	1.14	11.3	919	Mock
D2AAV	482	1.18	11.1	1061	Mock
D2RASA	971	0.34	11.3	1186	Tumor
D2RASA	972	0.86	10.5	738	Tumor
D2RASA	973	0.32	11.2	1141	Tumor
D2RASA	451	0.8	11.2	971	Mock
D2RASA	463	0.44	11	1070	Mock
D2RASA	467	0.64	11.5	1070	Mock
D2RASA	470	1.8	11.7	1204	Mock
D2RASA	479	1.18	11.6	921	Mock
D2RASA	481	0.78	11	1038	Mock

## Sheet: Fig_ED10j
Day	name	AnimalID	value	Donor	Type
0	2657	2657	934000	D1_g2	CTRL
0	2658	2658	923000	D1_g2	CTRL
0	2659/6792	2659/6792	1040000	D1_g2	CTRL
0	2660	2660	957000	D1_g2	CTRL
0	2661/6793	2661/6793	820000	D1_g2	CTRL
0	2184 BP019	2184	1790000	D2_g1	CTRL
0	2185 BP019	2185	1230000	D2_g1	CTRL
0	2186 BP019	2186	1510000	D2_g1	CTRL
0	2187 BP019	2187	1310000	D2_g1	CTRL
0	2188 BP019	2188	1290000	D2_g1	CTRL
7	2657	2657	148000000	D1_g2	CTRL
7	2658	2658	589000000	D1_g2	CTRL
7	2659/6792	2659/6792	534000000	D1_g2	CTRL
7	2660	2660	624000000	D1_g2	CTRL
7	2661/6793	2661/6793	109000000	D1_g2	CTRL
7	2184 BP019	2184	432000000	D2_g1	CTRL
7	2185 BP019	2185	708000000	D2_g1	CTRL
7	2186 BP019	2186	227000000	D2_g1	CTRL
7	2187 BP019	2187	248000000	D2_g1	CTRL
7	2188 BP019	2188	224000000	D2_g1	CTRL
14	2657	2657	36400000	D1_g2	CTRL
14	2658	2658	4090000	D1_g2	CTRL
14	2659/6792	2659/6792	34300000	D1_g2	CTRL
14	2660	2660	3410000	D1_g2	CTRL
14	2661/6793	2661/6793	7160000	D1_g2	CTRL
14	2184 BP019	2184	379000000	D2_g1	CTRL
14	2185 BP019	2185	37200000	D2_g1	CTRL
14	2186 BP019	2186	9410000	D2_g1	CTRL
14	2187 BP019	2187	1440000	D2_g1	CTRL
14	2188 BP019	2188	11000000	D2_g1	CTRL
21	2657	2657	22900000	D1_g2	CTRL
21	2658	2658	1770000	D1_g2	CTRL
21	2659/6792	2659/6792	1760000	D1_g2	CTRL
21	2660	2660	2520000	D1_g2	CTRL
21	2661/6793	2661/6793	2970000	D1_g2	CTRL
21	2184 BP019	2184	846000000	D2_g1	CTRL
21	2185 BP019	2185	37800000	D2_g1	CTRL
21	2186 BP019	2186	14600000	D2_g1	CTRL
21	2187 BP019	2187	1250000	D2_g1	CTRL
21	2188 BP019	2188	6420000	D2_g1	CTRL
28	2657	2657	41800000	D1_g2	CTRL
28	2658	2658	1890000	D1_g2	CTRL
28	2659/6792	2659/6792	3150000	D1_g2	CTRL
28	2660	2660	3180000	D1_g2	CTRL
28	2661/6793	2661/6793	6400000	D1_g2	CTRL
28	2184 BP019	2184	1270000000	D2_g1	CTRL
28	2185 BP019	2185	57300000	D2_g1	CTRL
28	2186 BP019	2186	17200000	D2_g1	CTRL
28	2187 BP019	2187	20600000	D2_g1	CTRL
28	2188 BP019	2188	12000000	D2_g1	CTRL
35	2657	2657	156000000	D1_g2	CTRL
35	2658	2658	1620000	D1_g2	CTRL
35	2659/6792	2659/6792	1620000	D1_g2	CTRL
35	2660	2660	3470000	D1_g2	CTRL
35	2661/6793	2661/6793	7360000	D1_g2	CTRL
35	2184 BP019	2184	10800000000	D2_g1	CTRL
35	2185 BP019	2185	25800000	D2_g1	CTRL
35	2186 BP019	2186	73900000	D2_g1	CTRL
35	2187 BP019	2187	83800000	D2_g1	CTRL
35	2188 BP019	2188	11000000	D2_g1	CTRL
42	2657	2657	1370000000	D1_g2	CTRL
42	2658	2658	1630000	D1_g2	CTRL
42	2659/6792	2659/6792	2060000	D1_g2	CTRL
42	2660	2660	7470000	D1_g2	CTRL
42	2661/6793	2661/6793	35500000	D1_g2	CTRL
42	2185 BP019	2185	1430000000	D2_g1	CTRL
42	2186 BP019	2186	79000000	D2_g1	CTRL
42	2187 BP019	2187	1040000000	D2_g1	CTRL
42	2188 BP019	2188	9700000	D2_g1	CTRL
49	2657	2657	9250000000	D1_g2	CTRL
49	2658	2658	2270000	D1_g2	CTRL
49	2659/6792	2659/6792	1310000	D1_g2	CTRL
49	2660	2660	6200000	D1_g2	CTRL
49	2661/6793	2661/6793	269000000	D1_g2	CTRL
49	2185 BP019	2185	2200000000	D2_g1	CTRL
49	2186 BP019	2186	1770000000	D2_g1	CTRL
49	2187 BP019	2187	3780000000	D2_g1	CTRL
49	2188 BP019	2188	2740000	D2_g1	CTRL
53	2657	2657	20700000000	D1_g2	CTRL
53	2658	2658	125000000	D1_g2	CTRL
53	2660	2660	37000000	D1_g2	CTRL
53	2661/6793	2661/6793	840000000	D1_g2	CTRL
53	2185 BP019	2185	5460000000	D2_g1	CTRL
53	2186 BP019	2186	3840000000	D2_g1	CTRL
53	2187 BP019	2187	11400000000	D2_g1	CTRL
53	2188 BP019	2188	3600000	D2_g1	CTRL
69	2658	2658	72900000	D1_g2	CTRL
69	2660	2660	1310000000	D1_g2	CTRL
69	2661/6793	2661/6793	23700000000	D1_g2	CTRL
69	2185 BP019	2185	2530000000	D2_g1	CTRL
69	2186 BP019	2186	3700000000	D2_g1	CTRL
69	2187 BP019	2187	21900000000	D2_g1	CTRL
69	2188 BP019	2188	2860000	D2_g1	CTRL
83	2658	2658	158000000	D1_g2	CTRL
83	2659/6792	2659/6792	1740000	D1_g2	CTRL
83	2660	2660	3540000000	D1_g2	CTRL
83	2661/6793	2661/6793	45200000000	D1_g2	CTRL
83	2185 BP019	2185	4190000000	D2_g1	CTRL
83	2186 BP019	2186	12400000000	D2_g1	CTRL
83	2188 BP019	2188	26300000	D2_g1	CTRL
90	2658	2658	33500000	D1_g2	CTRL
90	2659/6792	2659/6792	2130000	D1_g2	CTRL
90	2660	2660	6330000000	D1_g2	CTRL
90	2185 BP019	2185	10000000000	D2_g1	CTRL
90	2188 BP019	2188	17600000	D2_g1	CTRL
97	2660	2660	42300000000	D1_g2	CTRL
97	2188 BP019	2188	9360000	D2_g1	CTRL
104	2659/6792	2659/6792	2530000	D1_g2	CTRL
104	2188 BP019	2188	19200000	D2_g1	CTRL
111	2659/6792	2659/6792	2360000	D1_g2	CTRL
111	2188 BP019	2188	57100000	D2_g1	CTRL
118	2659/6792	2659/6792	2050000	D1_g2	CTRL
118	2188 BP019	2188	44000000	D2_g1	CTRL
125	2659/6792	2659/6792	2370000	D1_g2	CTRL
125	2188 BP019	2188	86400000	D2_g1	CTRL
132	2659/6792	2659/6792	2280000	D1_g2	CTRL
132	2188 BP019	2188	376000000	D2_g1	CTRL
139	2659/6792	2659/6792	2460000	D1_g2	CTRL
139	2188 BP019	2188	219000000	D2_g1	CTRL
146	2659/6792	2659/6792	2840000	D1_g2	CTRL
153	2659/6792	2659/6792	2250000	D1_g2	CTRL
160	2659/6792	2659/6792	1480000	D1_g2	CTRL
167	2659/6792	2659/6792	1720000	D1_g2	CTRL
0	2667 g1	2667	929000	D1_g1	RASA2
0	2668 g1	2668	908000	D1_g1	RASA2
0	2669 g1	2669	893000	D1_g1	RASA2
0	2670 g1	2670	830000	D1_g1	RASA2
0	2671 g1	2671	853000	D1_g1	RASA2
0	2662 g2	2662	1090000	D1_g2	RASA2
0	2663 g2	2663	997000	D1_g2	RASA2
0	2665 g2	2665	823000	D1_g2	RASA2
0	2666 g2	2666	936000	D1_g2	RASA2
0	2199 BP019	2199	1470000	D2_g1	RASA2
0	2200 BP019	2200	1340000	D2_g1	RASA2
0	2201 BP019	2201	1340000	D2_g1	RASA2
0	2202 BP019	2202	1350000	D2_g1	RASA2
0	2203 BP019	2203	1410000	D2_g1	RASA2
7	2667 g1	2667	272000000	D1_g1	RASA2
7	2668 g1	2668	225000000	D1_g1	RASA2
7	2669 g1	2669	316000000	D1_g1	RASA2
7	2670 g1	2670	104000000	D1_g1	RASA2
7	2671 g1	2671	429000000	D1_g1	RASA2
7	2662 g2	2662	618000000	D1_g2	RASA2
7	2663 g2	2663	2530000000	D1_g2	RASA2
7	2665 g2	2665	2270000000	D1_g2	RASA2
7	2666 g2	2666	538000000	D1_g2	RASA2
7	2199 BP019	2199	273000000	D2_g1	RASA2
7	2200 BP019	2200	231000000	D2_g1	RASA2
7	2201 BP019	2201	275000000	D2_g1	RASA2
7	2202 BP019	2202	5930000	D2_g1	RASA2
7	2203 BP019	2203	171000000	D2_g1	RASA2
14	2667 g1	2667	1760000	D1_g1	RASA2
14	2668 g1	2668	8040000	D1_g1	RASA2
14	2669 g1	2669	2530000	D1_g1	RASA2
14	2670 g1	2670	1850000	D1_g1	RASA2
14	2671 g1	2671	10000000	D1_g1	RASA2
14	2662 g2	2662	13200000	D1_g2	RASA2
14	2665 g2	2665	22700000	D1_g2	RASA2
14	2666 g2	2666	420000000	D1_g2	RASA2
14	2199 BP019	2199	256000000	D2_g1	RASA2
14	2200 BP019	2200	71700000	D2_g1	RASA2
14	2201 BP019	2201	5170000	D2_g1	RASA2
14	2202 BP019	2202	2330000	D2_g1	RASA2
14	2203 BP019	2203	2240000	D2_g1	RASA2
21	2667 g1	2667	3130000	D1_g1	RASA2
21	2668 g1	2668	3390000	D1_g1	RASA2
21	2669 g1	2669	2170000	D1_g1	RASA2
21	2670 g1	2670	1540000	D1_g1	RASA2
21	2671 g1	2671	1840000	D1_g1	RASA2
21	2662 g2	2662	1100000	D1_g2	RASA2
21	2663 g2	2663	2300000	D1_g2	RASA2
21	2665 g2	2665	1870000	D1_g2	RASA2
21	2666 g2	2666	340000000	D1_g2	RASA2
21	2199 BP019	2199	366000000	D2_g1	RASA2
21	2200 BP019	2200	1840000	D2_g1	RASA2
21	2201 BP019	2201	1490000	D2_g1	RASA2
21	2202 BP019	2202	1950000	D2_g1	RASA2
21	2203 BP019	2203	1780000	D2_g1	RASA2
28	2667 g1	2667	2090000	D1_g1	RASA2
28	2668 g1	2668	3130000	D1_g1	RASA2
28	2669 g1	2669	2700000	D1_g1	RASA2
28	2670 g1	2670	2600000	D1_g1	RASA2
28	2671 g1	2671	2020000	D1_g1	RASA2
28	2662 g2	2662	1550000	D1_g2	RASA2
28	2663 g2	2663	2300000	D1_g2	RASA2
28	2665 g2	2665	1950000	D1_g2	RASA2
28	2666 g2	2666	1430000000	D1_g2	RASA2
28	2199 BP019	2199	1320000000	D2_g1	RASA2
28	2200 BP019	2200	1470000	D2_g1	RASA2
28	2201 BP019	2201	2690000	D2_g1	RASA2
28	2202 BP019	2202	1170000	D2_g1	RASA2
28	2203 BP019	2203	1090000	D2_g1	RASA2
35	2667 g1	2667	1970000	D1_g1	RASA2
35	2668 g1	2668	4910000	D1_g1	RASA2
35	2669 g1	2669	4920000	D1_g1	RASA2
35	2670 g1	2670	5020000	D1_g1	RASA2
35	2671 g1	2671	1320000	D1_g1	RASA2
35	2662 g2	2662	1510000	D1_g2	RASA2
35	2663 g2	2663	2770000	D1_g2	RASA2
35	2665 g2	2665	1310000	D1_g2	RASA2
35	2666 g2	2666	3300000000	D1_g2	RASA2
35	2199 BP019	2199	5130000000	D2_g1	RASA2
35	2200 BP019	2200	1130000	D2_g1	RASA2
35	2201 BP019	2201	2230000	D2_g1	RASA2
35	2202 BP019	2202	8930000	D2_g1	RASA2
35	2203 BP019	2203	5630000	D2_g1	RASA2
42	2667 g1	2667	1810000	D1_g1	RASA2
42	2668 g1	2668	3940000	D1_g1	RASA2
42	2669 g1	2669	17800000	D1_g1	RASA2
42	2670 g1	2670	1320000	D1_g1	RASA2
42	2671 g1	2671	2640000	D1_g1	RASA2
42	2662 g2	2662	1300000	D1_g2	RASA2
42	2663 g2	2663	1640000	D1_g2	RASA2
42	2665 g2	2665	1440000	D1_g2	RASA2
42	2666 g2	2666	8260000000	D1_g2	RASA2
42	2199 BP019	2199	34600000000	D2_g1	RASA2
42	2200 BP019	2200	1000000	D2_g1	RASA2
42	2201 BP019	2201	2650000	D2_g1	RASA2
42	2202 BP019	2202	40100000	D2_g1	RASA2
42	2203 BP019	2203	9130000	D2_g1	RASA2
49	2667 g1	2667	1650000	D1_g1	RASA2
49	2668 g1	2668	3820000	D1_g1	RASA2
49	2669 g1	2669	8940000	D1_g1	RASA2
49	2670 g1	2670	1080000	D1_g1	RASA2
49	2671 g1	2671	345000000	D1_g1	RASA2
49	2662 g2	2662	1400000	D1_g2	RASA2
49	2663 g2	2663	25100000	D1_g2	RASA2
49	2665 g2	2665	1450000	D1_g2	RASA2
49	2666 g2	2666	21800000000	D1_g2	RASA2
49	2200 BP019	2200	1260000	D2_g1	RASA2
49	2201 BP019	2201	2880000	D2_g1	RASA2
49	2202 BP019	2202	87900000	D2_g1	RASA2
49	2203 BP019	2203	47800000	D2_g1	RASA2
53	2667 g1	2667	2120000	D1_g1	RASA2
53	2668 g1	2668	5810000	D1_g1	RASA2
53	2669 g1	2669	33900000	D1_g1	RASA2
53	2670 g1	2670	1910000	D1_g1	RASA2
53	2671 g1	2671	7280000	D1_g1	RASA2
53	2662 g2	2662	1130000	D1_g2	RASA2
53	2663 g2	2663	9760000	D1_g2	RASA2
53	2665 g2	2665	1070000	D1_g2	RASA2
53	2200 BP019	2200	1210000	D2_g1	RASA2
53	2201 BP019	2201	2350000	D2_g1	RASA2
53	2202 BP019	2202	10700000	D2_g1	RASA2
53	2203 BP019	2203	332000000	D2_g1	RASA2
69	2667 g1	2667	41400000	D1_g1	RASA2
69	2668 g1	2668	5640000	D1_g1	RASA2
69	2669 g1	2669	466000000	D1_g1	RASA2
69	2670 g1	2670	4000000	D1_g1	RASA2
69	2671 g1	2671	48300000	D1_g1	RASA2
69	2662 g2	2662	605000	D1_g2	RASA2
69	2663 g2	2663	5590000	D1_g2	RASA2
69	2665 g2	2665	996000	D1_g2	RASA2
69	2200 BP019	2200	1390000	D2_g1	RASA2
69	2201 BP019	2201	3970000	D2_g1	RASA2
69	2202 BP019	2202	269000000	D2_g1	RASA2
69	2203 BP019	2203	542000000	D2_g1	RASA2
83	2667 g1	2667	681000000	D1_g1	RASA2
83	2668 g1	2668	40500000	D1_g1	RASA2
83	2669 g1	2669	9670000000	D1_g1	RASA2
83	2670 g1	2670	26100000	D1_g1	RASA2
83	2671 g1	2671	1370000000	D1_g1	RASA2
83	2662 g2	2662	792000	D1_g2	RASA2
83	2663 g2	2663	1680000000	D1_g2	RASA2
83	2665 g2	2665	987000	D1_g2	RASA2
83	2200 BP019	2200	1320000	D2_g1	RASA2
83	2201 BP019	2201	3150000	D2_g1	RASA2
83	2202 BP019	2202	831000000	D2_g1	RASA2
83	2203 BP019	2203	2480000000	D2_g1	RASA2
90	2667 g1	2667	1450000000	D1_g1	RASA2
90	2668 g1	2668	67100000	D1_g1	RASA2
90	2669 g1	2669	15500000000	D1_g1	RASA2
90	2670 g1	2670	31800000	D1_g1	RASA2
90	2671 g1	2671	1950000000	D1_g1	RASA2
90	2662 g2	2662	546000	D1_g2	RASA2
90	2663 g2	2663	2740000000	D1_g2	RASA2
90	2665 g2	2665	1140000	D1_g2	RASA2
90	2200 BP019	2200	2220000	D2_g1	RASA2
90	2201 BP019	2201	11200000	D2_g1	RASA2
90	2202 BP019	2202	2460000000	D2_g1	RASA2
90	2203 BP019	2203	7450000000	D2_g1	RASA2
97	2667 g1	2667	11600000	D1_g1	RASA2
97	2668 g1	2668	3830000	D1_g1	RASA2
97	2670 g1	2670	3620000	D1_g1	RASA2
97	2671 g1	2671	2600000000	D1_g1	RASA2
97	2662 g2	2662	872000	D1_g2	RASA2
97	2663 g2	2663	2730000000	D1_g2	RASA2
97	2665 g2	2665	1080000	D1_g2	RASA2
97	2200 BP019	2200	2920000	D2_g1	RASA2
97	2201 BP019	2201	29000000	D2_g1	RASA2
97	2202 BP019	2202	1220000000	D2_g1	RASA2
97	2203 BP019	2203	14900000000	D2_g1	RASA2
104	2667 g1	2667	3490000000	D1_g1	RASA2
104	2668 g1	2668	13000000	D1_g1	RASA2
104	2670 g1	2670	23400000	D1_g1	RASA2
104	2671 g1	2671	7680000000	D1_g1	RASA2
104	2662 g2	2662	750000	D1_g2	RASA2
104	2663 g2	2663	65600000000	D1_g2	RASA2
104	2665 g2	2665	1330000	D1_g2	RASA2
104	2200 BP019	2200	2080000	D2_g1	RASA2
104	2201 BP019	2201	94600000	D2_g1	RASA2
104	2202 BP019	2202	2790000000	D2_g1	RASA2
104	2203 BP019	2203	626000000	D2_g1	RASA2
111	2667 g1	2667	3300000000	D1_g1	RASA2
111	2668 g1	2668	2620000	D1_g1	RASA2
111	2670 g1	2670	1870000	D1_g1	RASA2
111	2662 g2	2662	1160000	D1_g2	RASA2
111	2665 g2	2665	1250000	D1_g2	RASA2
111	2200 BP019	2200	2720000	D2_g1	RASA2
111	2201 BP019	2201	12500000	D2_g1	RASA2
111	2202 BP019	2202	9730000000	D2_g1	RASA2
111	2203 BP019	2203	2960000	D2_g1	RASA2
118	2668 g1	2668	3920000	D1_g1	RASA2
118	2670 g1	2670	1780000	D1_g1	RASA2
118	2671 g1	2671	14700000000	D1_g1	RASA2
118	2662 g2	2662	1100000	D1_g2	RASA2
118	2665 g2	2665	1330000	D1_g2	RASA2
118	2200 BP019	2200	1160000	D2_g1	RASA2
118	2201 BP019	2201	9450000	D2_g1	RASA2
118	2202 BP019	2202	14300000000	D2_g1	RASA2
118	2203 BP019	2203	5140000	D2_g1	RASA2
125	2667 g1	2667	1050000000	D1_g1	RASA2
125	2668 g1	2668	3570000	D1_g1	RASA2
125	2670 g1	2670	1290000	D1_g1	RASA2
125	2662 g2	2662	1140000	D1_g2	RASA2
125	2665 g2	2665	1220000	D1_g2	RASA2
125	2200 BP019	2200	25600000	D2_g1	RASA2
125	2201 BP019	2201	1610000000	D2_g1	RASA2
125	2202 BP019	2202	10900000000	D2_g1	RASA2
125	2203 BP019	2203	2110000	D2_g1	RASA2
132	2667 g1	2667	4860000000	D1_g1	RASA2
132	2668 g1	2668	121000000	D1_g1	RASA2
132	2670 g1	2670	1760000	D1_g1	RASA2
132	2662 g2	2662	1170000	D1_g2	RASA2
132	2665 g2	2665	1080000	D1_g2	RASA2
132	2200 BP019	2200	28100000	D2_g1	RASA2
132	2201 BP019	2201	158000000	D2_g1	RASA2
132	2202 BP019	2202	13700000000	D2_g1	RASA2
132	2203 BP019	2203	1380000	D2_g1	RASA2
139	2667 g1	2667	2220000000	D1_g1	RASA2
139	2668 g1	2668	151000000	D1_g1	RASA2
139	2670 g1	2670	1850000	D1_g1	RASA2
139	2662 g2	2662	1450000	D1_g2	RASA2
139	2665 g2	2665	1000000	D1_g2	RASA2
139	2200 BP019	2200	15100000	D2_g1	RASA2
139	2201 BP019	2201	987000000	D2_g1	RASA2
139	2203 BP019	2203	1480000	D2_g1	RASA2
146	2667 g1	2667	229000000	D1_g1	RASA2
146	2668 g1	2668	11200000	D1_g1	RASA2
146	2670 g1	2670	1440000	D1_g1	RASA2
146	2662 g2	2662	1170000	D1_g2	RASA2
146	2665 g2	2665	1190000	D1_g2	RASA2
146	2200 BP019	2200	1230000000	D2_g1	RASA2
146	2201 BP019	2201	65200000000	D2_g1	RASA2
146	2203 BP019	2203	120000000	D2_g1	RASA2
153	2667 g1	2667	1200000000	D1_g1	RASA2
153	2668 g1	2668	8870000	D1_g1	RASA2
153	2670 g1	2670	1520000	D1_g1	RASA2
153	2662 g2	2662	1150000	D1_g2	RASA2
153	2665 g2	2665	1640000	D1_g2	RASA2
160	2667 g1	2667	3470000000	D1_g1	RASA2
160	2668 g1	2668	8730000	D1_g1	RASA2
160	2670 g1	2670	1500000	D1_g1	RASA2
160	2662 g2	2662	1020000	D1_g2	RASA2
160	2665 g2	2665	1340000	D1_g2	RASA2
160	2200 BP019	2200	756000000	D2_g1	RASA2
160	2201 BP019	2201	478000000	D2_g1	RASA2
160	2203 BP019	2203	3240000	D2_g1	RASA2
167	2667 g1	2667	18800000000	D1_g1	RASA2
167	2668 g1	2668	16000000	D1_g1	RASA2
167	2670 g1	2670	1330000	D1_g1	RASA2
167	2662 g2	2662	1230000	D1_g2	RASA2
167	2665 g2	2665	1050000	D1_g2	RASA2
167	2201 BP019	2201	125000000000	D2_g1	RASA2
167	2203 BP019	2203	232000000	D2_g1	RASA2

## Sheet: Fig_ED10k
Day	Animal ID	value	Type
0	2664	1030000	No T cells
7	2664	1080000	No T cells
14	2664	869000	No T cells
21	2664	834000	No T cells
28	2664	1360000	No T cells
35	2664	1240000	No T cells
42	2664	1150000	No T cells
49	2664	1290000	No T cells
53	2664	937000	No T cells
69	2664	538000	No T cells
83	2664	709000	No T cells
90	2664	714000	No T cells
97	2664	1030000	No T cells
104	2664	786000	No T cells
111	2664	1230000	No T cells
118	2664	1210000	No T cells
125	2664	1060000	No T cells
132	2664	1150000	No T cells
139	2664	976000	No T cells
146	2664	1090000	No T cells
153	2664	952000	No T cells
160	2664	1140000	No T cells
167	2664	1020000	No T cells
174	2664	956000	No T cells
181	2664	29700000	No T cells
188	2664	81600000	No T cells
195	2664	831000000	No T cells
202	2664	2950000000	No T cells
209	2664	6400000000	No T cells
0	2659/6792	1040000	CTRL
7	2659/6792	534000000	CTRL
14	2659/6792	34300000	CTRL
21	2659/6792	1760000	CTRL
28	2659/6792	3150000	CTRL
35	2659/6792	1620000	CTRL
42	2659/6792	2060000	CTRL
49	2659/6792	1310000	CTRL
83	2659/6792	1740000	CTRL
90	2659/6792	2130000	CTRL
104	2659/6792	2530000	CTRL
111	2659/6792	2360000	CTRL
118	2659/6792	2050000	CTRL
125	2659/6792	2370000	CTRL
132	2659/6792	2280000	CTRL
139	2659/6792	2460000	CTRL
146	2659/6792	2840000	CTRL
153	2659/6792	2250000	CTRL
160	2659/6792	1480000	CTRL
167	2659/6792	1720000	CTRL
174	2659/6792	1500000	CTRL
181	2659/6792	121000000	CTRL
188	2659/6792	8380000	CTRL
195	2659/6792	18900000	CTRL
202	2659/6792	37800000	CTRL
209	2659/6792	335000000	CTRL
0	2670	830000	RASA2
0	2662 g2	1090000	RASA2
0	2665 g2	823000	RASA2
7	2670	104000000	RASA2
7	2662 g2	618000000	RASA2
7	2665 g2	2270000000	RASA2
14	2670	1850000	RASA2
14	2662 g2	13200000	RASA2
14	2665 g2	22700000	RASA2
21	2670	1540000	RASA2
21	2662 g2	1100000	RASA2
21	2665 g2	1870000	RASA2
28	2670	2600000	RASA2
28	2662 g2	1550000	RASA2
28	2665 g2	1950000	RASA2
35	2670	5020000	RASA2
35	2662 g2	1510000	RASA2
35	2665 g2	1310000	RASA2
42	2670	1320000	RASA2
42	2662 g2	1300000	RASA2
42	2665 g2	1440000	RASA2
49	2670	1080000	RASA2
49	2662 g2	1400000	RASA2
49	2665 g2	1450000	RASA2
53	2670	1910000	RASA2
53	2662 g2	1130000	RASA2
53	2665 g2	1070000	RASA2
69	2670	4000000	RASA2
69	2662 g2	605000	RASA2
69	2665 g2	996000	RASA2
83	2670	26100000	RASA2
83	2662 g2	792000	RASA2
83	2665 g2	987000	RASA2
90	2670	31800000	RASA2
90	2662 g2	546000	RASA2
90	2665 g2	1140000	RASA2
97	2670	3620000	RASA2
97	2662 g2	872000	RASA2
97	2665 g2	1080000	RASA2
104	2670	23400000	RASA2
104	2662 g2	750000	RASA2
104	2665 g2	1330000	RASA2
111	2670	1870000	RASA2
111	2662 g2	1160000	RASA2
111	2665 g2	1250000	RASA2
118	2670	1780000	RASA2
118	2662 g2	1100000	RASA2
118	2665 g2	1330000	RASA2
125	2670	1290000	RASA2
125	2662 g2	1140000	RASA2
125	2665 g2	1220000	RASA2
132	2670	1760000	RASA2
132	2662 g2	1170000	RASA2
132	2665 g2	1080000	RASA2
139	2670	1850000	RASA2
139	2662 g2	1450000	RASA2
139	2665 g2	1000000	RASA2
146	2670	1440000	RASA2
146	2662 g2	1170000	RASA2
146	2665 g2	1190000	RASA2
153	2670	1520000	RASA2
153	2662 g2	1150000	RASA2
153	2665 g2	1640000	RASA2
160	2670	1500000	RASA2
160	2662 g2	1020000	RASA2
160	2665 g2	1340000	RASA2
167	2670	1330000	RASA2
167	2662 g2	1230000	RASA2
167	2665 g2	1050000	RASA2
174	2670	2210000	RASA2
174	2662 g2	1040000	RASA2
174	2665 g2	1010000	RASA2
181	2670	2110000	RASA2
181	2662 g2	1560000	RASA2
181	2665 g2	1010000	RASA2
188	2670	1960000	RASA2
188	2662 g2	1440000	RASA2
188	2665 g2	1310000	RASA2
195	2670	2660000	RASA2
195	2662 g2	1230000	RASA2
195	2665 g2	1200000	RASA2
202	2670	1480000	RASA2
202	2662 g2	1240000	RASA2
202	2665 g2	917000	RASA2
209	2670	2000000	RASA2
209	2662 g2	1270000	RASA2
209	2665 g2	1360000	RASA2
